# Supplementary material for: Galectin-3 does not interact with RNA directly
Source: Glycobiology. 2023 Oct 10;34(1):cwad076. doi: 10.1093/glycob/cwad076 (PMC11648975; doi:10.1093/glycob/cwad076)
Supplement: Galectin_3_TableSI_Antibodies_Oligos_HDR_cwad076 [file galectin_3_tablesi_antibodies_oligos_hdr_cwad076.xlsx]

## Sheet: Antibodies
Name	Target	Supplier	Product Code	Host Species	Western Blot	IF
Mouse anti-a-Tubulin	a-Tubulin	Thermo Fisher	T5168-.2ML	Mouse	0.2 µg/mL
Rabbit anti-Galectin-1	Galectin-1	Thermo Fisher	PA530706	Rabbit	1 µg/mL
Rabbit anti-Galectin-3	Galectin-3	Invitrogen	PA580773	Rabbit	1 µg/mL
Rabbit anti-Galectin-3	Galectin-3	Abcam	ab251504	Rabbit	1 µg/mL	2.5 µg/mL
Rat anti-Galectin-3	Galectin-3	BioLegend	125402	Rat	2 µg/mL	2.5 µg/mL
Mouse anti-hnRNPA2B1	hnRNPA2B1	Santa-Cruz	sc-32316	Mouse	1 µg/mL
Rabbit anti-Lamin A/C	Lamin A/C	Bethyl	A303-430A	Rabbit	1 µg/mL
Mouse anti-hnRNP-C	hnRNP-C	Santa-Cruz	sc-32308	Mouse	1 µg/mL
Mouse anti-HA [2-2.2.14]	HA-tag	Invitrogen	26183	Mouse	1 µg/mL	2.5 µg/mL
Rabbit anti-mouse IgG Fc	mouse IgG Fc	Thermo Fisher	PI31194	Rabbit
Rabbit IgG Isotype		Novus Biologicals	NB810-56910-10mg	Rabbit		2.5 µg/mL
Mouse IgG1 Isotype		BioXCell	MOPC-21	Mouse		2.5 µg/mL
Rat IgG2a Isotype		Biolegend	400502	Rat		2.5 µg/mL

## Sheet: sgRNAs
sgRNA	Sequence	Product	Provider	Forward Amplification	Reverse Amplification	Sequencing
Negative Control		Scrambled sgRNA#1, mod-sgRNA (1 nmol)	Synthego	N/A	N/A	N/A
LGALS3-55145267 (C-term HDR)	GCCCCUUUCAGAUUAUAUCA	CRISPRevolution sgRNA EZ Kit (1.5 nmol)	Synthego	gtcccacaaatgataaggatg	TGAGACAGGTAATTCACTGTAATAT	atcctgggctcaggc
hnRNPA2B1 sgRNA Pool	AUUCCUCAAAGUAAUCUCUA, AUUCCUCAAAGUAAUCUCUA, UUUAGGAAUCUGGAAAACCA	Gene Knockout Kit v2 - human - HNRNPA2B1 - 1.5 nmol	Synthego	TGGTATGGTATTTCTGCACTGGA	TGTGTTGGGTTTCTGGACCA	ACAATATTAAGCAGCTTCAAAAGTTTACCT
LGALS3 sgRNA Pool	CAGACCCAGAUAACGCAUCA,UACCCAGGGGCUUCCUAUCC,GCGCCUGGAGGUGCCUGUCC	Gene Knockout Kit v2 - human - LGALS3 - 1.5 nmol	Synthego	GAGACGTTGGGAGGCAAGAA	CTGAAGCCCTCTGCATGTCA	CAAGTACATGAAAGAAGGAATGCCATCTCA
TRAC sgRNA Pool (Pos Ctrl)	CUCUCAGCUGGUACACGGCA,ACAAAACUGUGCUAGACAUG,GAGAAUCAAAAUCGGUGAAU	Transfection Optimization Kit	Synthego	TCAGGTTTCCTTGAGTGGCAGG	TAAGGCCGAGACCACCAATCAG	CTGGCCGTGAACGTTCACTGAAATCATGGC

## Sheet: HDR Template
HDR Template	Sequence	Supplier
Alt-R-HDR_LGALS3-HA-mNG(11) (10 nmol)	/AlT-R-HDR1/A*T*GTAAGGTTTAGATTCTTTTTTTTTTTTTAATCTGCCCCTTTCAGATTACATCATATCGGTAAAGGCCTTTTGCCACTCCTTGAAGTTGAGCTCGGTGCTACCTCCAGCGTAATCTGGAACATCGTATGGGTAACTACCGCCTATCATGGTATATGAAGCACTGGTGAGGTCTATGTCACCAGAAATTCCCA*G*T/AlT-R-HDR2/	Integrated DNA Technologies (IDT)
