# Supplementary material for: Galectin-3 does not interact with RNA directly
Source: Glycobiology. 2023 Oct 10;34(1):cwad076. doi: 10.1093/glycob/cwad076 (PMC11648975; doi:10.1093/glycob/cwad076)
Supplement: Peltan_et_al_2023_MS_data_full_cwad076 [file peltan_et_al_2023_ms_data_full_cwad076.xlsx]

## Sheet: Nuc_vs_Cyto_IP-MS_LFQ_Imputed
Protein IDs	Majority protein IDs	Fasta headers	Peptides	Sequence coverage [%]	Mol. weight [kDa]	Q-value	Score	Intensity	MS/MS count	Number of proteins	CytoFT1	CytoFT2	CytoFT3	CytoIP1	CytoIP2	CytoIP3	CytoIP	NucFT1	NucFT2	NucFT3	NucIP1	NucIP2	NucIP3	NucIP	NucIPvsNucFT	CytoIPvsCytoFT	NucIPvsCytoIP
sp|P60709|ACTB_HUMAN;sp|Q6S8J3|POTEE_HUMAN;sp|A5A3E0|POTEF_HUMAN;sp|P0CG38|POTEI_HUMAN;sp|P0CG39|POTEJ_HUMAN;sp|Q9BYX7|ACTBM_HUMAN	sp|P60709|ACTB_HUMAN	sp|P60709|ACTB_HUMAN Actin, cytoplasmic 1 OS=Homo sapiens OX=9606 GN=ACTB PE=1 SV=1	41	91.7	41.736	0	323.31	10819000000	364	6	29.047	28.8864	29.7125	27.9935	28.2627	28.2077	28.1546	30.1199	29.8199	30.1353	29.162	28.1768	30.3363	29.225	-0.800031	-1.06068	1.07041
sp|P04075|ALDOA_HUMAN	sp|P04075|ALDOA_HUMAN	sp|P04075|ALDOA_HUMAN Fructose-bisphosphate aldolase A OS=Homo sapiens OX=9606 GN=ALDOA PE=1 SV=2	34	80.2	39.42	0	323.31	1405300000	195	1	27.6315	27.9742	28.7632	26.7803	27.2632	26.5014	26.8483	28.1668	27.8102	27.0302	26.2111	21.1869	26.6228	24.6736	-2.99548	-1.27467	-2.17472
sp|P07195|LDHB_HUMAN	sp|P07195|LDHB_HUMAN	sp|P07195|LDHB_HUMAN L-lactate dehydrogenase B chain OS=Homo sapiens OX=9606 GN=LDHB PE=1 SV=2	22	56.3	36.638	0	323.31	1544600000	124	1	27.019	28.2282	28.3591	25.1479	25.8125	25.2568	25.4058	27.4731	27.8877	26.4945	25.4844	25.2386	26.4077	25.7102	-1.57488	-2.46302	0.304468
sp|P07910|HNRPC_HUMAN;sp|O60812|HNRC1_HUMAN;sp|B2RXH8|HNRC2_HUMAN;sp|P0DMR1|HNRC4_HUMAN;sp|B7ZW38|HNRC3_HUMAN	sp|P07910|HNRPC_HUMAN	sp|P07910|HNRPC_HUMAN Heterogeneous nuclear ribonucleoproteins C1/C2 OS=Homo sapiens OX=9606 GN=HNRNPC PE=1 SV=4	17	46.4	33.67	0	323.31	677180000	56	5	24.0183	24.282	23.9879	24.4162	24.6721	24.9266	24.6716	28.4916	27.6463	27.4862	25.5976	22.2979	23.0609	23.6521	-4.22255	0.57556	-1.01949
sp|Q99878|H2A1J_HUMAN;sp|Q96KK5|H2A1H_HUMAN;sp|Q9BTM1|H2AJ_HUMAN;sp|Q93077|H2A1C_HUMAN;sp|Q7L7L0|H2A3_HUMAN;sp|P20671|H2A1D_HUMAN;sp|P0C0S8|H2A1_HUMAN;sp|P04908|H2A1B_HUMAN;sp|Q8IUE6|H2A2B_HUMAN;sp|P16104|H2AX_HUMAN;sp|Q71UI9|H2AV_HUMAN;sp|P0C0S5|H2AZ_HUMAN;sp|Q96QV6|H2A1A_HUMAN	sp|Q99878|H2A1J_HUMAN;sp|Q96KK5|H2A1H_HUMAN;sp|Q9BTM1|H2AJ_HUMAN;sp|Q93077|H2A1C_HUMAN;sp|Q7L7L0|H2A3_HUMAN;sp|P20671|H2A1D_HUMAN;sp|P0C0S8|H2A1_HUMAN;sp|P04908|H2A1B_HUMAN;sp|Q8IUE6|H2A2B_HUMAN;sp|P16104|H2AX_HUMAN	sp|Q99878|H2A1J_HUMAN Histone H2A type 1-J OS=Homo sapiens OX=9606 GN=HIST1H2AJ PE=1 SV=3;sp|Q96KK5|H2A1H_HUMAN Histone H2A type 1-H OS=Homo sapiens OX=9606 GN=HIST1H2AH PE=1 SV=3;sp|Q9BTM1|H2AJ_HUMAN Histone H2A.J OS=Homo sapiens OX=9606 GN=H2AFJ PE=1 SV=	3	44.5	13.936	0	60.679	38706000	14	13	22.5721	22.6929	21.8239	23.7774	24.605	24.6405	24.3409	23.8007	23.1508	21.9315	23.002	18.2087	18.0029	19.7379	-3.22315	1.97798	-4.60307
sp|P04406|G3P_HUMAN	sp|P04406|G3P_HUMAN	sp|P04406|G3P_HUMAN Glyceraldehyde-3-phosphate dehydrogenase OS=Homo sapiens OX=9606 GN=GAPDH PE=1 SV=3	28	89.3	36.053	0	323.31	4510100000	212	1	28.948	29.4696	29.9921	25.2721	24.5632	23.0378	24.291	29.3734	29.5041	28.1859	26.8866	25.635	28.3492	26.9569	-2.06418	-5.17888	2.66591
sp|P17931|LEG3_HUMAN	sp|P17931|LEG3_HUMAN	sp|P17931|LEG3_HUMAN Galectin-3 OS=Homo sapiens OX=9606 GN=LGALS3 PE=1 SV=5	3	13.2	26.152	0	19.898	5153400	4	1	16.8794	16.0338	17.0861	24.6459	26.0474	21.7544	24.1492	16.4178	16.9813	16.9727	21.6917	23.1362	23.9435	22.9238	6.1332	7.48281	-1.22544
sp|P06748|NPM_HUMAN	sp|P06748|NPM_HUMAN	sp|P06748|NPM_HUMAN Nucleophosmin OS=Homo sapiens OX=9606 GN=NPM1 PE=1 SV=2	14	51.7	32.575	0	323.31	643590000	74	1	25.7835	25.9227	26.0651	23.1129	24.5999	23.8937	23.8689	27.6588	25.9627	26.0347	23.759	21.3169	23.4841	22.8533	-3.69876	-2.0549	-1.01556
sp|P68104|EF1A1_HUMAN;sp|Q5VTE0|EF1A3_HUMAN;sp|Q05639|EF1A2_HUMAN	sp|P68104|EF1A1_HUMAN;sp|Q5VTE0|EF1A3_HUMAN;sp|Q05639|EF1A2_HUMAN	sp|P68104|EF1A1_HUMAN Elongation factor 1-alpha 1 OS=Homo sapiens OX=9606 GN=EEF1A1 PE=1 SV=1;sp|Q5VTE0|EF1A3_HUMAN Putative elongation factor 1-alpha-like 3 OS=Homo sapiens OX=9606 GN=EEF1A1P5 PE=5 SV=1;sp|Q05639|EF1A2_HUMAN Elongation factor 1-alpha 2 OS	10	26.4	50.14	0	192.74	98926000	41	3	24.1749	23.8581	23.6303	22.1783	24.3773	24.6059	23.7205	18.9456	21.8242	21.5344	23.0104	23.3444	26.237	24.1972	3.4292	-0.167271	0.476741
sp|P01282|VIP_HUMAN	sp|P01282|VIP_HUMAN	sp|P01282|VIP_HUMAN VIP peptides OS=Homo sapiens OX=9606 GN=VIP PE=1 SV=1	1	7.1	19.168	0	15.968	15365000	12	1	21.4659	18.9175	20.2578	22.3587	23.5578	24.0101	23.3089	21.2245	21.7997	16.7578	23.2093	24.5827	25.4534	24.4151	4.48781	3.09515	1.10626
sp|Q06830|PRDX1_HUMAN	sp|Q06830|PRDX1_HUMAN	sp|Q06830|PRDX1_HUMAN Peroxiredoxin-1 OS=Homo sapiens OX=9606 GN=PRDX1 PE=1 SV=1	15	52.3	22.11	0	141.58	266360000	51	1	26.0388	25.9636	25.7125	23.599	24.0275	23.2801	23.6355	25.1896	25.3314	23.642	23.8243	22.7181	24.4738	23.672	-1.04896	-2.26945	0.0365111
sp|P62805|H4_HUMAN	sp|P62805|H4_HUMAN	sp|P62805|H4_HUMAN Histone H4 OS=Homo sapiens OX=9606 GN=HIST1H4A PE=1 SV=2	3	27.2	11.367	0	20.234	10910000	11	1	19.3469	19.5972	19.5826	23.2971	23.4601	23.9407	23.566	21.4325	21.5052	20.2696	22.8453	22.6013	25.3277	23.5914	2.52235	4.05709	0.0254421
sp|Q9UKY7|CDV3_HUMAN	sp|Q9UKY7|CDV3_HUMAN	sp|Q9UKY7|CDV3_HUMAN Protein CDV3 homolog OS=Homo sapiens OX=9606 GN=CDV3 PE=1 SV=1	4	36.4	27.335	0	323.31	48304000	19	1	22.44	23.2058	23.9846	24.7101	23.2683	22.4981	23.4922	23.2698	24.1053	15.0619	17.32	17.9511	18.2347	17.8352	-2.97709	0.28204	-5.65691
sp|P05783|K1C18_HUMAN	sp|P05783|K1C18_HUMAN	sp|P05783|K1C18_HUMAN Keratin, type I cytoskeletal 18 OS=Homo sapiens OX=9606 GN=KRT18 PE=1 SV=2	8	29.3	48.057	0	66.64	25337000	9	1	22.4241	22.911	21.7001	25.0067	18.5607	26.4663	23.3446	24.1242	23.6349	20.477	24.5905	25.7274	24.6948	25.0043	2.25889	0.999491	1.65969
sp|Q15365|PCBP1_HUMAN	sp|Q15365|PCBP1_HUMAN	sp|Q15365|PCBP1_HUMAN Poly(rC)-binding protein 1 OS=Homo sapiens OX=9606 GN=PCBP1 PE=1 SV=2	12	52.8	37.497	0	323.31	336760000	49	1	25.7558	25.8818	25.4008	23.1939	23.7704	23.0478	23.3374	26.3582	25.5527	24.4807	22.8985	22.5683	24.3925	23.2865	-2.17738	-2.3421	-0.0508951
sp|P11142|HSP7C_HUMAN;sp|P54652|HSP72_HUMAN	sp|P11142|HSP7C_HUMAN;sp|P54652|HSP72_HUMAN	sp|P11142|HSP7C_HUMAN Heat shock cognate 71 kDa protein OS=Homo sapiens OX=9606 GN=HSPA8 PE=1 SV=1;sp|P54652|HSP72_HUMAN Heat shock-related 70 kDa protein 2 OS=Homo sapiens OX=9606 GN=HSPA2 PE=1 SV=1	12	27.2	70.897	0	147.33	49809000	33	2	23.2799	23.0282	23.4866	23.2231	24.177	22.0777	23.1593	23.0884	23.1039	20.7845	23.5787	24.0769	24.3721	24.0092	1.68362	-0.105689	0.849979
sp|P63104|1433Z_HUMAN	sp|P63104|1433Z_HUMAN	sp|P63104|1433Z_HUMAN 14-3-3 protein zeta/delta OS=Homo sapiens OX=9606 GN=YWHAZ PE=1 SV=1	21	83.3	27.745	0	323.31	625100000	104	1	27.3279	27.3815	27.242	22.0518	23.3221	23.6749	23.0163	26.7086	26.7623	23.4836	22.892	21.7248	22.2979	22.3049	-3.34657	-4.30089	-0.711343
sp|P22626|ROA2_HUMAN	sp|P22626|ROA2_HUMAN	sp|P22626|ROA2_HUMAN Heterogeneous nuclear ribonucleoproteins A2/B1 OS=Homo sapiens OX=9606 GN=HNRNPA2B1 PE=1 SV=2	30	72	37.429	0	323.31	2593800000	103	1	24.2195	24.6179	25.199	22.5692	23.3352	21.7535	22.5526	28.6019	28.0867	29.1573	26.5969	26.4776	25.7761	26.2835	-2.33178	-2.12615	3.73087
sp|P32322|P5CR1_HUMAN	sp|P32322|P5CR1_HUMAN	sp|P32322|P5CR1_HUMAN Pyrroline-5-carboxylate reductase 1, mitochondrial OS=Homo sapiens OX=9606 GN=PYCR1 PE=1 SV=2	5	23.8	33.36	0	77.469	27219000	18	1	21.624	21.5678	21.7295	22.5186	23.5011	21.6336	22.5511	21.8169	21.6624	20.3727	17.7549	18.4539	17.1597	17.7895	-3.4945	0.910655	-4.7616
sp|P62750|RL23A_HUMAN	sp|P62750|RL23A_HUMAN	sp|P62750|RL23A_HUMAN 60S ribosomal protein L23a OS=Homo sapiens OX=9606 GN=RPL23A PE=1 SV=1	7	33.3	17.695	0	122.31	100990000	20	1	24.4556	25.0906	24.5908	22.6027	22.4211	22.5643	22.5294	23.8545	24.0346	19.4673	19.7678	21.561	21.3172	20.882	-1.57012	-2.18296	-1.64736
sp|P23528|COF1_HUMAN	sp|P23528|COF1_HUMAN	sp|P23528|COF1_HUMAN Cofilin-1 OS=Homo sapiens OX=9606 GN=CFL1 PE=1 SV=3	9	59	18.502	0	235.21	224280000	40	1	25.8067	25.887	25.588	23.2137	21.7377	22.4959	22.4824	23.6065	25.2403	22.9184	22.745	23.7391	23.3594	23.2812	-0.640541	-3.27815	0.79875
sp|P12236|ADT3_HUMAN	sp|P12236|ADT3_HUMAN	sp|P12236|ADT3_HUMAN ADP/ATP translocase 3 OS=Homo sapiens OX=9606 GN=SLC25A6 PE=1 SV=4	9	35.6	32.866	0	101.77	37610000	16	1	22.2274	22.2932	21.349	22.5623	22.7986	22.0832	22.4814	21.31	21.3817	20.5396	24.4703	20.1539	23.6052	22.7431	1.66603	0.524811	0.26178
sp|P09651|ROA1_HUMAN;sp|Q32P51|RA1L2_HUMAN	sp|P09651|ROA1_HUMAN;sp|Q32P51|RA1L2_HUMAN	sp|P09651|ROA1_HUMAN Heterogeneous nuclear ribonucleoprotein A1 OS=Homo sapiens OX=9606 GN=HNRNPA1 PE=1 SV=5;sp|Q32P51|RA1L2_HUMAN Heterogeneous nuclear ribonucleoprotein A1-like 2 OS=Homo sapiens OX=9606 GN=HNRNPA1L2 PE=2 SV=2	25	57.5	38.746	0	323.31	2822400000	104	2	25.0347	25.4574	25.1793	21.4711	22.2782	23.3613	22.3702	29.007	27.9977	29.4586	26.1302	25.6122	24.7949	25.5124	-3.30866	-2.85359	3.1422
sp|P07355|ANXA2_HUMAN;sp|A6NMY6|AXA2L_HUMAN	sp|P07355|ANXA2_HUMAN;sp|A6NMY6|AXA2L_HUMAN	sp|P07355|ANXA2_HUMAN Annexin A2 OS=Homo sapiens OX=9606 GN=ANXA2 PE=1 SV=2;sp|A6NMY6|AXA2L_HUMAN Putative annexin A2-like protein OS=Homo sapiens OX=9606 GN=ANXA2P2 PE=5 SV=2	31	73.5	38.604	0	323.31	1136200000	139	2	27.2541	27.3382	27.7269	22.0106	22.7496	22.1142	22.2914	26.2786	26.6468	26.6189	22.5455	21.6482	22.7268	22.3068	-4.20793	-5.1483	0.0153929
sp|P21796|VDAC1_HUMAN	sp|P21796|VDAC1_HUMAN	sp|P21796|VDAC1_HUMAN Voltage-dependent anion-selective channel protein 1 OS=Homo sapiens OX=9606 GN=VDAC1 PE=1 SV=2	14	67.8	30.772	0	323.31	409080000	45	1	22.2407	22.9588	22.7228	22.7272	22.0378	21.9199	22.2283	23.6893	23.6711	26.1852	25.5555	21.2499	23.6941	23.4998	-1.01539	-0.412463	1.27151
sp|P14618|KPYM_HUMAN;sp|P30613|KPYR_HUMAN	sp|P14618|KPYM_HUMAN	sp|P14618|KPYM_HUMAN Pyruvate kinase PKM OS=Homo sapiens OX=9606 GN=PKM PE=1 SV=4	18	45.8	57.936	0	192.18	48828000	43	2	23.5899	23.8377	23.722	22.6187	21.9196	22.123	22.2204	22.3063	22.4397	19.8369	22.8401	22.2709	25.741	23.6173	2.08969	-1.49612	1.39691
sp|P10809|CH60_HUMAN	sp|P10809|CH60_HUMAN	sp|P10809|CH60_HUMAN 60 kDa heat shock protein, mitochondrial OS=Homo sapiens OX=9606 GN=HSPD1 PE=1 SV=2	22	47.6	61.054	0	323.31	92982000	59	1	24.9778	24.7181	24.4338	22.1545	22.1712	22.3158	22.2138	23.823	23.6931	18.2135	21.5372	20.1041	27.4678	23.0363	1.1265	-2.49606	0.822507
sp|P11021|BIP_HUMAN	sp|P11021|BIP_HUMAN	sp|P11021|BIP_HUMAN Endoplasmic reticulum chaperone BiP OS=Homo sapiens OX=9606 GN=HSPA5 PE=1 SV=2	14	25.2	72.332	0	173.43	32456000	29	1	23.8213	23.6228	22.8387	22.0052	22.1069	22.4105	22.1742	22.8998	22.5167	17.8841	21.6411	22.3313	25.8544	23.2756	2.17544	-1.2534	1.10143
sp|P51148|RAB5C_HUMAN	sp|P51148|RAB5C_HUMAN	sp|P51148|RAB5C_HUMAN Ras-related protein Rab-5C OS=Homo sapiens OX=9606 GN=RAB5C PE=1 SV=2	7	46.8	23.482	0	119.95	28704000	21	1	22.158	22.6776	22.2173	22.6482	22.0495	21.7979	22.1652	21.488	22.1089	18.5641	20.7677	18.1862	23.4376	20.7971	0.0768032	-0.185759	-1.36806
sp|P17066|HSP76_HUMAN;sp|P48741|HSP77_HUMAN	sp|P17066|HSP76_HUMAN;sp|P48741|HSP77_HUMAN	sp|P17066|HSP76_HUMAN Heat shock 70 kDa protein 6 OS=Homo sapiens OX=9606 GN=HSPA6 PE=1 SV=2;sp|P48741|HSP77_HUMAN Putative heat shock 70 kDa protein 7 OS=Homo sapiens OX=9606 GN=HSPA7 PE=5 SV=2	4	8.7	71.027	0.00098135	11.234	9200600	5	2	16.5104	21.1413	20.3193	21.1297	22.4968	22.7994	22.142	17.5965	21.4674	19.7272	17.3883	22.271	16.7502	18.8032	-0.793815	2.8183	-3.33876
sp|P10412|H14_HUMAN;sp|P16402|H13_HUMAN;sp|P22492|H1T_HUMAN;sp|Q02539|H11_HUMAN	sp|P10412|H14_HUMAN;sp|P16402|H13_HUMAN	sp|P10412|H14_HUMAN Histone H1.4 OS=Homo sapiens OX=9606 GN=HIST1H1E PE=1 SV=2;sp|P16402|H13_HUMAN Histone H1.3 OS=Homo sapiens OX=9606 GN=HIST1H1D PE=1 SV=2	8	22.8	21.865	0	41.166	12765000	7	4	20.5215	20.8448	21.1268	21.6182	22.1512	22.6271	22.1322	22.4073	21.9936	19.7459	17.1604	20.9198	16.2544	18.1115	-3.27071	1.30115	-4.02063
sp|Q16777|H2A2C_HUMAN;sp|Q6FI13|H2A2A_HUMAN	sp|Q16777|H2A2C_HUMAN;sp|Q6FI13|H2A2A_HUMAN	sp|Q16777|H2A2C_HUMAN Histone H2A type 2-C OS=Homo sapiens OX=9606 GN=HIST2H2AC PE=1 SV=4;sp|Q6FI13|H2A2A_HUMAN Histone H2A type 2-A OS=Homo sapiens OX=9606 GN=HIST2H2AA3 PE=1 SV=3	3	44.2	13.988	0.001001	11.551	1531500	4	2	17.8113	18.3895	17.1176	21.0896	22.1157	23.1663	22.1239	19.3001	19.25	14.208	17.1042	17.9078	15.5384	16.8501	-0.73589	4.35106	-5.27371
sp|P61247|RS3A_HUMAN	sp|P61247|RS3A_HUMAN	sp|P61247|RS3A_HUMAN 40S ribosomal protein S3a OS=Homo sapiens OX=9606 GN=RPS3A PE=1 SV=2	18	56.8	29.945	0	323.31	245990000	58	1	25.2787	25.1716	25.4349	23.1954	21.4089	21.7521	22.1188	25.0341	25.4846	24.6682	23.6014	22.7624	24.4355	23.5998	-1.46254	-3.17624	1.48095
sp|P62826|RAN_HUMAN	sp|P62826|RAN_HUMAN	sp|P62826|RAN_HUMAN GTP-binding nuclear protein Ran OS=Homo sapiens OX=9606 GN=RAN PE=1 SV=3	13	50.9	24.423	0	323.31	248690000	53	1	25.229	25.5253	25.4373	21.388	22.4506	22.4766	22.105	25.0586	25.7164	24.5035	21.4834	22.8954	18.3072	20.8953	-4.19755	-3.29214	-1.20975
sp|P05109|S10A8_HUMAN	sp|P05109|S10A8_HUMAN	sp|P05109|S10A8_HUMAN Protein S100-A8 OS=Homo sapiens OX=9606 GN=S100A8 PE=1 SV=1	3	46.2	10.834	0	19.364	7589800	3	1	21.0369	20.3404	22.7223	24.5497	23.5333	18.2287	22.1039	21.2545	21.5506	22.1972	18.1193	19.1789	15.5525	17.6169	-4.05055	0.73738	-4.48701
sp|P62917|RL8_HUMAN	sp|P62917|RL8_HUMAN	sp|P62917|RL8_HUMAN 60S ribosomal protein L8 OS=Homo sapiens OX=9606 GN=RPL8 PE=1 SV=2	7	29.2	28.024	0	165.11	90824000	37	1	23.2	23.7927	24.5229	21.1443	22.3284	22.1911	21.8879	24.8268	24.7306	23.0504	21.0127	21.7599	23.201	21.9912	-2.2114	-1.95062	0.103283
sp|P08238|HS90B_HUMAN;sp|Q58FF7|H90B3_HUMAN	sp|P08238|HS90B_HUMAN	sp|P08238|HS90B_HUMAN Heat shock protein HSP 90-beta OS=Homo sapiens OX=9606 GN=HSP90AB1 PE=1 SV=4	19	37.7	83.263	0	323.31	51609000	35	2	22.7277	23.0468	23.3539	23.6707	23.7966	18.108	21.8584	21.8824	21.7778	15.7206	23.6839	24.3193	27.5966	25.1999	5.40633	-1.18438	3.34151
sp|P27348|1433T_HUMAN	sp|P27348|1433T_HUMAN	sp|P27348|1433T_HUMAN 14-3-3 protein theta OS=Homo sapiens OX=9606 GN=YWHAQ PE=1 SV=1	10	43.3	27.764	0	323.31	140780000	21	1	25.0135	25.355	25.1627	21.1889	21.8826	22.398	21.8232	25.2823	24.3001	20.4341	19.5019	17.406	16.1263	17.678	-5.66077	-3.35389	-4.14516
sp|Q99880|H2B1L_HUMAN;sp|Q99879|H2B1M_HUMAN;sp|Q99877|H2B1N_HUMAN;sp|Q93079|H2B1H_HUMAN;sp|Q5QNW6|H2B2F_HUMAN;sp|Q16778|H2B2E_HUMAN;sp|P62807|H2B1C_HUMAN;sp|P58876|H2B1D_HUMAN;sp|P57053|H2BFS_HUMAN;sp|P33778|H2B1B_HUMAN;sp|P23527|H2B1O_HUMAN;sp|P06899|H2B1J_HUMAN;sp|O60814|H2B1K_HUMAN;sp|Q8N257|H2B3B_HUMAN;sp|Q96A08|H2B1A_HUMAN	sp|Q99880|H2B1L_HUMAN;sp|Q99879|H2B1M_HUMAN;sp|Q99877|H2B1N_HUMAN;sp|Q93079|H2B1H_HUMAN;sp|Q5QNW6|H2B2F_HUMAN;sp|Q16778|H2B2E_HUMAN;sp|P62807|H2B1C_HUMAN;sp|P58876|H2B1D_HUMAN;sp|P57053|H2BFS_HUMAN;sp|P33778|H2B1B_HUMAN;sp|P23527|H2B1O_HUMAN;sp|P06899|H2B1J_HUMAN;sp|O60814|H2B1K_HUMAN;sp|Q8N257|H2B3B_HUMAN;sp|Q96A08|H2B1A_HUMAN	sp|Q99880|H2B1L_HUMAN Histone H2B type 1-L OS=Homo sapiens OX=9606 GN=HIST1H2BL PE=1 SV=3;sp|Q99879|H2B1M_HUMAN Histone H2B type 1-M OS=Homo sapiens OX=9606 GN=HIST1H2BM PE=1 SV=3;sp|Q99877|H2B1N_HUMAN Histone H2B type 1-N OS=Homo sapiens OX=9606 GN=HIST1H	3	24.6	13.952	0	19.879	18737000	5	15	20.827	21.5687	21.0601	22.7125	23.6718	18.942	21.7755	21.8899	22.981	20.4128	22.6184	23.313	16.9834	20.9716	-0.789629	0.623512	-0.803888
sp|P16403|H12_HUMAN	sp|P16403|H12_HUMAN	sp|P16403|H12_HUMAN Histone H1.2 OS=Homo sapiens OX=9606 GN=HIST1H1C PE=1 SV=2	8	23.5	21.364	0	77.773	116100000	32	1	21.9556	23.1556	23.535	22.4864	20.9439	21.5769	21.6691	25.9509	25.1153	23.8128	23.2539	21.651	22.8017	22.5689	-2.39077	-1.21301	0.899819
sp|P68371|TBB4B_HUMAN;sp|P04350|TBB4A_HUMAN;sp|Q3ZCM7|TBB8_HUMAN	sp|P68371|TBB4B_HUMAN;sp|P04350|TBB4A_HUMAN	sp|P68371|TBB4B_HUMAN Tubulin beta-4B chain OS=Homo sapiens OX=9606 GN=TUBB4B PE=1 SV=1;sp|P04350|TBB4A_HUMAN Tubulin beta-4A chain OS=Homo sapiens OX=9606 GN=TUBB4A PE=1 SV=2	18	55.5	49.83	0	52.672	15794000	12	3	21.6554	21.3866	22.3827	20.8283	22.6283	21.5424	21.6663	19.4923	19.7965	17.5811	21.3842	21.3239	17.9476	20.2186	1.26193	-0.141921	-1.44774
sp|P60174|TPIS_HUMAN	sp|P60174|TPIS_HUMAN	sp|P60174|TPIS_HUMAN Triosephosphate isomerase OS=Homo sapiens OX=9606 GN=TPI1 PE=1 SV=3	19	74.8	30.791	0	323.31	627930000	105	1	27.194	27.5428	26.8305	20.7966	21.92	21.9672	21.5613	26.7316	27.1514	24.0705	21.0812	21.5851	21.7128	21.4597	-4.52476	-5.62784	-0.101557
sp|P06733|ENOA_HUMAN;sp|P13929|ENOB_HUMAN;sp|P09104|ENOG_HUMAN	sp|P06733|ENOA_HUMAN	sp|P06733|ENOA_HUMAN Alpha-enolase OS=Homo sapiens OX=9606 GN=ENO1 PE=1 SV=2	21	59.4	47.168	0	294.85	106650000	65	3	24.5747	24.4175	24.4948	23.4265	22.0287	18.6774	21.3775	23.8653	23.5404	17.3608	20.88	20.6756	28.5496	23.3684	1.77957	-3.11812	1.99088
sp|P18669|PGAM1_HUMAN;sp|P15259|PGAM2_HUMAN;sp|Q8N0Y7|PGAM4_HUMAN	sp|P18669|PGAM1_HUMAN	sp|P18669|PGAM1_HUMAN Phosphoglycerate mutase 1 OS=Homo sapiens OX=9606 GN=PGAM1 PE=1 SV=2	11	46.9	28.804	0	323.31	180370000	36	3	25.0256	24.9532	25.4168	21.1151	21.3518	21.6563	21.3744	24.3776	24.3813	22.6676	20.811	17.7295	22.4123	20.3176	-3.49124	-3.75747	-1.05681
sp|P13804|ETFA_HUMAN	sp|P13804|ETFA_HUMAN	sp|P13804|ETFA_HUMAN Electron transfer flavoprotein subunit alpha, mitochondrial OS=Homo sapiens OX=9606 GN=ETFA PE=1 SV=1	14	51.7	35.079	0	227.64	79203000	48	1	24.2124	24.5866	24.1739	21.8357	21.3778	20.8369	21.3501	21.8576	23.581	19.8493	17.2189	19.4493	21.9759	19.548	-2.21461	-2.97418	-1.80213
sp|P81605|DCD_HUMAN	sp|P81605|DCD_HUMAN	sp|P81605|DCD_HUMAN Dermcidin OS=Homo sapiens OX=9606 GN=DCD PE=1 SV=2	3	22.7	11.284	0	323.31	67665000	4	1	18.266	16.8162	20.1859	21.4899	21.0819	21.3279	21.2999	17.1355	18.3531	23.628	17.0649	20.8385	17.9821	18.6285	-1.07701	2.87721	-2.67141
sp|P47914|RL29_HUMAN	sp|P47914|RL29_HUMAN	sp|P47914|RL29_HUMAN 60S ribosomal protein L29 OS=Homo sapiens OX=9606 GN=RPL29 PE=1 SV=2	4	23.3	17.752	0	323.31	206790000	14	1	25.2599	25.5314	25.9393	17.9648	22.4992	23.1578	21.2073	26.0994	25.917	21.8979	20.1503	20.5993	18.1756	19.6417	-4.99635	-4.36957	-1.56554
sp|P35268|RL22_HUMAN	sp|P35268|RL22_HUMAN	sp|P35268|RL22_HUMAN 60S ribosomal protein L22 OS=Homo sapiens OX=9606 GN=RPL22 PE=1 SV=2	3	31.2	14.787	0	21.969	21591000	9	1	21.3863	21.7397	21.2582	20.8628	21.2418	21.2601	21.1216	22.4112	22.0265	20.4398	21.5532	22.2454	21.0109	21.6032	-0.0226161	-0.339861	0.481645
sp|Q00839|HNRPU_HUMAN	sp|Q00839|HNRPU_HUMAN	sp|Q00839|HNRPU_HUMAN Heterogeneous nuclear ribonucleoprotein U OS=Homo sapiens OX=9606 GN=HNRNPU PE=1 SV=6	4	6.2	90.583	0	27.169	25218000	12	1	22.2377	22.8396	22.0066	21.8116	22.3661	18.8855	21.0211	22.5069	22.6111	16.0944	17.2786	19.3798	17.8614	18.1733	-2.23089	-1.34021	-2.84783
sp|P06454|PTMA_HUMAN	sp|P06454|PTMA_HUMAN	sp|P06454|PTMA_HUMAN Prothymosin alpha OS=Homo sapiens OX=9606 GN=PTMA PE=1 SV=2	1	12.6	12.203	0.0009542	10.29	5166600	4	1	20.5663	20.092	20.1752	17.4541	19.5138	18.5607	18.5095	20.1916	17.0976	16.4293	21.0915	22.0327	22.6674	21.9305	4.02435	-1.76832	3.42098
sp|Q01650|LAT1_HUMAN	sp|Q01650|LAT1_HUMAN	sp|Q01650|LAT1_HUMAN Large neutral amino acids transporter small subunit 1 OS=Homo sapiens OX=9606 GN=SLC7A5 PE=1 SV=2	3	6.7	55.01	0	323.31	143710000	20	1	24.8322	24.0441	25.5567	20.2392	21.2236	21.1031	20.8553	23.4712	23.7191	22.3082	20.979	20.5097	20.9625	20.8171	-2.3491	-3.9557	-0.0382398
sp|P39023|RL3_HUMAN;sp|Q92901|RL3L_HUMAN	sp|P39023|RL3_HUMAN	sp|P39023|RL3_HUMAN 60S ribosomal protein L3 OS=Homo sapiens OX=9606 GN=RPL3 PE=1 SV=2	6	16.6	46.108	0	37.655	22175000	12	2	21.5554	20.9609	21.9992	20.1231	21.1397	21.0769	20.7799	22.2579	21.0823	19.1957	19.5921	19.642	21.4512	20.2284	-0.616875	-0.725283	-0.551466
sp|P07437|TBB5_HUMAN;sp|Q13509|TBB3_HUMAN;sp|Q9BUF5|TBB6_HUMAN;sp|A6NNZ2|TBB8L_HUMAN;sp|Q9H4B7|TBB1_HUMAN;CON__ENSEMBL:ENSBTAP00000025008	sp|P07437|TBB5_HUMAN	sp|P07437|TBB5_HUMAN Tubulin beta chain OS=Homo sapiens OX=9606 GN=TUBB PE=1 SV=2	20	61.5	49.67	0	323.31	138440000	59	6	24.2936	23.9426	24.6251	21.6183	21.2279	19.2668	20.7043	23.8885	24.1811	21.7773	24.8276	24.7737	25.5984	25.0666	1.78431	-3.58278	4.36226
sp|P09972|ALDOC_HUMAN	sp|P09972|ALDOC_HUMAN	sp|P09972|ALDOC_HUMAN Fructose-bisphosphate aldolase C OS=Homo sapiens OX=9606 GN=ALDOC PE=1 SV=2	11	40.9	39.455	0	323.31	137090000	36	1	24.8137	24.1814	25.3064	21.4934	18.6008	21.9831	20.6924	23.6221	23.2273	21.2391	19.3716	17.6205	22.3629	19.785	-2.91112	-4.07476	-0.907368
sp|Q9Y336|SIGL9_HUMAN	sp|Q9Y336|SIGL9_HUMAN	sp|Q9Y336|SIGL9_HUMAN Sialic acid-binding Ig-like lectin 9 OS=Homo sapiens OX=9606 GN=SIGLEC9 PE=1 SV=2	2	7.1	50.081	0	11.922	4677800	4	1	18.3536	18.2033	17.5493	22.0036	22.6858	19.0935	21.261	16.0566	16.6902	20.4822	23.1215	23.8983	17.66	21.5599	3.81693	3.22556	0.298958
sp|Q99714|HCD2_HUMAN	sp|Q99714|HCD2_HUMAN	sp|Q99714|HCD2_HUMAN 3-hydroxyacyl-CoA dehydrogenase type-2 OS=Homo sapiens OX=9606 GN=HSD17B10 PE=1 SV=3	11	60.5	26.923	0	201.28	63046000	42	1	24.1201	24.1481	23.3679	22.9198	20.2225	18.7729	20.6384	20.5538	22.2989	17.9366	20.22	17.9895	24.9352	21.0482	0.785129	-3.2403	0.409839
sp|P31153|METK2_HUMAN;sp|Q00266|METK1_HUMAN	sp|P31153|METK2_HUMAN	sp|P31153|METK2_HUMAN S-adenosylmethionine synthase isoform type-2 OS=Homo sapiens OX=9606 GN=MAT2A PE=1 SV=1	10	28.4	43.66	0	108.31	38885000	19	2	22.4346	22.3695	23.6241	20.0614	20.843	20.9195	20.608	22.4148	22.6788	20.2385	18.2153	20.2307	17.1438	18.53	-3.24743	-2.20143	-2.07802
sp|P23396|RS3_HUMAN	sp|P23396|RS3_HUMAN	sp|P23396|RS3_HUMAN 40S ribosomal protein S3 OS=Homo sapiens OX=9606 GN=RPS3 PE=1 SV=2	19	74.5	26.688	0	323.31	284030000	60	1	25.2409	25.2679	24.7506	21.3288	21.6386	18.7181	20.5618	25.1605	25.0138	25.0184	22.3799	22.8459	23.278	22.8346	-2.22967	-4.52464	2.27276
sp|P60900|PSA6_HUMAN	sp|P60900|PSA6_HUMAN	sp|P60900|PSA6_HUMAN Proteasome subunit alpha type-6 OS=Homo sapiens OX=9606 GN=PSMA6 PE=1 SV=1	7	24.8	27.399	0	90.02	45937000	22	1	23.5226	23.6271	23.1007	21.3679	20.9439	19.2163	20.5094	22.7839	22.8871	21.0507	20.1767	21.0491	22.3192	21.1816	-1.05891	-2.90743	0.672235
sp|Q9Y383|LC7L2_HUMAN	sp|Q9Y383|LC7L2_HUMAN	sp|Q9Y383|LC7L2_HUMAN Putative RNA-binding protein Luc7-like 2 OS=Homo sapiens OX=9606 GN=LUC7L2 PE=1 SV=2	4	10.2	46.513	0	93.414	12792000	13	1	21.1785	21.4271	21.4977	22.2251	20.6585	18.5399	20.4745	20.9831	20.6706	16.2123	16.8864	18.1832	22.273	19.1142	-0.174462	-0.893279	-1.36029
sp|Q00325|MPCP_HUMAN	sp|Q00325|MPCP_HUMAN	sp|Q00325|MPCP_HUMAN Phosphate carrier protein, mitochondrial OS=Homo sapiens OX=9606 GN=SLC25A3 PE=1 SV=2	4	9.4	40.094	0	133.83	57970000	8	1	22.3879	24.2306	23.6063	20.1763	20.7736	20.4684	20.4728	23.6691	23.6145	21.3441	20.6769	17.9939	17.7036	18.7915	-4.08445	-2.93547	-1.68132
sp|P0DMV9|HS71B_HUMAN;sp|P0DMV8|HS71A_HUMAN	sp|P0DMV9|HS71B_HUMAN;sp|P0DMV8|HS71A_HUMAN	sp|P0DMV9|HS71B_HUMAN Heat shock 70 kDa protein 1B OS=Homo sapiens OX=9606 GN=HSPA1B PE=1 SV=1;sp|P0DMV8|HS71A_HUMAN Heat shock 70 kDa protein 1A OS=Homo sapiens OX=9606 GN=HSPA1A PE=1 SV=1	9	22.9	70.051	0	100.02	26732000	23	2	22.5427	22.5887	22.566	18.1289	21.1543	21.8615	20.3816	22.1151	21.5888	19.867	20.6833	21.6865	23.246	21.8719	0.681611	-2.18421	1.49035
sp|Q13011|ECH1_HUMAN	sp|Q13011|ECH1_HUMAN	sp|Q13011|ECH1_HUMAN Delta(3,5)-Delta(2,4)-dienoyl-CoA isomerase, mitochondrial OS=Homo sapiens OX=9606 GN=ECH1 PE=1 SV=2	13	54.3	35.816	0	323.31	134230000	47	1	24.3067	24.6588	24.4898	22.8626	19.3865	18.8465	20.3652	23.1497	23.6273	23.1241	16.5837	21.8178	24.1443	20.8486	-2.45179	-4.11989	0.483414
sp|P36542|ATPG_HUMAN	sp|P36542|ATPG_HUMAN	sp|P36542|ATPG_HUMAN ATP synthase subunit gamma, mitochondrial OS=Homo sapiens OX=9606 GN=ATP5F1C PE=1 SV=1	3	12.1	32.996	0	19.218	26920000	11	1	22.2235	22.6653	22.637	23.3948	18.7675	18.7705	20.3109	21.2759	20.734	20.1433	18.4104	18.716	23.0737	20.0667	-0.651026	-2.19768	-0.244192
sp|P52907|CAZA1_HUMAN	sp|P52907|CAZA1_HUMAN	sp|P52907|CAZA1_HUMAN F-actin-capping protein subunit alpha-1 OS=Homo sapiens OX=9606 GN=CAPZA1 PE=1 SV=3	9	40.9	32.922	0	190.17	55984000	29	1	23.1705	23.073	23.0164	19.6721	19.1568	22.0898	20.3063	23.1006	22.7516	21.9975	22.8245	22.7128	21.6	22.3791	-0.237437	-2.78037	2.07286
sp|P26373|RL13_HUMAN	sp|P26373|RL13_HUMAN	sp|P26373|RL13_HUMAN 60S ribosomal protein L13 OS=Homo sapiens OX=9606 GN=RPL13 PE=1 SV=4	10	39.3	24.261	0	237.03	103080000	32	1	24.2763	24.3287	23.1413	18.5851	20.2567	21.952	20.2646	24.1954	24.2436	23.5503	20.8942	20.5623	19.7867	20.4144	-3.58203	-3.65082	0.14978
sp|P08865|RSSA_HUMAN	sp|P08865|RSSA_HUMAN	sp|P08865|RSSA_HUMAN 40S ribosomal protein SA OS=Homo sapiens OX=9606 GN=RPSA PE=1 SV=4	16	65.1	32.854	0	323.31	704400000	65	1	26.3721	26.5769	26.5729	19.7711	20.5612	20.447	20.2598	24.5014	25.696	26.3282	22.3567	17.9385	17.6528	19.316	-6.19255	-6.24754	-0.943764
sp|P62258|1433E_HUMAN	sp|P62258|1433E_HUMAN	sp|P62258|1433E_HUMAN 14-3-3 protein epsilon OS=Homo sapiens OX=9606 GN=YWHAE PE=1 SV=1	13	52.2	29.174	0	121.47	85296000	44	1	24.3992	24.265	24.3812	20.9823	20.9698	18.7665	20.2395	23.969	24.1475	19.3701	21.8886	22.3056	20.2057	21.4666	-1.02891	-4.10895	1.2271
sp|Q13765|NACA_HUMAN;sp|E9PAV3|NACAM_HUMAN	sp|Q13765|NACA_HUMAN;sp|E9PAV3|NACAM_HUMAN	sp|Q13765|NACA_HUMAN Nascent polypeptide-associated complex subunit alpha OS=Homo sapiens OX=9606 GN=NACA PE=1 SV=1;sp|E9PAV3|NACAM_HUMAN Nascent polypeptide-associated complex subunit alpha, muscle-specific form OS=Homo sapiens OX=9606 GN=NACA PE=1 SV=1	7	34.9	23.384	0	323.31	162360000	32	2	25.1605	25.2558	24.6885	20.595	20.0255	20.0282	20.2162	24.0935	24.3481	22.5273	20.1592	18.2201	21.3196	19.8996	-3.75667	-4.81869	-0.316602
sp|Q3MHD2|LSM12_HUMAN	sp|Q3MHD2|LSM12_HUMAN	sp|Q3MHD2|LSM12_HUMAN Protein LSM12 homolog OS=Homo sapiens OX=9606 GN=LSM12 PE=1 SV=2	3	22.6	21.701	0	41.288	17048000	9	1	21.8914	21.4084	21.9442	19.5552	20.2399	20.7626	20.1859	23.5036	22.6455	18.5711	15.8866	18.6387	16.156	16.8938	-4.67963	-1.56213	-3.29212
sp|Q9Y3F4|STRAP_HUMAN	sp|Q9Y3F4|STRAP_HUMAN	sp|Q9Y3F4|STRAP_HUMAN Serine-threonine kinase receptor-associated protein OS=Homo sapiens OX=9606 GN=STRAP PE=1 SV=1	10	45.7	38.438	0	141.53	93227000	32	1	24.5292	24.4654	24.6857	20.0845	21.9324	18.4705	20.1625	23.4271	23.3006	21.6345	20.7711	19.0023	18.827	19.5335	-3.25396	-4.39763	-0.62898
sp|P05388|RLA0_HUMAN;sp|Q8NHW5|RLA0L_HUMAN	sp|P05388|RLA0_HUMAN;sp|Q8NHW5|RLA0L_HUMAN	sp|P05388|RLA0_HUMAN 60S acidic ribosomal protein P0 OS=Homo sapiens OX=9606 GN=RPLP0 PE=1 SV=1;sp|Q8NHW5|RLA0L_HUMAN 60S acidic ribosomal protein P0-like OS=Homo sapiens OX=9606 GN=RPLP0P6 PE=5 SV=1	13	47.3	34.273	0	323.31	435180000	70	2	25.8624	25.9229	26.0249	22.2857	18.7769	19.3897	20.1508	25.0502	24.8675	25.5053	23.1571	18.4578	19.4562	20.357	-4.78399	-5.78596	0.206235
sp|P38646|GRP75_HUMAN	sp|P38646|GRP75_HUMAN	sp|P38646|GRP75_HUMAN Stress-70 protein, mitochondrial OS=Homo sapiens OX=9606 GN=HSPA9 PE=1 SV=2	7	12.4	73.68	0	94.131	17471000	16	1	22.442	22.3573	22.6508	19.2598	20.3199	20.74	20.1066	21.6173	20.5109	16.8418	20.7018	22.1086	25.5039	22.7714	3.11473	-2.37679	2.66484
sp|Q96C19|EFHD2_HUMAN	sp|Q96C19|EFHD2_HUMAN	sp|Q96C19|EFHD2_HUMAN EF-hand domain-containing protein D2 OS=Homo sapiens OX=9606 GN=EFHD2 PE=1 SV=1	5	20	26.697	0	38.333	10596000	7	1	20.8491	21.2498	21.3002	20.4465	19.0486	20.7814	20.0922	19.7926	20.3215	18.5946	16.6124	18.9696	17.2945	17.6255	-1.94409	-1.04089	-2.46667
sp|P20290|BTF3_HUMAN	sp|P20290|BTF3_HUMAN	sp|P20290|BTF3_HUMAN Transcription factor BTF3 OS=Homo sapiens OX=9606 GN=BTF3 PE=1 SV=1	6	37.4	22.168	0	260.86	55524000	15	1	23.5774	24.1951	23.5414	21.4839	20.3069	18.4313	20.074	21.7555	22.1374	14.9494	16.9297	18.2515	22.2004	19.1272	-0.486902	-3.69729	-0.94685
sp|Q99436|PSB7_HUMAN	sp|Q99436|PSB7_HUMAN	sp|Q99436|PSB7_HUMAN Proteasome subunit beta type-7 OS=Homo sapiens OX=9606 GN=PSMB7 PE=1 SV=1	4	22.4	29.965	0	24.711	9966400	6	1	20.6397	20.9654	21.5861	20.4794	20.5742	18.9864	20.0134	21.0368	20.9979	16.5905	16.7969	18.3367	17.5155	17.5497	-1.99205	-1.05038	-2.46369
sp|P63244|RACK1_HUMAN	sp|P63244|RACK1_HUMAN	sp|P63244|RACK1_HUMAN Receptor of activated protein C kinase 1 OS=Homo sapiens OX=9606 GN=RACK1 PE=1 SV=3	17	71	35.076	0	323.31	361460000	67	1	24.5917	25.0617	24.2931	21.6968	17.8871	20.4377	20.0072	24.4738	24.6698	25.5879	23.7936	22.4719	22.3047	22.8567	-2.0538	-4.64162	2.84951
sp|P12004|PCNA_HUMAN	sp|P12004|PCNA_HUMAN	sp|P12004|PCNA_HUMAN Proliferating cell nuclear antigen OS=Homo sapiens OX=9606 GN=PCNA PE=1 SV=1	9	55.6	28.768	0	212.12	74749000	43	1	23.4399	23.8037	23.4467	22.3336	19.1397	18.5422	20.0052	23.0135	23.2161	22.4978	20.2508	18.7011	23.5996	20.8505	-2.05858	-3.55825	0.845339
sp|P32969|RL9_HUMAN	sp|P32969|RL9_HUMAN	sp|P32969|RL9_HUMAN 60S ribosomal protein L9 OS=Homo sapiens OX=9606 GN=RPL9 PE=1 SV=1	9	57.8	21.863	0	116.63	32081000	18	1	23.0891	22.9384	22.3737	20.7002	17.991	21.1495	19.9469	23.0406	22.9444	16.4039	19.9924	20.3818	23.8284	21.4009	0.604602	-2.85353	1.45402
sp|P07737|PROF1_HUMAN	sp|P07737|PROF1_HUMAN	sp|P07737|PROF1_HUMAN Profilin-1 OS=Homo sapiens OX=9606 GN=PFN1 PE=1 SV=2	5	42.9	15.054	0	35.982	6021300	9	1	21.0538	20.8372	20.2597	22.3923	18.2956	19.0906	19.9262	20.3895	20.9716	16.5705	16.5112	22.0377	23.6103	20.7197	1.40919	-0.790734	0.79356
sp|P40926|MDHM_HUMAN	sp|P40926|MDHM_HUMAN	sp|P40926|MDHM_HUMAN Malate dehydrogenase, mitochondrial OS=Homo sapiens OX=9606 GN=MDH2 PE=1 SV=3	24	66.9	35.503	0	323.31	615560000	101	1	27.161	27.0354	27.1851	19.3925	20.4567	19.9239	19.9244	23.7224	26.0225	25.2613	18.3958	19.2815	18.8993	18.8589	-6.14321	-7.20277	-1.06551
sp|Q15366|PCBP2_HUMAN	sp|Q15366|PCBP2_HUMAN	sp|Q15366|PCBP2_HUMAN Poly(rC)-binding protein 2 OS=Homo sapiens OX=9606 GN=PCBP2 PE=1 SV=1	10	44.4	38.58	0	177.56	150050000	31	1	23.3842	22.7186	22.8304	21.3616	20.4115	17.8108	19.8613	23.9035	22.979	22.9465	25.1304	18.7258	26.1637	23.34	0.0636158	-3.1164	3.47865
sp|P61158|ARP3_HUMAN;sp|Q9P1U1|ARP3B_HUMAN	sp|P61158|ARP3_HUMAN	sp|P61158|ARP3_HUMAN Actin-related protein 3 OS=Homo sapiens OX=9606 GN=ACTR3 PE=1 SV=3	5	23.4	47.371	0	31.72	8622900	8	2	19.7407	20.8741	20.5233	18.4109	21.9707	18.8798	19.7538	17.2343	18.796	20.5845	18.0864	17.5299	18.6226	18.0796	-0.79202	-0.625589	-1.67419
sp|P25788|PSA3_HUMAN	sp|P25788|PSA3_HUMAN	sp|P25788|PSA3_HUMAN Proteasome subunit alpha type-3 OS=Homo sapiens OX=9606 GN=PSMA3 PE=1 SV=2	4	17.6	28.433	0	240.58	33511000	13	1	23.3156	22.457	22.6986	21.3497	18.6841	19.2035	19.7458	22.3871	22.1498	17.2924	18.4273	19.9319	17.6333	18.6641	-1.94564	-3.07794	-1.08165
sp|Q14103|HNRPD_HUMAN	sp|Q14103|HNRPD_HUMAN	sp|Q14103|HNRPD_HUMAN Heterogeneous nuclear ribonucleoprotein D0 OS=Homo sapiens OX=9606 GN=HNRNPD PE=1 SV=1	7	19.2	38.434	0	137.87	247870000	25	1	22.4672	23.6961	23.3092	19.4874	19.6397	20.0817	19.7363	23.8423	23.5534	24.911	21.0261	20.4973	18.8518	20.1251	-3.97717	-3.42125	0.388777
sp|P62280|RS11_HUMAN	sp|P62280|RS11_HUMAN	sp|P62280|RS11_HUMAN 40S ribosomal protein S11 OS=Homo sapiens OX=9606 GN=RPS11 PE=1 SV=3	8	43.7	18.431	0	152.64	53354000	28	1	23.0588	23.6089	24.489	20.1435	21.5129	17.5372	19.7312	22.5665	23.4184	15.5109	19.2001	19.8578	18.5155	19.1911	-1.30748	-3.98773	-0.54006
sp|Q9BTV4|TMM43_HUMAN	sp|Q9BTV4|TMM43_HUMAN	sp|Q9BTV4|TMM43_HUMAN Transmembrane protein 43 OS=Homo sapiens OX=9606 GN=TMEM43 PE=1 SV=1	6	25.2	44.875	0	123.62	28620000	11	1	21.6181	22.1651	22.3036	21.2594	18.523	19.3095	19.6973	22.2298	22.0187	21.2603	17.4413	18.7312	16.8642	17.6789	-4.1574	-2.33164	-2.01841
sp|P02786|TFR1_HUMAN	sp|P02786|TFR1_HUMAN	sp|P02786|TFR1_HUMAN Transferrin receptor protein 1 OS=Homo sapiens OX=9606 GN=TFRC PE=1 SV=2	3	5.3	84.87	0	62.003	13566000	4	1	21.7796	22.1036	22.0606	17.456	20.6919	20.9308	19.6929	18.0053	17.5704	15.5839	17.7159	19.8726	16.6589	18.0825	1.02922	-2.28837	-1.61046
sp|P28066|PSA5_HUMAN	sp|P28066|PSA5_HUMAN	sp|P28066|PSA5_HUMAN Proteasome subunit alpha type-5 OS=Homo sapiens OX=9606 GN=PSMA5 PE=1 SV=3	8	36.9	26.411	0	201.11	41595000	27	1	23.2581	23.2666	23.0862	21.2354	19.112	18.5882	19.6452	22.8531	22.4736	20.4079	19.3661	18.0894	23.4775	20.311	-1.60053	-3.55844	0.665787
sp|P57081|WDR4_HUMAN	sp|P57081|WDR4_HUMAN	sp|P57081|WDR4_HUMAN tRNA (guanine-N(7)-)-methyltransferase non-catalytic subunit WDR4 OS=Homo sapiens OX=9606 GN=WDR4 PE=1 SV=2	4	16.7	45.489	0	43.314	5399800	8	1	18.6565	20.0114	20.7657	21.6756	18.4665	18.7385	19.6269	20.8207	19.4624	16.247	16.4881	18.8562	19.4394	18.2613	-0.582128	-0.184348	-1.36559
sp|P62987|RL40_HUMAN;sp|P62979|RS27A_HUMAN;sp|P0CG47|UBB_HUMAN;sp|P0CG48|UBC_HUMAN	sp|P62987|RL40_HUMAN;sp|P62979|RS27A_HUMAN;sp|P0CG47|UBB_HUMAN;sp|P0CG48|UBC_HUMAN	sp|P62987|RL40_HUMAN Ubiquitin-60S ribosomal protein L40 OS=Homo sapiens OX=9606 GN=UBA52 PE=1 SV=2;sp|P62979|RS27A_HUMAN Ubiquitin-40S ribosomal protein S27a OS=Homo sapiens OX=9606 GN=RPS27A PE=1 SV=2;sp|P0CG47|UBB_HUMAN Polyubiquitin-B OS=Homo sapiens O	6	42.2	14.728	0	268.13	151410000	24	4	24.2069	24.0813	24.4387	20.778	18.3961	19.646	19.6067	24.0816	23.54	24.3175	22.5851	21.4621	22.5742	22.2071	-1.77258	-4.63559	2.60042
sp|P61978|HNRPK_HUMAN	sp|P61978|HNRPK_HUMAN	sp|P61978|HNRPK_HUMAN Heterogeneous nuclear ribonucleoprotein K OS=Homo sapiens OX=9606 GN=HNRNPK PE=1 SV=1	16	44.9	50.976	0	323.31	102730000	42	1	23.9772	23.4338	23.5356	19.2616	20.2897	19.2129	19.5881	22.4174	22.5906	23.7165	21.9256	21.4007	22.7035	22.01	-0.898225	-4.06079	2.42188
sp|O43175|SERA_HUMAN	sp|O43175|SERA_HUMAN	sp|O43175|SERA_HUMAN D-3-phosphoglycerate dehydrogenase OS=Homo sapiens OX=9606 GN=PHGDH PE=1 SV=4	5	11.6	56.65	0	36.463	6375200	10	1	20.2519	20.5263	20.3687	17.395	20.3866	20.9668	19.5828	19.9332	19.8409	15.2965	21.6107	21.596	20.8829	21.3632	3.00633	-0.79951	1.7804
sp|P31946|1433B_HUMAN	sp|P31946|1433B_HUMAN	sp|P31946|1433B_HUMAN 14-3-3 protein beta/alpha OS=Homo sapiens OX=9606 GN=YWHAB PE=1 SV=3	15	76.4	28.082	0	304.79	98483000	35	1	24.7147	24.6208	24.3306	21.366	18.7795	18.5756	19.5737	23.2818	23.8314	21.1207	19.564	18.9264	20.6233	19.7046	-3.04008	-4.98167	0.130873
sp|Q7L2H7|EIF3M_HUMAN	sp|Q7L2H7|EIF3M_HUMAN	sp|Q7L2H7|EIF3M_HUMAN Eukaryotic translation initiation factor 3 subunit M OS=Homo sapiens OX=9606 GN=EIF3M PE=1 SV=1	6	23	42.502	0	104.04	38889000	16	1	23.0235	23.0184	22.7336	22.1151	18.3994	18.2037	19.5727	22.4082	22.4761	20.4135	17.1808	18.6542	17.0342	17.6231	-4.14283	-3.3524	-1.94967
sp|P05141|ADT2_HUMAN;sp|Q9H0C2|ADT4_HUMAN	sp|P05141|ADT2_HUMAN	sp|P05141|ADT2_HUMAN ADP/ATP translocase 2 OS=Homo sapiens OX=9606 GN=SLC25A5 PE=1 SV=7	10	30.5	32.852	0	161.07	131990000	33	2	24.8517	24.6832	24.0039	21.2958	18.6598	18.7426	19.5661	24.8334	24.9734	24.246	22.8341	18.0382	23.5	21.4574	-3.22679	-4.9469	1.89138
sp|P37802|TAGL2_HUMAN	sp|P37802|TAGL2_HUMAN	sp|P37802|TAGL2_HUMAN Transgelin-2 OS=Homo sapiens OX=9606 GN=TAGLN2 PE=1 SV=3	7	27.1	22.391	0	323.31	184120000	26	1	24.8834	25.5043	25.4517	20.4207	19.3924	18.8819	19.565	24.6401	24.966	22.3525	22.5684	22.4558	22.6386	22.5543	-1.43192	-5.7148	2.98929
sp|O00571|DDX3X_HUMAN;sp|O15523|DDX3Y_HUMAN	sp|O00571|DDX3X_HUMAN;sp|O15523|DDX3Y_HUMAN	sp|O00571|DDX3X_HUMAN ATP-dependent RNA helicase DDX3X OS=Homo sapiens OX=9606 GN=DDX3X PE=1 SV=3;sp|O15523|DDX3Y_HUMAN ATP-dependent RNA helicase DDX3Y OS=Homo sapiens OX=9606 GN=DDX3Y PE=1 SV=2	2	6.8	73.243	0	51.592	4245600	6	2	19.8706	19.6167	18.9547	20.9101	21.1311	21.4413	21.1608	18.0955	18.4968	15.7477	16.8121	20.3504	23.8077	20.3234	2.87676	1.68014	-0.837412
sp|P00558|PGK1_HUMAN;sp|P07205|PGK2_HUMAN	sp|P00558|PGK1_HUMAN	sp|P00558|PGK1_HUMAN Phosphoglycerate kinase 1 OS=Homo sapiens OX=9606 GN=PGK1 PE=1 SV=3	7	26.4	44.614	0	138.93	50251000	22	2	23.5633	23.5536	24.0943	19.681	18.0352	20.8513	19.5225	22.0795	22.2417	20.4188	19.8105	20.4836	23.2203	21.1715	-0.408569	-4.21454	1.64898
sp|Q9NX63|MIC19_HUMAN	sp|Q9NX63|MIC19_HUMAN	sp|Q9NX63|MIC19_HUMAN MICOS complex subunit MIC19 OS=Homo sapiens OX=9606 GN=CHCHD3 PE=1 SV=1	5	21.6	26.152	0	88.779	21822000	10	1	20.4975	21.0595	21.0048	17.0778	20.5798	20.8897	19.5158	24.4838	22.273	21.5177	18.4371	18.4335	15.995	17.6219	-5.13627	-1.33815	-1.89389
sp|P30041|PRDX6_HUMAN	sp|P30041|PRDX6_HUMAN	sp|P30041|PRDX6_HUMAN Peroxiredoxin-6 OS=Homo sapiens OX=9606 GN=PRDX6 PE=1 SV=3	12	58.9	25.035	0	225.44	118350000	51	1	25.2829	24.6616	24.5795	19.4751	17.8407	21.1755	19.4971	24.594	24.2836	19.2365	20.4584	20.1159	22.9977	21.1907	-1.51402	-5.34423	1.69354
sp|P51991|ROA3_HUMAN	sp|P51991|ROA3_HUMAN	sp|P51991|ROA3_HUMAN Heterogeneous nuclear ribonucleoprotein A3 OS=Homo sapiens OX=9606 GN=HNRNPA3 PE=1 SV=2	15	42.9	39.594	0	323.31	348820000	29	1	20.6098	20.8157	21.7139	18.5643	20.8962	19.0209	19.4938	25.5235	23.9816	26.0902	21.6553	17.6462	18.2174	19.173	-6.0255	-1.55268	-0.320835
sp|Q9UBR2|CATZ_HUMAN	sp|Q9UBR2|CATZ_HUMAN	sp|Q9UBR2|CATZ_HUMAN Cathepsin Z OS=Homo sapiens OX=9606 GN=CTSZ PE=1 SV=1	4	13.2	33.868	0	29.412	39640000	11	1	23.0181	23.4193	23.7704	21.3865	18.1216	18.9572	19.4885	22.7608	22.9718	17.3855	16.6065	18.2338	17.5206	17.4537	-3.58569	-3.91416	-2.0348
sp|P62753|RS6_HUMAN	sp|P62753|RS6_HUMAN	sp|P62753|RS6_HUMAN 40S ribosomal protein S6 OS=Homo sapiens OX=9606 GN=RPS6 PE=1 SV=1	6	24.9	28.68	0	61.758	66773000	18	1	23.2306	22.9212	22.775	17.88	19.4558	21.094	19.4766	22.5615	23.1899	23.1591	18.0143	17.3903	20.3767	18.5938	-4.3764	-3.49898	-0.882851
sp|P00338|LDHA_HUMAN;sp|Q6ZMR3|LDH6A_HUMAN;sp|P07864|LDHC_HUMAN	sp|P00338|LDHA_HUMAN	sp|P00338|LDHA_HUMAN L-lactate dehydrogenase A chain OS=Homo sapiens OX=9606 GN=LDHA PE=1 SV=2	21	65.4	36.688	0	323.31	322020000	53	3	26.2011	25.2598	25.7317	17.1742	19.4089	21.8229	19.4687	26.4068	26.6524	24.6866	19.9038	18.067	23.5136	20.4948	-5.42044	-6.2622	1.02613
sp|P31947|1433S_HUMAN	sp|P31947|1433S_HUMAN	sp|P31947|1433S_HUMAN 14-3-3 protein sigma OS=Homo sapiens OX=9606 GN=SFN PE=1 SV=1	9	27	27.774	0	103.08	129070000	23	1	24.9674	24.5271	24.5563	18.5077	20.0324	19.8591	19.4664	24.1803	24.2553	22.3388	19.0146	17.985	19.9905	18.9967	-4.59475	-5.21719	-0.469717
sp|P35232|PHB_HUMAN	sp|P35232|PHB_HUMAN	sp|P35232|PHB_HUMAN Prohibitin OS=Homo sapiens OX=9606 GN=PHB PE=1 SV=1	20	83.5	29.804	0	323.31	294400000	64	1	25.0853	25.292	25.0328	19.1869	20.283	18.9275	19.4658	24.2291	24.804	25.3998	24.4925	22.1143	22.9804	23.1957	-1.61524	-5.67088	3.7299
sp|P38117|ETFB_HUMAN	sp|P38117|ETFB_HUMAN	sp|P38117|ETFB_HUMAN Electron transfer flavoprotein subunit beta OS=Homo sapiens OX=9606 GN=ETFB PE=1 SV=3	11	46.7	27.843	0	129.18	73085000	35	1	24.4234	24.3229	23.7575	20.5828	18.2084	19.5679	19.453	23.0896	23.1875	18.5106	18.1586	18.1516	21.1501	19.1534	-2.44244	-4.71489	-0.299596
sp|P04083|ANXA1_HUMAN	sp|P04083|ANXA1_HUMAN	sp|P04083|ANXA1_HUMAN Annexin A1 OS=Homo sapiens OX=9606 GN=ANXA1 PE=1 SV=2	21	57.5	38.714	0	323.31	276690000	85	1	26.0383	25.9298	26.1866	19.6064	19.6958	19.021	19.4411	25.2805	25.4056	22.336	19.9166	20.0121	19.9409	19.9566	-4.38413	-6.61048	0.515473
sp|P51665|PSMD7_HUMAN	sp|P51665|PSMD7_HUMAN	sp|P51665|PSMD7_HUMAN 26S proteasome non-ATPase regulatory subunit 7 OS=Homo sapiens OX=9606 GN=PSMD7 PE=1 SV=2	3	13.6	37.025	0	20.041	11022000	5	1	21.1765	21.5059	21.4444	20.6994	18.5187	19.0216	19.4132	20.9993	20.3319	15.271	17.8145	17.9733	16.6303	17.4727	-1.39467	-1.96233	-1.94053
sp|P61981|1433G_HUMAN	sp|P61981|1433G_HUMAN	sp|P61981|1433G_HUMAN 14-3-3 protein gamma OS=Homo sapiens OX=9606 GN=YWHAG PE=1 SV=2	12	49.8	28.302	0	323.31	121710000	36	1	25.6108	24.065	23.6829	18.9284	20.2622	19.0144	19.4017	25.5474	24.4829	21.5688	19.3745	19.961	19.2698	19.5351	-4.33126	-5.05123	0.133425
sp|P27695|APEX1_HUMAN	sp|P27695|APEX1_HUMAN	sp|P27695|APEX1_HUMAN DNA-(apurinic or apyrimidinic site) lyase OS=Homo sapiens OX=9606 GN=APEX1 PE=1 SV=2	10	40.6	35.554	0	236.02	126400000	29	1	22.6773	22.8606	23.5234	18.7998	19.6642	19.732	19.3987	24.7537	24.2535	24.2716	17.4184	19.5203	16.8029	17.9139	-6.5124	-3.62174	-1.48481
sp|P35237|SPB6_HUMAN	sp|P35237|SPB6_HUMAN	sp|P35237|SPB6_HUMAN Serpin B6 OS=Homo sapiens OX=9606 GN=SERPINB6 PE=1 SV=3	9	31.6	42.621	0	85.749	29481000	20	1	22.8647	22.9237	22.6026	20.9042	19.184	18.0679	19.3854	21.6999	22.1179	19.1605	20.2941	18.5578	21.5185	20.1235	-0.86924	-3.4116	0.738129
sp|P29692|EF1D_HUMAN	sp|P29692|EF1D_HUMAN	sp|P29692|EF1D_HUMAN Elongation factor 1-delta OS=Homo sapiens OX=9606 GN=EEF1D PE=1 SV=5	9	46.6	31.121	0	323.31	277110000	39	1	24.5044	24.2241	24.5957	19.2568	20.5913	18.306	19.3847	24.5727	24.5763	25.1051	21.3998	21.4584	21.3365	21.3983	-3.35313	-5.05665	2.01355
sp|P62241|RS8_HUMAN	sp|P62241|RS8_HUMAN	sp|P62241|RS8_HUMAN 40S ribosomal protein S8 OS=Homo sapiens OX=9606 GN=RPS8 PE=1 SV=2	10	44.7	24.205	0	323.31	199020000	40	1	25.0814	24.8279	24.2597	20.3932	19.048	18.6902	19.3771	23.7756	24.3131	24.2379	21.3872	20.2994	19.6226	20.4364	-3.67247	-5.3459	1.05928
sp|O00299|CLIC1_HUMAN	sp|O00299|CLIC1_HUMAN	sp|O00299|CLIC1_HUMAN Chloride intracellular channel protein 1 OS=Homo sapiens OX=9606 GN=CLIC1 PE=1 SV=4	15	65.1	26.922	0	323.31	191160000	49	1	26.1645	26.0024	25.3894	19.1108	19.2644	19.5696	19.3149	23.5868	23.74	18.7811	18.0997	18.7891	19.7986	18.8958	-3.14015	-6.53718	-0.419126
sp|P19338|NUCL_HUMAN	sp|P19338|NUCL_HUMAN	sp|P19338|NUCL_HUMAN Nucleolin OS=Homo sapiens OX=9606 GN=NCL PE=1 SV=3	2	5.9	76.613	0	50.975	4378200	5	1	18.8971	20.1754	19.5412	17.5537	17.8236	19.3086	18.2286	19.146	19.7429	15.5088	17.3886	17.4012	24.5525	19.7808	1.6482	-1.30924	1.55215
sp|P68363|TBA1B_HUMAN;sp|Q71U36|TBA1A_HUMAN;sp|P0DPH8|TBA3D_HUMAN;sp|P0DPH7|TBA3C_HUMAN;sp|Q6PEY2|TBA3E_HUMAN;sp|Q9NY65|TBA8_HUMAN;sp|Q9H853|TBA4B_HUMAN	sp|P68363|TBA1B_HUMAN;sp|Q71U36|TBA1A_HUMAN;sp|P0DPH8|TBA3D_HUMAN;sp|P0DPH7|TBA3C_HUMAN;sp|Q6PEY2|TBA3E_HUMAN	sp|P68363|TBA1B_HUMAN Tubulin alpha-1B chain OS=Homo sapiens OX=9606 GN=TUBA1B PE=1 SV=1;sp|Q71U36|TBA1A_HUMAN Tubulin alpha-1A chain OS=Homo sapiens OX=9606 GN=TUBA1A PE=1 SV=1;sp|P0DPH8|TBA3D_HUMAN Tubulin alpha-3D chain OS=Homo sapiens OX=9606 GN=TUBA3D	15	50.8	50.151	0	253.36	129100000	44	7	25.1702	25.1197	25.5358	21.1945	18.2127	18.509	19.3054	19.2962	23.0322	22.1013	22.0579	20.8303	26.7388	23.209	1.7324	-5.96983	3.90358
sp|Q9H936|GHC1_HUMAN;sp|Q9H1K4|GHC2_HUMAN	sp|Q9H936|GHC1_HUMAN	sp|Q9H936|GHC1_HUMAN Mitochondrial glutamate carrier 1 OS=Homo sapiens OX=9606 GN=SLC25A22 PE=1 SV=1	5	22.9	34.47	0	72.323	7809600	13	2	20.8342	21.0032	21.0787	18.0162	21.1103	18.7794	19.302	19.4755	19.8823	16.2844	17.489	18.1447	16.7034	17.4457	-1.1017	-1.67006	-1.8563
sp|O00767|ACOD_HUMAN	sp|O00767|ACOD_HUMAN	sp|O00767|ACOD_HUMAN Acyl-CoA desaturase OS=Homo sapiens OX=9606 GN=SCD PE=1 SV=2	1	7	41.522	0	22.736	5616600	8	1	20.1771	20.6465	20.5981	21.9973	19.5563	19.3715	20.3083	17.4959	17.1198	14.6974	17.8743	18.4634	22.7756	19.7044	3.26672	-0.165566	-0.60392
sp|Q01105|SET_HUMAN;sp|P0DME0|SETLP_HUMAN	sp|Q01105|SET_HUMAN;sp|P0DME0|SETLP_HUMAN	sp|Q01105|SET_HUMAN Protein SET OS=Homo sapiens OX=9606 GN=SET PE=1 SV=3;sp|P0DME0|SETLP_HUMAN Protein SETSIP OS=Homo sapiens OX=9606 GN=SETSIP PE=1 SV=1	11	48.3	33.488	0	323.31	89580000	34	2	24.5019	23.7183	24.4258	19.0242	18.6277	20.1245	19.2588	22.4396	24.0056	22.3637	18.4849	20.2071	22.1063	20.2661	-2.67017	-4.95652	1.00733
sp|Q9NR28|DBLOH_HUMAN	sp|Q9NR28|DBLOH_HUMAN	sp|Q9NR28|DBLOH_HUMAN Diablo homolog, mitochondrial OS=Homo sapiens OX=9606 GN=DIABLO PE=1 SV=1	2	5	27.131	0	12.32	4691400	3	1	20.2654	20.0425	19.388	18.2976	19.0146	17.4568	18.2563	18.8515	18.6839	16.3755	19.587	19.6854	19.7679	19.6801	1.70979	-1.64229	1.42378
sp|P62937|PPIA_HUMAN;sp|Q9Y536|PAL4A_HUMAN;sp|P0DN26|PAL4F_HUMAN;sp|F5H284|PAL4D_HUMAN;sp|A0A0B4J2A2|PAL4C_HUMAN;sp|A0A075B767|PAL4H_HUMAN;sp|A0A075B759|PAL4E_HUMAN;sp|P0DN37|PAL4G_HUMAN	sp|P62937|PPIA_HUMAN	sp|P62937|PPIA_HUMAN Peptidyl-prolyl cis-trans isomerase A OS=Homo sapiens OX=9606 GN=PPIA PE=1 SV=2	11	65.5	18.012	0	256.68	117850000	35	8	24.6789	24.6907	24.1493	20.2588	18.9204	18.5827	19.254	23.1243	24.9053	22.6606	21.7512	22.4869	24.2969	22.845	-0.71842	-5.25232	3.59099
sp|P46782|RS5_HUMAN	sp|P46782|RS5_HUMAN	sp|P46782|RS5_HUMAN 40S ribosomal protein S5 OS=Homo sapiens OX=9606 GN=RPS5 PE=1 SV=4	9	43.1	22.876	0	165	161070000	46	1	25.1558	25.8313	24.8423	19.5775	17.5977	20.505	19.2267	24.1152	25.3459	20.1956	20.2573	18.4725	22.4767	20.4021	-2.81674	-6.04971	1.17542
sp|P80723|BASP1_HUMAN	sp|P80723|BASP1_HUMAN	sp|P80723|BASP1_HUMAN Brain acid soluble protein 1 OS=Homo sapiens OX=9606 GN=BASP1 PE=1 SV=2	2	22.9	22.693	0	29.04	10383000	6	1	19.9552	20.4454	21.8199	21.5237	22.7345	23.1448	22.4677	21.5696	20.8537	16.6742	19.899	21.9572	17.0612	19.6391	-0.0600103	1.72754	-2.82855
sp|P67809|YBOX1_HUMAN;sp|Q9Y2T7|YBOX2_HUMAN	sp|P67809|YBOX1_HUMAN	sp|P67809|YBOX1_HUMAN Nuclease-sensitive element-binding protein 1 OS=Homo sapiens OX=9606 GN=YBX1 PE=1 SV=3	4	17.3	35.924	0	79.389	13014000	7	2	22.1178	22.07	21.669	20.5945	18.9155	18.1603	19.2234	22.1283	21.5676	16.5215	21.3831	18.9175	22.5576	20.9527	0.880243	-2.72885	1.72932
sp|Q99623|PHB2_HUMAN	sp|Q99623|PHB2_HUMAN	sp|Q99623|PHB2_HUMAN Prohibitin-2 OS=Homo sapiens OX=9606 GN=PHB2 PE=1 SV=2	19	74.6	33.296	0	323.31	379130000	65	1	25.1932	25.099	25.1686	17.4916	19.7821	20.3768	19.2168	25.7603	25.1209	25.8752	22.1508	18.5323	21.8896	20.8576	-4.72788	-5.93675	1.64073
sp|Q9H0U4|RAB1B_HUMAN;sp|Q92928|RAB1C_HUMAN	sp|Q9H0U4|RAB1B_HUMAN	sp|Q9H0U4|RAB1B_HUMAN Ras-related protein Rab-1B OS=Homo sapiens OX=9606 GN=RAB1B PE=1 SV=1	7	51.7	22.171	0	62.532	43428000	24	2	23.0376	23.0966	22.8515	21.1602	18.0518	18.3561	19.1894	22.4613	22.9037	20.5002	20.794	17.139	23.4414	20.4581	-1.49692	-3.80587	1.26876
sp|P00966|ASSY_HUMAN	sp|P00966|ASSY_HUMAN	sp|P00966|ASSY_HUMAN Argininosuccinate synthase OS=Homo sapiens OX=9606 GN=ASS1 PE=1 SV=2	8	26.7	46.53	0	93.821	11664000	14	1	22.7654	22.3033	23.0837	17.4294	21.2793	18.8493	19.186	22.7114	21.723	14.9842	17.1931	21.5383	22.7594	20.4969	0.690735	-3.53146	1.31092
sp|P00505|AATM_HUMAN	sp|P00505|AATM_HUMAN	sp|P00505|AATM_HUMAN Aspartate aminotransferase, mitochondrial OS=Homo sapiens OX=9606 GN=GOT2 PE=1 SV=3	13	27.2	47.517	0	323.31	90604000	42	1	24.5815	23.9335	24.7961	19.955	18.5226	19.0749	19.1842	23.9403	22.1904	20.6329	19.0618	17.481	21.1343	19.2257	-3.02882	-5.25285	0.0415306
sp|P28074|PSB5_HUMAN	sp|P28074|PSB5_HUMAN	sp|P28074|PSB5_HUMAN Proteasome subunit beta type-5 OS=Homo sapiens OX=9606 GN=PSMB5 PE=1 SV=3	11	43.7	28.48	0	103.2	45539000	33	1	23.8579	23.6574	23.2901	20.1852	18.8063	18.5595	19.1837	22.4004	23.1273	19.1763	16.9809	18.3203	21.6479	18.983	-2.58495	-4.41814	-0.200605
sp|P12277|KCRB_HUMAN	sp|P12277|KCRB_HUMAN	sp|P12277|KCRB_HUMAN Creatine kinase B-type OS=Homo sapiens OX=9606 GN=CKB PE=1 SV=1	9	32.5	42.644	0	208.98	99858000	34	1	24.729	24.6385	25.0767	19.8025	17.5978	20.0949	19.1651	22.3052	22.7581	20.3523	19.5302	19.6367	22.6674	20.6114	-1.19378	-5.64965	1.44634
sp|P84098|RL19_HUMAN	sp|P84098|RL19_HUMAN	sp|P84098|RL19_HUMAN 60S ribosomal protein L19 OS=Homo sapiens OX=9606 GN=RPL19 PE=1 SV=1	5	22.4	23.466	0	95.463	52491000	17	1	20.8317	23.1294	23.5765	18.2385	19.308	19.9373	19.1613	23.6985	23.9704	20.938	16.8	17.9911	17.8383	17.5431	-5.32582	-3.35124	-1.61816
sp|P62424|RL7A_HUMAN	sp|P62424|RL7A_HUMAN	sp|P62424|RL7A_HUMAN 60S ribosomal protein L7a OS=Homo sapiens OX=9606 GN=RPL7A PE=1 SV=2	16	53.8	29.995	0	323.31	228910000	38	1	24.7123	24.7572	24.5461	19.5691	19.4337	18.4711	19.158	23.912	24.1882	24.7655	21.0458	21.0593	20.7631	20.9561	-3.33248	-5.51386	1.79808
sp|Q15717|ELAV1_HUMAN	sp|Q15717|ELAV1_HUMAN	sp|Q15717|ELAV1_HUMAN ELAV-like protein 1 OS=Homo sapiens OX=9606 GN=ELAVL1 PE=1 SV=2	8	30.7	36.091	0	101.41	47211000	19	1	20.435	20.8756	21.3559	18.5349	18.9783	19.9087	19.1406	22.8237	22.4628	23.0494	20.683	17.5129	17.5009	18.5656	-4.21305	-1.74822	-0.574999
sp|P56537|IF6_HUMAN	sp|P56537|IF6_HUMAN	sp|P56537|IF6_HUMAN Eukaryotic translation initiation factor 6 OS=Homo sapiens OX=9606 GN=EIF6 PE=1 SV=1	5	40.8	26.599	0	188.06	34248000	15	1	22.6165	22.4536	22.253	20.3027	18.0038	19.1146	19.1404	22.9233	22.3093	20.6524	20.8485	20.9674	17.0645	19.6268	-2.33484	-3.30067	0.486437
sp|O15372|EIF3H_HUMAN	sp|O15372|EIF3H_HUMAN	sp|O15372|EIF3H_HUMAN Eukaryotic translation initiation factor 3 subunit H OS=Homo sapiens OX=9606 GN=EIF3H PE=1 SV=1	10	40.9	39.93	0	94.971	17595000	13	1	21.1671	20.6439	20.1773	17.3867	21.8521	18.1422	19.127	20.5468	20.3546	19.8668	21.5063	20.6654	17.7293	19.967	-0.289018	-1.53577	0.840038
sp|P22392|NDKB_HUMAN;sp|O60361|NDK8_HUMAN;sp|P15531|NDKA_HUMAN	sp|P22392|NDKB_HUMAN;sp|O60361|NDK8_HUMAN;sp|P15531|NDKA_HUMAN	sp|P22392|NDKB_HUMAN Nucleoside diphosphate kinase B OS=Homo sapiens OX=9606 GN=NME2 PE=1 SV=1;sp|O60361|NDK8_HUMAN Putative nucleoside diphosphate kinase OS=Homo sapiens OX=9606 GN=NME2P1 PE=5 SV=1;sp|P15531|NDKA_HUMAN Nucleoside diphosphate kinase A OS=H	4	31.6	17.298	0	22.767	11571000	7	3	20.53	21.3174	19.9616	21.0282	18.1643	17.9783	19.0569	20.3617	21.185	15.8367	21.7002	21.6579	22.6013	21.9865	2.85868	-1.54604	2.92955
sp|P06703|S10A6_HUMAN	sp|P06703|S10A6_HUMAN	sp|P06703|S10A6_HUMAN Protein S100-A6 OS=Homo sapiens OX=9606 GN=S100A6 PE=1 SV=1	1	8.9	10.18	0	11.64	8645800	4	1	21.2285	21.4407	20.9674	17.4635	18.5517	17.9816	17.9989	20.479	20.9993	15.3134	19.6017	18.3552	20.411	19.456	0.525408	-3.21329	1.45706
sp|O95456|PSMG1_HUMAN	sp|O95456|PSMG1_HUMAN	sp|O95456|PSMG1_HUMAN Proteasome assembly chaperone 1 OS=Homo sapiens OX=9606 GN=PSMG1 PE=1 SV=1	4	16.7	32.854	0	27.947	13666000	10	1	21.244	21.9031	21.9686	17.9261	18.048	21.1711	19.0484	21.0209	20.1865	16.7645	18.2764	18.5901	17.9718	18.2794	-1.04453	-2.65683	-0.768962
sp|Q9GZS3|WDR61_HUMAN	sp|Q9GZS3|WDR61_HUMAN	sp|Q9GZS3|WDR61_HUMAN WD repeat-containing protein 61 OS=Homo sapiens OX=9606 GN=WDR61 PE=1 SV=1	4	20.7	33.58	0	30.993	10366000	11	1	21.1636	21.3822	21.0143	20.8661	17.9067	18.3683	19.047	20.0415	20.9434	18.4631	20.7881	17.9939	19.1416	19.3079	-0.508162	-2.13965	0.260831
sp|P05496|AT5G1_HUMAN;sp|Q06055|AT5G2_HUMAN;sp|P48201|AT5G3_HUMAN	sp|P05496|AT5G1_HUMAN;sp|Q06055|AT5G2_HUMAN;sp|P48201|AT5G3_HUMAN	sp|P05496|AT5G1_HUMAN ATP synthase F(0) complex subunit C1, mitochondrial OS=Homo sapiens OX=9606 GN=ATP5MC1 PE=1 SV=2;sp|Q06055|AT5G2_HUMAN ATP synthase F(0) complex subunit C2, mitochondrial OS=Homo sapiens OX=9606 GN=ATP5MC2 PE=1 SV=1;sp|P48201|AT5G3_HU	1	22.8	14.277	0.00082988	6.6728	2934100	4	3	16.5874	16.8122	16.7799	22.1163	22.7761	23.3052	22.7326	20.4188	15.6479	16.1422	16.946	17.4358	23.9121	19.4313	2.02831	6.00604	-3.30124
sp|P60842|IF4A1_HUMAN;sp|Q14240|IF4A2_HUMAN;sp|P38919|IF4A3_HUMAN	sp|P60842|IF4A1_HUMAN;sp|Q14240|IF4A2_HUMAN	sp|P60842|IF4A1_HUMAN Eukaryotic initiation factor 4A-I OS=Homo sapiens OX=9606 GN=EIF4A1 PE=1 SV=1;sp|Q14240|IF4A2_HUMAN Eukaryotic initiation factor 4A-II OS=Homo sapiens OX=9606 GN=EIF4A2 PE=1 SV=2	8	25.1	46.153	0	51.299	24375000	20	3	22.4935	21.5016	22.1022	19.1269	18.5729	19.382	19.0272	21.2666	21.0281	20.1659	21.3536	21.1987	23.6642	22.0722	1.25195	-3.00516	3.04492
sp|P50990|TCPQ_HUMAN	sp|P50990|TCPQ_HUMAN	sp|P50990|TCPQ_HUMAN T-complex protein 1 subunit theta OS=Homo sapiens OX=9606 GN=CCT8 PE=1 SV=4	5	10.9	59.62	0	40.325	9937600	15	1	21.1073	21.3763	21.6214	19.1676	17.6535	20.2306	19.0172	20.406	20.1136	15.6712	18.7544	17.6009	20.4386	18.9313	0.201009	-2.35114	-0.0859146
sp|Q96PK6|RBM14_HUMAN	sp|Q96PK6|RBM14_HUMAN	sp|Q96PK6|RBM14_HUMAN RNA-binding protein 14 OS=Homo sapiens OX=9606 GN=RBM14 PE=1 SV=2	3	8.2	69.491	0	33.898	3649700	3	1	18.0946	19.1524	17.9013	18.0205	19.6883	19.3235	19.0108	19.7396	18.5004	18.7054	17.9569	18.3567	16.9173	17.7436	-1.23815	0.628017	-1.26713
sp|P01891|1A68_HUMAN;sp|P10316|1A69_HUMAN;sp|P01892|1A02_HUMAN;sp|P30457|1A66_HUMAN;sp|P30453|1A34_HUMAN;sp|P30512|1A29_HUMAN;sp|P30459|1A74_HUMAN;sp|P30456|1A43_HUMAN;sp|P30450|1A26_HUMAN;sp|P18462|1A25_HUMAN;sp|P16190|1A33_HUMAN;sp|P16189|1A31_HUMAN;sp|P10314|1A32_HUMAN;sp|Q09160|1A80_HUMAN	sp|P01891|1A68_HUMAN;sp|P10316|1A69_HUMAN;sp|P01892|1A02_HUMAN;sp|P30457|1A66_HUMAN;sp|P30453|1A34_HUMAN	sp|P01891|1A68_HUMAN HLA class I histocompatibility antigen, A-68 alpha chain OS=Homo sapiens OX=9606 GN=HLA-A PE=1 SV=4;sp|P10316|1A69_HUMAN HLA class I histocompatibility antigen, A-69 alpha chain OS=Homo sapiens OX=9606 GN=HLA-A PE=1 SV=2;sp|P01892|1A02	9	31	40.908	0	114.15	35690000	17	14	23.4129	23.298	22.565	18.9561	19.4717	18.5715	18.9998	21.8717	20.3752	19.1291	16.8165	17.8805	22.4272	19.0414	-1.41727	-4.09218	0.0416279
sp|P46778|RL21_HUMAN	sp|P46778|RL21_HUMAN	sp|P46778|RL21_HUMAN 60S ribosomal protein L21 OS=Homo sapiens OX=9606 GN=RPL21 PE=1 SV=2	3	25.6	18.565	0	17.915	7028900	4	1	20.7186	20.8269	20.9026	16.3713	19.8644	20.7156	18.9837	21.1598	20.7476	14.9613	17.2689	17.8657	17.1163	17.417	-1.53924	-1.8323	-1.56674
sp|P15880|RS2_HUMAN	sp|P15880|RS2_HUMAN	sp|P15880|RS2_HUMAN 40S ribosomal protein S2 OS=Homo sapiens OX=9606 GN=RPS2 PE=1 SV=2	11	44.7	31.324	0	323.31	107940000	34	1	23.8103	23.81	23.6775	19.0345	18.8809	18.9811	18.9655	24.3738	23.9496	23.1255	23.969	22.183	21.2463	22.4661	-1.35015	-4.8004	3.50061
sp|P29401|TKT_HUMAN	sp|P29401|TKT_HUMAN	sp|P29401|TKT_HUMAN Transketolase OS=Homo sapiens OX=9606 GN=TKT PE=1 SV=3	4	13.3	67.877	0	26.171	6782300	7	1	20.2533	20.8199	20.6403	17.8724	18.3324	20.6309	18.9452	18.5396	18.4016	15.4655	19.0573	18.6805	22.0708	19.9362	2.46733	-1.62596	0.991044
sp|P00491|PNPH_HUMAN	sp|P00491|PNPH_HUMAN	sp|P00491|PNPH_HUMAN Purine nucleoside phosphorylase OS=Homo sapiens OX=9606 GN=PNP PE=1 SV=2	3	13.5	32.118	0	18.339	5230600	11	1	20.2756	20.2948	19.9696	17.9894	19.174	19.6658	18.9431	19.2745	20.2476	16.1789	16.4348	17.8358	16.8503	17.0403	-1.52669	-1.23691	-1.90276
sp|P30084|ECHM_HUMAN	sp|P30084|ECHM_HUMAN	sp|P30084|ECHM_HUMAN Enoyl-CoA hydratase, mitochondrial OS=Homo sapiens OX=9606 GN=ECHS1 PE=1 SV=4	7	31.4	31.387	0	103.36	36942000	24	1	23.7451	23.511	22.57	18.4128	18.8914	19.4716	18.9252	22.3778	22.6133	16.2617	17.7715	17.9302	18.67	18.1239	-2.2937	-4.35013	-0.801368
sp|P62879|GBB2_HUMAN	sp|P62879|GBB2_HUMAN	sp|P62879|GBB2_HUMAN Guanine nucleotide-binding protein G(I)/G(S)/G(T) subunit beta-2 OS=Homo sapiens OX=9606 GN=GNB2 PE=1 SV=3	6	20.3	37.331	0	109.13	67624000	22	1	23.2147	23.0127	22.3625	16.7376	19.8964	20.1378	18.9239	23.346	22.6916	23.3924	17.8426	18.7928	17.4464	18.0273	-5.11607	-3.93936	-0.896656
sp|P61604|CH10_HUMAN	sp|P61604|CH10_HUMAN	sp|P61604|CH10_HUMAN 10 kDa heat shock protein, mitochondrial OS=Homo sapiens OX=9606 GN=HSPE1 PE=1 SV=2	6	55.9	10.932	0	41.452	14212000	12	1	22.6651	22.6107	21.7553	17.9198	17.5944	21.2571	18.9238	21.7512	22.3192	16.0052	20.7531	20.8586	22.9237	21.5118	1.48664	-3.41994	2.58807
sp|P52209|6PGD_HUMAN	sp|P52209|6PGD_HUMAN	sp|P52209|6PGD_HUMAN 6-phosphogluconate dehydrogenase, decarboxylating OS=Homo sapiens OX=9606 GN=PGD PE=1 SV=3	2	7.7	53.139	0	16.345	1874700	3	1	19.1619	18.5367	19.2406	17.1826	19.1034	18.5407	18.2756	18.071	16.4153	15.3881	18.2263	18.8984	20.4537	19.1928	2.56804	-0.704171	0.917277
sp|O95816|BAG2_HUMAN	sp|O95816|BAG2_HUMAN	sp|O95816|BAG2_HUMAN BAG family molecular chaperone regulator 2 OS=Homo sapiens OX=9606 GN=BAG2 PE=1 SV=1	3	17.5	23.772	0	65.712	15183000	12	1	20.6942	21.3008	21.2184	19.4958	18.5651	18.6919	18.9176	21.2809	21.5279	21.3573	17.1349	20.4554	16.6573	18.0826	-3.30614	-2.15357	-0.835017
sp|O14579|COPE_HUMAN	sp|O14579|COPE_HUMAN	sp|O14579|COPE_HUMAN Coatomer subunit epsilon OS=Homo sapiens OX=9606 GN=COPE PE=1 SV=3	4	24	34.482	0	29.84	11888000	11	1	21.8949	21.6871	21.6076	18.1184	19.4764	19.1455	18.9134	19.9995	18.2681	16.9901	17.1252	18.5957	18.3337	18.0182	-0.401012	-2.81642	-0.895221
sp|P39748|FEN1_HUMAN	sp|P39748|FEN1_HUMAN	sp|P39748|FEN1_HUMAN Flap endonuclease 1 OS=Homo sapiens OX=9606 GN=FEN1 PE=1 SV=1	7	24.7	42.592	0	88.32	36093000	16	1	21.5035	21.4693	21.5062	18.8205	19.1914	18.7088	18.9069	21.6929	20.822	22.8782	16.9086	17.5816	17.7442	17.4115	-4.38621	-2.58611	-1.49544
sp|P67936|TPM4_HUMAN	sp|P67936|TPM4_HUMAN	sp|P67936|TPM4_HUMAN Tropomyosin alpha-4 chain OS=Homo sapiens OX=9606 GN=TPM4 PE=1 SV=3	19	50	28.521	0	323.31	199400000	59	1	25.2944	24.8743	25.0876	20.256	18.3925	17.9593	18.8693	23.7583	24.3842	23.7122	20.5634	20.7907	18.394	19.916	-4.03556	-6.21619	1.04674
sp|Q16762|THTR_HUMAN	sp|Q16762|THTR_HUMAN	sp|Q16762|THTR_HUMAN Thiosulfate sulfurtransferase OS=Homo sapiens OX=9606 GN=TST PE=1 SV=4	3	12.8	33.429	0	21.175	5850000	5	1	20.3518	18.5891	21.2844	18.2558	18.4811	19.8658	18.8676	19.4824	19.9532	15.0666	17.9289	18.0729	17.3151	17.7723	-0.395092	-1.20753	-1.09527
sp|P13489|RINI_HUMAN	sp|P13489|RINI_HUMAN	sp|P13489|RINI_HUMAN Ribonuclease inhibitor OS=Homo sapiens OX=9606 GN=RNH1 PE=1 SV=2	15	48.4	49.973	0	312.92	52225000	45	1	23.8042	23.6882	23.7289	17.4933	20.7119	18.3839	18.863	23.1306	23.1201	16.0157	18.2794	18.1321	17.3129	17.9081	-2.84735	-4.87739	-0.954898
sp|P37837|TALDO_HUMAN	sp|P37837|TALDO_HUMAN	sp|P37837|TALDO_HUMAN Transaldolase OS=Homo sapiens OX=9606 GN=TALDO1 PE=1 SV=2	8	22.6	37.54	0	97.837	109240000	23	1	24.6277	25.2223	24.4335	18.6656	18.3683	19.5503	18.8614	24.5307	24.477	20.1012	17.5574	18.0516	19.2712	18.2934	-4.74288	-5.89977	-0.56799
sp|Q16698|DECR_HUMAN	sp|Q16698|DECR_HUMAN	sp|Q16698|DECR_HUMAN 2,4-dienoyl-CoA reductase, mitochondrial OS=Homo sapiens OX=9606 GN=DECR1 PE=1 SV=1	3	13.4	36.067	0	60.554	6170000	7	1	20.6598	20.4713	20.3551	18.4744	19.259	18.838	18.8571	20.4139	19.9755	19.4622	17.6656	18.7525	15.61	17.3427	-2.60783	-1.63827	-1.51443
sp|P30086|PEBP1_HUMAN	sp|P30086|PEBP1_HUMAN	sp|P30086|PEBP1_HUMAN Phosphatidylethanolamine-binding protein 1 OS=Homo sapiens OX=9606 GN=PEBP1 PE=1 SV=3	5	36.4	21.057	0	277.87	108270000	22	1	25.3857	25.2284	24.4261	18.0045	19.1332	19.427	18.8549	24.0214	24.0693	16.7051	17.5542	18.5325	18.7685	18.2851	-3.31354	-6.15851	-0.56981
sp|Q13347|EIF3I_HUMAN	sp|Q13347|EIF3I_HUMAN	sp|Q13347|EIF3I_HUMAN Eukaryotic translation initiation factor 3 subunit I OS=Homo sapiens OX=9606 GN=EIF3I PE=1 SV=1	5	17.5	36.501	0	141.89	48057000	12	1	23.0689	22.8061	23.4079	18.0847	19.1387	19.2807	18.8347	22.7932	22.5999	20.8804	17.5178	17.2896	16.4938	17.1004	-4.99077	-4.25963	-1.73428
sp|P25705|ATPA_HUMAN	sp|P25705|ATPA_HUMAN	sp|P25705|ATPA_HUMAN ATP synthase subunit alpha, mitochondrial OS=Homo sapiens OX=9606 GN=ATP5F1A PE=1 SV=1	10	21.5	59.75	0	198.24	26294000	23	1	22.7868	22.9478	22.9659	17.1073	18.9075	20.4384	18.8177	20.5694	21.4019	18.2207	16.8432	20.5586	24.7946	20.7321	0.668114	-4.08242	1.91439
sp|Q15785|TOM34_HUMAN	sp|Q15785|TOM34_HUMAN	sp|Q15785|TOM34_HUMAN Mitochondrial import receptor subunit TOM34 OS=Homo sapiens OX=9606 GN=TOMM34 PE=1 SV=2	8	38.2	34.559	0	143.68	20169000	23	1	22.1816	22.6226	22.558	20.6778	17.0979	18.6491	18.8083	20.2154	21.092	18.1072	17.5894	18.3198	18.4814	18.1302	-1.67464	-3.6458	-0.678047
sp|P11908|PRPS2_HUMAN	sp|P11908|PRPS2_HUMAN	sp|P11908|PRPS2_HUMAN Ribose-phosphate pyrophosphokinase 2 OS=Homo sapiens OX=9606 GN=PRPS2 PE=1 SV=2	7	31.8	34.769	0	28.717	4751800	10	1	20.1446	20.0024	20.1691	18.4001	18.7399	19.2795	18.8065	20.0904	19.9912	15.5044	17.7845	18.3517	17.3871	17.8411	-0.687555	-1.29887	-0.965356
sp|O43396|TXNL1_HUMAN	sp|O43396|TXNL1_HUMAN	sp|O43396|TXNL1_HUMAN Thioredoxin-like protein 1 OS=Homo sapiens OX=9606 GN=TXNL1 PE=1 SV=3	5	31.1	32.251	0	101.07	16490000	11	1	22.1216	22.0608	21.8965	18.5308	19.1882	18.6793	18.7994	21.6444	21.6267	15.6152	18.879	17.5254	16.1574	17.5206	-2.1082	-3.22688	-1.27884
sp|P42765|THIM_HUMAN	sp|P42765|THIM_HUMAN	sp|P42765|THIM_HUMAN 3-ketoacyl-CoA thiolase, mitochondrial OS=Homo sapiens OX=9606 GN=ACAA2 PE=1 SV=2	14	50.1	41.924	0	231.24	35050000	30	1	22.8004	23.0509	23.4335	19.2769	18.6137	18.5008	18.7971	21.2667	22.2749	19.0088	16.9572	19.5873	17.4517	17.9987	-2.85137	-4.2978	-0.798379
sp|O43852|CALU_HUMAN	sp|O43852|CALU_HUMAN	sp|O43852|CALU_HUMAN Calumenin OS=Homo sapiens OX=9606 GN=CALU PE=1 SV=2	3	15.9	37.106	0	22.614	10405000	7	1	21.1479	21.1046	20.9185	18.6882	18.8401	18.8598	18.796	19.737	16.7517	18.2683	18.7362	17.7495	16.8694	17.785	-0.467311	-2.26094	-1.01099
sp|P55735|SEC13_HUMAN	sp|P55735|SEC13_HUMAN	sp|P55735|SEC13_HUMAN Protein SEC13 homolog OS=Homo sapiens OX=9606 GN=SEC13 PE=1 SV=3	4	19.3	35.54	0	47.842	22178000	11	1	21.4027	21.5543	21.8998	20.2544	18.4611	17.6498	18.7885	21.405	20.6109	20.2653	16.3096	17.5979	16.3325	16.7467	-4.01373	-2.83045	-2.04177
sp|P16401|H15_HUMAN	sp|P16401|H15_HUMAN	sp|P16401|H15_HUMAN Histone H1.5 OS=Homo sapiens OX=9606 GN=HIST1H1B PE=1 SV=3	6	21.7	22.58	0	88.098	21711000	15	1	21.5572	21.0649	20.9238	19.0319	18.4957	18.823	18.7835	22.7498	23.4649	21.8665	17.5275	17.8279	21.2604	18.8719	-3.82176	-2.39844	0.088445
sp|O75822|EIF3J_HUMAN	sp|O75822|EIF3J_HUMAN	sp|O75822|EIF3J_HUMAN Eukaryotic translation initiation factor 3 subunit J OS=Homo sapiens OX=9606 GN=EIF3J PE=1 SV=2	7	31	29.062	0	151.84	42370000	27	1	23.0358	22.7371	23.6138	18.589	18.8821	18.8756	18.7822	21.5559	21.0505	21.1267	20.3092	17.4382	17.7398	18.4957	-2.7486	-4.34668	-0.286491
sp|O43390|HNRPR_HUMAN;sp|O60506|HNRPQ_HUMAN	sp|O43390|HNRPR_HUMAN;sp|O60506|HNRPQ_HUMAN	sp|O43390|HNRPR_HUMAN Heterogeneous nuclear ribonucleoprotein R OS=Homo sapiens OX=9606 GN=HNRNPR PE=1 SV=1;sp|O60506|HNRPQ_HUMAN Heterogeneous nuclear ribonucleoprotein Q OS=Homo sapiens OX=9606 GN=SYNCRIP PE=1 SV=2	2	3.9	70.942	0.00098328	11.259	1699000	2	2	18.6012	18.1209	18.2044	18.9462	17.8877	18.1671	18.3337	19.8289	18.5773	16.2084	17.8809	19.8739	19.1668	18.9739	0.769016	0.024835	0.640207
sp|P63261|ACTG_HUMAN	sp|P63261|ACTG_HUMAN	sp|P63261|ACTG_HUMAN Actin, cytoplasmic 2 OS=Homo sapiens OX=9606 GN=ACTG1 PE=1 SV=1	41	91.7	41.792	0	235.41	111810000	27	1	22.9474	21.5614	21.7107	21.1715	17.7087	17.454	18.7781	26.3844	25.8378	21.0665	23.8313	23.9551	24.1636	23.9833	-0.446248	-3.29511	5.20529
sp|Q12905|ILF2_HUMAN	sp|Q12905|ILF2_HUMAN	sp|Q12905|ILF2_HUMAN Interleukin enhancer-binding factor 2 OS=Homo sapiens OX=9606 GN=ILF2 PE=1 SV=2	10	41.5	43.062	0	323.31	79139000	23	1	21.6426	22.5048	21.2325	18.3365	18.9511	19.0257	18.7711	22.7921	21.8478	24.0756	22.1604	18.3295	18.9855	19.8252	-3.08001	-3.02219	1.05405
sp|Q15084|PDIA6_HUMAN	sp|Q15084|PDIA6_HUMAN	sp|Q15084|PDIA6_HUMAN Protein disulfide-isomerase A6 OS=Homo sapiens OX=9606 GN=PDIA6 PE=1 SV=1	2	6.6	48.121	0	16.327	3353600	6	1	19.4809	19.9745	19.553	17.9919	18.6743	18.1397	18.2686	18.5741	18.4855	14.9701	17.2589	18.728	20.836	18.941	1.59774	-1.40083	0.672321
sp|P05023|AT1A1_HUMAN;sp|P13637|AT1A3_HUMAN;sp|P50993|AT1A2_HUMAN;sp|P20648|ATP4A_HUMAN	sp|P05023|AT1A1_HUMAN	sp|P05023|AT1A1_HUMAN Sodium/potassium-transporting ATPase subunit alpha-1 OS=Homo sapiens OX=9606 GN=ATP1A1 PE=1 SV=1	4	5.9	112.89	0	25.599	2717600	6	4	18.5212	18.1724	18.4618	17.4185	18.6255	20.2515	18.7652	16.7306	16.8569	16.9856	19.9444	18.6806	18.1472	18.924	2.06633	0.380063	0.158843
sp|P42126|ECI1_HUMAN	sp|P42126|ECI1_HUMAN	sp|P42126|ECI1_HUMAN Enoyl-CoA delta isomerase 1, mitochondrial OS=Homo sapiens OX=9606 GN=ECI1 PE=1 SV=1	4	14.2	32.816	0	40.721	20304000	13	1	22.346	22.2396	21.919	16.8912	18.3342	21.0405	18.7553	21.5584	21.9466	16.3884	17.8795	17.6913	16.1507	17.2405	-2.72396	-3.41291	-1.5148
sp|Q07955|SRSF1_HUMAN	sp|Q07955|SRSF1_HUMAN	sp|Q07955|SRSF1_HUMAN Serine/arginine-rich splicing factor 1 OS=Homo sapiens OX=9606 GN=SRSF1 PE=1 SV=2	13	51.2	27.744	0	323.31	254560000	44	1	21.9464	21.9024	22.4568	17.8728	19.109	19.2794	18.7538	23.6342	24.4098	25.7517	19.4947	20.6749	18.5364	19.5686	-5.02994	-3.34807	0.814874
sp|O00487|PSDE_HUMAN	sp|O00487|PSDE_HUMAN	sp|O00487|PSDE_HUMAN 26S proteasome non-ATPase regulatory subunit 14 OS=Homo sapiens OX=9606 GN=PSMD14 PE=1 SV=1	3	17.7	34.577	0	28.009	9862100	13	1	21.3533	21.0271	21.1693	18.6028	19.0375	18.6173	18.7525	20.1444	20.0585	17.4012	17.3639	19.087	17.273	17.908	-1.29341	-2.4307	-0.844564
sp|P48047|ATPO_HUMAN	sp|P48047|ATPO_HUMAN	sp|P48047|ATPO_HUMAN ATP synthase subunit O, mitochondrial OS=Homo sapiens OX=9606 GN=ATP5PO PE=1 SV=1	7	36.2	23.277	0	62.642	28274000	23	1	22.3625	23.1202	22.1632	18.1717	19.0002	19.0701	18.7473	21.6111	21.4269	19.0282	17.1079	18.6912	17.8153	17.8715	-2.81728	-3.80129	-0.875861
sp|Q99729|ROAA_HUMAN	sp|Q99729|ROAA_HUMAN	sp|Q99729|ROAA_HUMAN Heterogeneous nuclear ribonucleoprotein A/B OS=Homo sapiens OX=9606 GN=HNRNPAB PE=1 SV=2	5	9.9	36.224	0	323.31	59407000	14	1	22.2684	21.819	22.591	19.111	18.4102	18.7107	18.744	24.7677	24.5224	23.4858	17.266	18.1616	17.9064	17.778	-6.48067	-3.48216	-0.966002
sp|P48739|PIPNB_HUMAN	sp|P48739|PIPNB_HUMAN	sp|P48739|PIPNB_HUMAN Phosphatidylinositol transfer protein beta isoform OS=Homo sapiens OX=9606 GN=PITPNB PE=1 SV=2	3	18.8	31.54	0	26.645	9348700	8	1	21.0017	21.8464	21.0033	18.4946	18.4068	19.3285	18.7433	20.0666	19.5942	16.3168	17.4228	18.0317	16.9724	17.4756	-1.18354	-2.54046	-1.26766
sp|P62277|RS13_HUMAN	sp|P62277|RS13_HUMAN	sp|P62277|RS13_HUMAN 40S ribosomal protein S13 OS=Homo sapiens OX=9606 GN=RPS13 PE=1 SV=2	7	35.8	17.222	0	67.115	22862000	15	1	22.4487	23.2241	21.9237	18.6537	18.6926	18.8827	18.743	21.4795	22.0367	16.7677	17.8714	17.4079	17.8361	17.7051	-2.3895	-3.78912	-1.03789
sp|P50991|TCPD_HUMAN	sp|P50991|TCPD_HUMAN	sp|P50991|TCPD_HUMAN T-complex protein 1 subunit delta OS=Homo sapiens OX=9606 GN=CCT4 PE=1 SV=4	4	13.7	57.924	0	24.183	3251400	6	1	19.5098	20.1005	19.7067	18.2136	19.2135	18.7452	18.7241	18.4012	18.652	15.7454	17.3844	18.1848	17.3664	17.6452	0.0456835	-1.04823	-1.07888
sp|P53611|PGTB2_HUMAN	sp|P53611|PGTB2_HUMAN	sp|P53611|PGTB2_HUMAN Geranylgeranyl transferase type-2 subunit beta OS=Homo sapiens OX=9606 GN=RABGGTB PE=1 SV=2	5	9.7	36.924	0	323.31	26201000	12	1	22.6246	22.733	22.9678	18.9035	18.3351	18.9277	18.7221	21.962	21.6996	15.2316	17.8878	18.3017	17.3465	17.8453	-1.78576	-4.053	-0.876788
sp|O43324|MCA3_HUMAN	sp|O43324|MCA3_HUMAN	sp|O43324|MCA3_HUMAN Eukaryotic translation elongation factor 1 epsilon-1 OS=Homo sapiens OX=9606 GN=EEF1E1 PE=1 SV=1	1	6.3	19.81	0.00093284	8.7524	14496000	4	1	21.8475	22.279	22.1393	17.5895	18.1872	19.1955	18.3241	17.4434	20.5927	15.4745	18.7021	20.9665	16.941	18.8698	1.03302	-3.76454	0.545799
sp|Q13151|ROA0_HUMAN	sp|Q13151|ROA0_HUMAN	sp|Q13151|ROA0_HUMAN Heterogeneous nuclear ribonucleoprotein A0 OS=Homo sapiens OX=9606 GN=HNRNPA0 PE=1 SV=1	13	40	30.84	0	323.31	252370000	39	1	22.0006	21.3182	22.3146	18.6074	18.6197	18.9113	18.7128	26.2768	25.0694	26.2902	24.8748	22.5937	19.7653	22.4113	-3.46753	-3.165	3.69849
sp|P55036|PSMD4_HUMAN	sp|P55036|PSMD4_HUMAN	sp|P55036|PSMD4_HUMAN 26S proteasome non-ATPase regulatory subunit 4 OS=Homo sapiens OX=9606 GN=PSMD4 PE=1 SV=1	2	14.1	40.736	0	12.605	2041700	4	1	18.1846	18.7158	18.6503	18.1317	18.1036	19.8294	18.6882	17.5936	17.542	16.5478	16.78	18.9565	20.7463	18.8276	1.59984	0.171351	0.139402
sp|Q92733|PRCC_HUMAN	sp|Q92733|PRCC_HUMAN	sp|Q92733|PRCC_HUMAN Proline-rich protein PRCC OS=Homo sapiens OX=9606 GN=PRCC PE=1 SV=1	3	16.5	52.417	0	21.95	3123000	5	1	19.6158	20.1868	19.2344	18.6333	18.8665	18.623	18.7076	18.9787	17.6699	14.9935	18.4005	18.7864	15.8836	17.6902	0.476123	-0.971375	-1.01742
sp|Q9Y570|PPME1_HUMAN	sp|Q9Y570|PPME1_HUMAN	sp|Q9Y570|PPME1_HUMAN Protein phosphatase methylesterase 1 OS=Homo sapiens OX=9606 GN=PPME1 PE=1 SV=3	6	21	42.315	0	49.867	11751000	16	1	21.7543	21.5841	21.8122	18.4568	18.5008	19.15	18.7025	20.7609	18.2802	15.1898	17.8628	17.7054	15.774	17.114	-0.962906	-3.01433	-1.58849
sp|P62899|RL31_HUMAN	sp|P62899|RL31_HUMAN	sp|P62899|RL31_HUMAN 60S ribosomal protein L31 OS=Homo sapiens OX=9606 GN=RPL31 PE=1 SV=1	2	15.2	14.463	0	13.989	9951000	4	1	20.9642	21.4181	21.1505	17.0248	18.6069	17.584	17.7386	20.6723	21.0769	17.9562	18.1299	18.235	20.0585	18.8078	-1.09395	-3.43905	1.06926
sp|A6NDG6|PGP_HUMAN	sp|A6NDG6|PGP_HUMAN	sp|A6NDG6|PGP_HUMAN Glycerol-3-phosphate phosphatase OS=Homo sapiens OX=9606 GN=PGP PE=1 SV=1	10	53.3	34.006	0	84.506	37116000	24	1	23.4831	23.4628	23.1293	19.8035	18.3159	17.8708	18.6634	22.0832	22.6317	15.2956	17.5952	17.5527	17.2763	17.4748	-2.52872	-4.69501	-1.18862
sp|P51149|RAB7A_HUMAN	sp|P51149|RAB7A_HUMAN	sp|P51149|RAB7A_HUMAN Ras-related protein Rab-7a OS=Homo sapiens OX=9606 GN=RAB7A PE=1 SV=1	10	58.5	23.489	0	223.67	77343000	34	1	24.5168	24.8646	23.8854	18.457	18.7355	18.7822	18.6582	21.4594	22.9692	18.9007	17.2981	18.846	19.182	18.442	-2.66769	-5.76403	-0.216185
sp|P24539|AT5F1_HUMAN	sp|P24539|AT5F1_HUMAN	sp|P24539|AT5F1_HUMAN ATP synthase F(0) complex subunit B1, mitochondrial OS=Homo sapiens OX=9606 GN=ATP5PB PE=1 SV=2	3	9.8	28.908	0	186.67	24530000	11	1	22.5813	22.6342	22.2312	18.3383	19.0551	18.5776	18.657	21.7985	22.2398	20.1478	17.6452	17.8402	16.7083	17.3979	-3.9975	-3.82524	-1.25909
sp|Q96PU8|QKI_HUMAN	sp|Q96PU8|QKI_HUMAN	sp|Q96PU8|QKI_HUMAN Protein quaking OS=Homo sapiens OX=9606 GN=QKI PE=1 SV=1	3	12.9	37.67	0	31.568	4692800	4	1	16.6251	16.3911	17.707	18.5875	18.6191	18.7269	18.6445	22.267	21.8419	21.8158	16.9444	18.003	18.7223	17.8899	-4.08495	1.73678	-0.754598
sp|P61088|UBE2N_HUMAN;sp|Q5JXB2|UE2NL_HUMAN	sp|P61088|UBE2N_HUMAN;sp|Q5JXB2|UE2NL_HUMAN	sp|P61088|UBE2N_HUMAN Ubiquitin-conjugating enzyme E2 N OS=Homo sapiens OX=9606 GN=UBE2N PE=1 SV=1;sp|Q5JXB2|UE2NL_HUMAN Putative ubiquitin-conjugating enzyme E2 N-like OS=Homo sapiens OX=9606 GN=UBE2NL PE=1 SV=1	3	19.7	17.138	0	156.35	21141000	10	2	22.4709	22.8399	22.6892	17.1608	18.6741	20.0742	18.6364	21.9863	21.6981	14.9197	16.6085	17.8628	16.4818	16.9844	-2.55032	-4.03028	-1.65199
sp|Q13243|SRSF5_HUMAN;sp|Q13247|SRSF6_HUMAN;sp|Q08170|SRSF4_HUMAN	sp|Q13243|SRSF5_HUMAN;sp|Q13247|SRSF6_HUMAN;sp|Q08170|SRSF4_HUMAN	sp|Q13243|SRSF5_HUMAN Serine/arginine-rich splicing factor 5 OS=Homo sapiens OX=9606 GN=SRSF5 PE=1 SV=1;sp|Q13247|SRSF6_HUMAN Serine/arginine-rich splicing factor 6 OS=Homo sapiens OX=9606 GN=SRSF6 PE=1 SV=2;sp|Q08170|SRSF4_HUMAN Serine/arginine-rich splic	2	8.8	31.263	0	17.137	6930100	8	3	20.8178	20.7743	20.5054	17.6425	18.8446	18.2104	18.2325	21.222	20.7475	15.5112	17.2621	19.9752	19.1025	18.7799	-0.380277	-2.46668	0.547452
sp|Q15019|SEPT2_HUMAN	sp|Q15019|SEPT2_HUMAN	sp|Q15019|SEPT2_HUMAN Septin-2 OS=Homo sapiens OX=9606 GN=SEPT2 PE=1 SV=1	8	35.5	41.487	0	111.68	35386000	15	1	21.3005	20.7268	21.1631	18.7093	18.1839	18.9828	18.6253	21.3174	20.8421	22.4703	18.4862	18.4498	16.9803	17.9721	-3.57118	-2.43812	-0.653247
sp|Q4G0N4|NAKD2_HUMAN	sp|Q4G0N4|NAKD2_HUMAN	sp|Q4G0N4|NAKD2_HUMAN NAD kinase 2, mitochondrial OS=Homo sapiens OX=9606 GN=NADK2 PE=1 SV=2	6	16.1	49.432	0	41.493	316040000	10	1	20.7355	20.5468	21.0204	17.8816	18.4169	19.569	18.6225	20.0636	19.8965	26.0215	19.2426	17.6927	17.5898	18.175	-3.81881	-2.14508	-0.447459
sp|Q9NT62|ATG3_HUMAN	sp|Q9NT62|ATG3_HUMAN	sp|Q9NT62|ATG3_HUMAN Ubiquitin-like-conjugating enzyme ATG3 OS=Homo sapiens OX=9606 GN=ATG3 PE=1 SV=1	4	14	35.864	0	36.481	8529900	12	1	21.1753	21.7011	20.5706	17.324	19.5387	19.0018	18.6215	20.1788	19.5657	16.3911	17.467	18.4224	16.2782	17.3892	-1.32262	-2.52751	-1.23229
sp|O00625|PIR_HUMAN	sp|O00625|PIR_HUMAN	sp|O00625|PIR_HUMAN Pirin OS=Homo sapiens OX=9606 GN=PIR PE=1 SV=1	3	12.8	32.113	0	17.821	1438100	6	1	17.4958	17.49	17.1946	19.6879	18.2274	17.9338	18.6164	16.0845	16.7848	14.8855	16.5788	18.2319	20.8579	18.5562	2.63794	1.22291	-0.0601571
sp|P61313|RL15_HUMAN	sp|P61313|RL15_HUMAN	sp|P61313|RL15_HUMAN 60S ribosomal protein L15 OS=Homo sapiens OX=9606 GN=RPL15 PE=1 SV=2	4	20.1	24.146	0	31.707	60564000	13	1	22.866	23.4535	23.3488	18.816	18.2298	18.8008	18.6155	24.0325	24.5592	22.4859	20.4944	17.9128	17.9653	18.7908	-4.90172	-4.60724	0.175301
sp|Q13242|SRSF9_HUMAN	sp|Q13242|SRSF9_HUMAN	sp|Q13242|SRSF9_HUMAN Serine/arginine-rich splicing factor 9 OS=Homo sapiens OX=9606 GN=SRSF9 PE=1 SV=1	3	14	25.542	0	52.928	26735000	6	1	18.9765	20.3918	19.0558	16.6605	20.3536	18.8159	18.61	21.4633	20.8285	22.8957	17.4998	18.4706	18.2724	18.0809	-3.64826	-0.864726	-0.529086
sp|Q12792|TWF1_HUMAN	sp|Q12792|TWF1_HUMAN	sp|Q12792|TWF1_HUMAN Twinfilin-1 OS=Homo sapiens OX=9606 GN=TWF1 PE=1 SV=3	8	25.1	40.282	0	128.29	29867000	25	1	22.9527	22.4392	22.3572	17.9413	18.0968	19.78	18.606	22.2881	21.8146	20.3829	17.1251	19.2289	15.8928	17.4156	-4.07956	-3.97699	-1.19041
sp|P61006|RAB8A_HUMAN	sp|P61006|RAB8A_HUMAN	sp|P61006|RAB8A_HUMAN Ras-related protein Rab-8A OS=Homo sapiens OX=9606 GN=RAB8A PE=1 SV=1	3	17.9	23.668	0	56.071	6691100	10	1	20.7007	21.0033	20.5802	17.8503	18.7121	19.2501	18.6042	20.0091	20.4933	15.5906	17.645	17.6506	18.8756	18.0571	-0.640587	-2.15726	-0.547092
sp|O15347|HMGB3_HUMAN	sp|O15347|HMGB3_HUMAN	sp|O15347|HMGB3_HUMAN High mobility group protein B3 OS=Homo sapiens OX=9606 GN=HMGB3 PE=1 SV=4	1	11.5	22.98	0	221.19	5827600	1	1	18.376	17.7991	18.9688	17.5342	17.4296	18.6379	17.8672	17.8477	16.7825	19.9323	19.6721	18.4721	17.8594	18.6679	0.480361	-0.514082	0.800634
sp|O00764|PDXK_HUMAN	sp|O00764|PDXK_HUMAN	sp|O00764|PDXK_HUMAN Pyridoxal kinase OS=Homo sapiens OX=9606 GN=PDXK PE=1 SV=1	3	12.5	35.102	0	34.873	20917000	10	1	22.7761	22.4401	22.2163	17.4689	19.5929	18.7489	18.6036	19.5585	20.8133	17.1343	17.9803	18.3651	17.6659	18.0038	-1.16491	-3.87391	-0.599785
sp|Q96N66|MBOA7_HUMAN	sp|Q96N66|MBOA7_HUMAN	sp|Q96N66|MBOA7_HUMAN Lysophospholipid acyltransferase 7 OS=Homo sapiens OX=9606 GN=MBOAT7 PE=1 SV=2	4	11.2	52.764	0	61.75	21981000	11	1	22.0972	22.0735	21.7892	18.6459	18.7621	18.388	18.5986	22.0481	21.6311	20.9145	17.6549	18.2144	16.1598	17.343	-4.18822	-3.38799	-1.25564
sp|Q96P16|RPR1A_HUMAN	sp|Q96P16|RPR1A_HUMAN	sp|Q96P16|RPR1A_HUMAN Regulation of nuclear pre-mRNA domain-containing protein 1A OS=Homo sapiens OX=9606 GN=RPRD1A PE=1 SV=1	3	17.9	35.719	0.00085034	6.858	665630	1	1	17.3111	16.9097	16.9056	18.7075	18.2119	18.8712	18.5969	19.1921	18.8115	15.6227	17.5431	18.5609	17.9904	18.0315	0.15605	1.5547	-0.565376
sp|P46779|RL28_HUMAN	sp|P46779|RL28_HUMAN	sp|P46779|RL28_HUMAN 60S ribosomal protein L28 OS=Homo sapiens OX=9606 GN=RPL28 PE=1 SV=3	3	18.2	15.747	0	19.032	13230000	6	1	20.4031	21.9036	21.4403	18.2532	18.5489	18.9724	18.5915	21.5302	21.4281	20.1969	20.0286	18.2227	18.1184	18.7899	-2.26181	-2.6575	0.198423
sp|P08195|4F2_HUMAN	sp|P08195|4F2_HUMAN	sp|P08195|4F2_HUMAN 4F2 cell-surface antigen heavy chain OS=Homo sapiens OX=9606 GN=SLC3A2 PE=1 SV=3	2	5.1	67.993	0	13.323	2288500	6	1	19.6597	20.3064	20.3978	17.4032	20.8369	21.1487	19.7963	16.8755	16.499	16.2101	17.5189	18.4144	20.0046	18.646	2.11774	-0.32502	-1.15033
sp|P48643|TCPE_HUMAN	sp|P48643|TCPE_HUMAN	sp|P48643|TCPE_HUMAN T-complex protein 1 subunit epsilon OS=Homo sapiens OX=9606 GN=CCT5 PE=1 SV=1	3	6.7	59.67	0	19.336	2216700	4	1	20.586	20.5834	20.2434	19.8065	17.9988	17.9619	18.5891	17.6723	17.9348	15.2936	18.2887	17.7267	20.9258	18.9804	2.01354	-1.88189	0.391345
sp|P62851|RS25_HUMAN	sp|P62851|RS25_HUMAN	sp|P62851|RS25_HUMAN 40S ribosomal protein S25 OS=Homo sapiens OX=9606 GN=RPS25 PE=1 SV=1	2	15.2	13.742	0	12.217	14288000	5	1	21.9562	22.3612	21.0694	16.9128	18.3532	19.1321	18.1327	20.9736	21.1228	15.3604	19.7032	20.124	16.0337	18.6203	-0.53195	-3.66287	0.487577
sp|P26599|PTBP1_HUMAN	sp|P26599|PTBP1_HUMAN	sp|P26599|PTBP1_HUMAN Polypyrimidine tract-binding protein 1 OS=Homo sapiens OX=9606 GN=PTBP1 PE=1 SV=1	6	21.3	57.221	0	91.495	7913700	8	1	19.3898	19.6845	19.356	16.9286	19.5715	19.2664	18.5888	19.6788	19.2472	18.7447	22.0145	18.1218	17.5088	19.215	-0.00851186	-0.887912	0.626198
sp|Q16539|MK14_HUMAN	sp|Q16539|MK14_HUMAN	sp|Q16539|MK14_HUMAN Mitogen-activated protein kinase 14 OS=Homo sapiens OX=9606 GN=MAPK14 PE=1 SV=3	2	10	41.293	0	12.827	2213900	3	1	19.5334	19.3285	19.2302	18.0365	18.5688	18.31	18.3051	18.0146	17.894	15.1249	17.7029	19.8644	18.2627	18.61	1.59881	-1.05893	0.304863
sp|Q13148|TADBP_HUMAN	sp|Q13148|TADBP_HUMAN	sp|Q13148|TADBP_HUMAN TAR DNA-binding protein 43 OS=Homo sapiens OX=9606 GN=TARDBP PE=1 SV=1	2	13	44.739	0	12.11	2396300	4	1	18.3194	17.8303	18.4406	17.8545	17.4662	17.8985	17.7397	19.3092	18.3531	17.6646	20.5405	18.5109	16.7503	18.6005	0.158241	-0.457034	0.860832
sp|Q9BT78|CSN4_HUMAN	sp|Q9BT78|CSN4_HUMAN	sp|Q9BT78|CSN4_HUMAN COP9 signalosome complex subunit 4 OS=Homo sapiens OX=9606 GN=COPS4 PE=1 SV=1	4	14	46.268	0	34.086	6532800	10	1	21.3572	20.3704	20.1481	18.3287	18.1388	19.285	18.5842	20.4287	18.9837	15.0075	17.6254	19.0592	17.9651	18.2166	0.0766287	-2.04106	-0.367586
sp|Q9Y2Q9|RT28_HUMAN	sp|Q9Y2Q9|RT28_HUMAN	sp|Q9Y2Q9|RT28_HUMAN 28S ribosomal protein S28, mitochondrial OS=Homo sapiens OX=9606 GN=MRPS28 PE=1 SV=1	4	26.7	20.843	0	23.672	2476500	5	1	19.7479	19.483	18.8047	17.9302	19.1672	18.6463	18.5812	18.2787	18.4444	16.5946	17.6553	18.6697	17.7991	18.0414	0.268845	-0.763995	-0.539843
sp|Q9NQG5|RPR1B_HUMAN	sp|Q9NQG5|RPR1B_HUMAN	sp|Q9NQG5|RPR1B_HUMAN Regulation of nuclear pre-mRNA domain-containing protein 1B OS=Homo sapiens OX=9606 GN=RPRD1B PE=1 SV=1	3	16.6	36.899	0	24.998	6563100	5	1	17.4451	19.3109	19.0505	18.9617	18.7662	18.0146	18.5808	17.5004	16.7473	15.445	16.8701	18.2923	16.7822	17.3149	0.750645	-0.0213318	-1.26597
sp|P45880|VDAC2_HUMAN	sp|P45880|VDAC2_HUMAN	sp|P45880|VDAC2_HUMAN Voltage-dependent anion-selective channel protein 2 OS=Homo sapiens OX=9606 GN=VDAC2 PE=1 SV=2	12	55.1	31.566	0	323.31	149560000	35	1	22.6031	21.9999	21.9987	16.7237	21.1926	17.8091	18.5751	19.5068	20.836	24.5517	25.1562	22.7493	22.7332	23.5462	1.91475	-3.62546	4.97113
sp|P11498|PYC_HUMAN	sp|P11498|PYC_HUMAN	sp|P11498|PYC_HUMAN Pyruvate carboxylase, mitochondrial OS=Homo sapiens OX=9606 GN=PC PE=1 SV=2	2	2.1	129.63	0	12.133	7766000	4	1	19.9701	19.0218	19.1797	17.82	18.3292	18.7737	18.3076	19.2044	17.7398	19.6267	17.4401	20.7006	17.5301	18.5569	-0.300022	-1.08293	0.249297
sp|P51398|RT29_HUMAN	sp|P51398|RT29_HUMAN	sp|P51398|RT29_HUMAN 28S ribosomal protein S29, mitochondrial OS=Homo sapiens OX=9606 GN=DAP3 PE=1 SV=1	4	9.8	45.566	0	32.125	6318400	9	1	20.6616	20.5688	21.0309	18.084	18.4853	19.1414	18.5702	20.5851	20.1661	16.8575	17.3758	18.226	18.3055	17.9691	-1.23376	-2.18354	-0.601095
sp|P26641|EF1G_HUMAN	sp|P26641|EF1G_HUMAN	sp|P26641|EF1G_HUMAN Elongation factor 1-gamma OS=Homo sapiens OX=9606 GN=EEF1G PE=1 SV=3	4	15.3	50.118	0	27.927	6195900	11	1	20.8175	20.6715	20.1446	17.0743	20.7694	17.8464	18.5633	20.3091	20.3353	16.0052	21.6069	17.7875	21.7696	20.388	1.50483	-1.98116	1.82467
sp|Q13263|TIF1B_HUMAN	sp|Q13263|TIF1B_HUMAN	sp|Q13263|TIF1B_HUMAN Transcription intermediary factor 1-beta OS=Homo sapiens OX=9606 GN=TRIM28 PE=1 SV=5	4	12.1	88.549	0	80.55	14439000	7	1	21.6555	21.9706	21.9165	17.2685	19.1927	19.2174	18.5596	20.8082	20.3172	15.6341	16.4085	18.1374	19.7203	18.0887	-0.831079	-3.28798	-0.470837
sp|Q13907|IDI1_HUMAN	sp|Q13907|IDI1_HUMAN	sp|Q13907|IDI1_HUMAN Isopentenyl-diphosphate Delta-isomerase 1 OS=Homo sapiens OX=9606 GN=IDI1 PE=1 SV=2	3	20.3	26.319	0	17.286	3676600	5	1	19.9199	19.5683	19.7344	17.852	18.8032	19.0178	18.5577	16.8729	20.0998	16.6854	16.8673	18.4896	16.548	17.3016	-0.584421	-1.18317	-1.25605
sp|Q00169|PIPNA_HUMAN	sp|Q00169|PIPNA_HUMAN	sp|Q00169|PIPNA_HUMAN Phosphatidylinositol transfer protein alpha isoform OS=Homo sapiens OX=9606 GN=PITPNA PE=1 SV=2	1	8.5	31.806	0.00086881	7.0463	2584700	3	1	19.2121	19.7899	19.6678	19.3654	18.533	18.3626	18.7537	17.9285	15.8292	16.3352	17.8101	18.052	19.6649	18.509	1.81135	-0.802922	-0.244681
sp|Q9BZX2|UCK2_HUMAN;sp|Q9HA47|UCK1_HUMAN	sp|Q9BZX2|UCK2_HUMAN	sp|Q9BZX2|UCK2_HUMAN Uridine-cytidine kinase 2 OS=Homo sapiens OX=9606 GN=UCK2 PE=1 SV=1	4	17.2	29.299	0	36.312	5339700	10	2	20.8801	20.7402	19.6112	17.9254	18.9818	18.7618	18.5563	19.4168	18.8585	15.6352	17.7211	19.0847	17.785	18.1969	0.226758	-1.85416	-0.359432
sp|Q9BYD3|RM04_HUMAN	sp|Q9BYD3|RM04_HUMAN	sp|Q9BYD3|RM04_HUMAN 39S ribosomal protein L4, mitochondrial OS=Homo sapiens OX=9606 GN=MRPL4 PE=1 SV=1	2	11.3	34.919	0	14.437	4274400	11	1	19.7538	19.9366	20.2685	17.2954	17.1434	19.0783	17.839	16.2685	19.3947	16.115	17.1787	17.9981	20.3333	18.5034	1.24397	-2.14728	0.664341
sp|P18621|RL17_HUMAN	sp|P18621|RL17_HUMAN	sp|P18621|RL17_HUMAN 60S ribosomal protein L17 OS=Homo sapiens OX=9606 GN=RPL17 PE=1 SV=3	5	27.7	21.397	0	53.644	25982000	14	1	22.9358	21.8801	21.5418	18.7395	18.7553	18.1656	18.5535	21.96	22.3758	20.7586	16.8177	17.9641	21.9375	18.9064	-2.79169	-3.56574	0.352956
sp|P06576|ATPB_HUMAN	sp|P06576|ATPB_HUMAN	sp|P06576|ATPB_HUMAN ATP synthase subunit beta, mitochondrial OS=Homo sapiens OX=9606 GN=ATP5F1B PE=1 SV=3	10	26.8	56.559	0	110.18	43293000	24	1	23.391	23.5522	23.2381	18.8444	18.4363	18.3736	18.5514	21.6233	21.9309	19.4855	17.3906	17.6725	20.7961	18.6198	-2.39345	-4.84231	0.0683231
sp|Q14847|LASP1_HUMAN	sp|Q14847|LASP1_HUMAN	sp|Q14847|LASP1_HUMAN LIM and SH3 domain protein 1 OS=Homo sapiens OX=9606 GN=LASP1 PE=1 SV=2	6	15.7	29.717	0	57.448	47642000	15	1	22.3342	22.1984	22.7703	17.8062	19.1165	18.6885	18.5371	22.9616	22.4322	21.9954	18.5237	18.5408	18.6804	18.5817	-3.88142	-3.89719	0.0445538
sp|P35613|BASI_HUMAN	sp|P35613|BASI_HUMAN	sp|P35613|BASI_HUMAN Basigin OS=Homo sapiens OX=9606 GN=BSG PE=1 SV=2	5	17.7	42.2	0	31.582	17247000	9	1	22.3257	21.5977	22.061	17.3352	18.9854	19.266	18.5289	21.136	20.7961	15.2349	17.1361	19.2054	19.4525	18.598	-0.457689	-3.46593	0.0691064
sp|O75821|EIF3G_HUMAN	sp|O75821|EIF3G_HUMAN	sp|O75821|EIF3G_HUMAN Eukaryotic translation initiation factor 3 subunit G OS=Homo sapiens OX=9606 GN=EIF3G PE=1 SV=2	10	45.9	35.611	0	129.75	31039000	18	1	22.8364	22.4276	22.3992	17.6891	18.9228	18.9714	18.5278	21.9512	20.7292	20.1395	17.3255	17.0727	16.9138	17.104	-3.83601	-4.02662	-1.42382
sp|P55209|NP1L1_HUMAN	sp|P55209|NP1L1_HUMAN	sp|P55209|NP1L1_HUMAN Nucleosome assembly protein 1-like 1 OS=Homo sapiens OX=9606 GN=NAP1L1 PE=1 SV=1	1	4.3	45.374	0.00088183	7.2179	2375300	3	1	19.295	20.1296	18.5738	17.5356	17.9622	18.2582	17.9187	18.05	17.3337	15.4475	17.6892	17.9541	19.6438	18.429	1.48532	-1.41412	0.510382
sp|P30508|1C12_HUMAN;sp|P30510|1C14_HUMAN;sp|Q29963|1C06_HUMAN;sp|P30501|1C02_HUMAN;sp|Q29960|1C16_HUMAN;sp|P30504|1C04_HUMAN;sp|P30491|1B53_HUMAN;sp|P18465|1B57_HUMAN;sp|Q07000|1C15_HUMAN;sp|P30498|1B78_HUMAN;sp|P10321|1C07_HUMAN;sp|P30685|1B35_HUMAN;sp|P30492|1B54_HUMAN;sp|P30495|1B56_HUMAN;sp|P30493|1B55_HUMAN;sp|P30490|1B52_HUMAN;sp|Q29940|1B59_HUMAN;sp|P10319|1B58_HUMAN;sp|P18464|1B51_HUMAN;…	sp|P30508|1C12_HUMAN;sp|P30510|1C14_HUMAN;sp|Q29963|1C06_HUMAN;sp|P30501|1C02_HUMAN;sp|Q29960|1C16_HUMAN;sp|P30504|1C04_HUMAN;sp|P30491|1B53_HUMAN;sp|P18465|1B57_HUMAN;sp|Q07000|1C15_HUMAN;sp|P30498|1B78_HUMAN;sp|P10321|1C07_HUMAN;sp|P30685|1B35_HUMAN;sp|P30492|1B54_HUMAN;sp|P30495|1B56_HUMAN;sp|P30493|1B55_HUMAN;sp|P30490|1B52_HUMAN;sp|Q29940|1B59_HUMAN;sp|P10319|1B58_HUMAN;sp|P18464|1B51_HUMAN;…	sp|P30508|1C12_HUMAN HLA class I histocompatibility antigen, Cw-12 alpha chain OS=Homo sapiens OX=9606 GN=HLA-C PE=1 SV=2;sp|P30510|1C14_HUMAN HLA class I histocompatibility antigen, Cw-14 alpha chain OS=Homo sapiens OX=9606 GN=HLA-C PE=1 SV=2;sp|Q29963|1C	7	25.7	40.885	0	38.795	9349800	16	42	21.2204	20.8023	21.54	17.746	19.0775	18.737	18.5201	20.8068	20.7045	16.3358	16.8074	18.4763	17.3035	17.5291	-1.75327	-2.66744	-0.99105
sp|P25325|THTM_HUMAN	sp|P25325|THTM_HUMAN	sp|P25325|THTM_HUMAN 3-mercaptopyruvate sulfurtransferase OS=Homo sapiens OX=9606 GN=MPST PE=1 SV=3	2	6.1	33.178	0.00098619	11.32	4025800	2	1	19.2165	18.9058	20.9359	17.3668	17.2318	18.9741	17.8576	19.7785	19.5867	16.6146	17.6192	19.4278	18.2215	18.4228	-0.237083	-1.8285	0.565278
sp|P62140|PP1B_HUMAN	sp|P62140|PP1B_HUMAN	sp|P62140|PP1B_HUMAN Serine/threonine-protein phosphatase PP1-beta catalytic subunit OS=Homo sapiens OX=9606 GN=PPP1CB PE=1 SV=3	9	35.5	37.186	0	59.899	23265000	8	1	21.2705	21.2381	21.6754	18.9336	17.8879	18.7379	18.5198	22.3049	22.0296	20.3942	20.3828	21.4914	20.2826	20.7189	-0.857314	-2.87487	2.19913
sp|O94760|DDAH1_HUMAN	sp|O94760|DDAH1_HUMAN	sp|O94760|DDAH1_HUMAN N(G),N(G)-dimethylarginine dimethylaminohydrolase 1 OS=Homo sapiens OX=9606 GN=DDAH1 PE=1 SV=3	3	8.8	31.121	0	21.446	11380000	8	1	21.8415	21.5552	21.7641	18.1358	18.3906	19.0158	18.5141	20.6319	20.6981	16.1427	17.7811	17.3641	16.6138	17.253	-1.90454	-3.20622	-1.26102
sp|P63241|IF5A1_HUMAN;sp|Q6IS14|IF5AL_HUMAN	sp|P63241|IF5A1_HUMAN	sp|P63241|IF5A1_HUMAN Eukaryotic translation initiation factor 5A-1 OS=Homo sapiens OX=9606 GN=EIF5A PE=1 SV=2	3	31.8	16.832	0	20.542	3596200	5	2	16.6095	18.9691	18.0406	17.8775	18.1863	19.4747	18.5128	17.1604	16.6705	15.6299	17.4893	18.2846	17.3397	17.7045	1.21757	0.639752	-0.808275
sp|P24752|THIL_HUMAN	sp|P24752|THIL_HUMAN	sp|P24752|THIL_HUMAN Acetyl-CoA acetyltransferase, mitochondrial OS=Homo sapiens OX=9606 GN=ACAT1 PE=1 SV=1	9	24.6	45.199	0	59.767	37817000	21	1	23.3753	23.1534	23.481	17.8351	19.0167	18.6781	18.51	22.8504	22.682	19.5124	18.0199	18.3972	18.4704	18.2958	-3.38576	-4.8266	-0.214129
sp|Q8NBJ7|SUMF2_HUMAN	sp|Q8NBJ7|SUMF2_HUMAN	sp|Q8NBJ7|SUMF2_HUMAN Inactive C-alpha-formylglycine-generating enzyme 2 OS=Homo sapiens OX=9606 GN=SUMF2 PE=1 SV=2	1	5	33.843	0.0023238	6.3023	1640900	2	1	18.8377	17.8564	19.6687	18.2101	17.7037	19.2245	18.3794	17.8549	17.1883	14.6185	18.4188	18.1045	18.6288	18.384	1.8301	-0.408192	0.00460625
sp|O00233|PSMD9_HUMAN	sp|O00233|PSMD9_HUMAN	sp|O00233|PSMD9_HUMAN 26S proteasome non-ATPase regulatory subunit 9 OS=Homo sapiens OX=9606 GN=PSMD9 PE=1 SV=3	3	13.9	24.682	0	17.155	4514700	7	1	20.5437	20.0622	17.5477	19.7668	17.8917	17.8711	18.5099	19.2028	19.7587	16.4354	17.0201	18.5599	17.2121	17.5973	-0.86829	-0.874678	-0.912536
sp|Q9BQA1|MEP50_HUMAN	sp|Q9BQA1|MEP50_HUMAN	sp|Q9BQA1|MEP50_HUMAN Methylosome protein 50 OS=Homo sapiens OX=9606 GN=WDR77 PE=1 SV=1	2	10.5	36.724	0.00098814	11.395	5030500	3	1	20.8238	19.5585	20.6041	17.9792	18.6659	18.9239	18.523	19.7229	19.1058	16.4919	17.9711	18.7966	18.3387	18.3688	-0.0713762	-1.8058	-0.154203
sp|Q02543|RL18A_HUMAN	sp|Q02543|RL18A_HUMAN	sp|Q02543|RL18A_HUMAN 60S ribosomal protein L18a OS=Homo sapiens OX=9606 GN=RPL18A PE=1 SV=2	4	21.6	20.762	0	39.036	32482000	12	1	23.3711	22.681	21.8089	18.0178	19.1465	18.3595	18.5079	22.7031	22.5197	21.3076	21.2851	21.2451	21.0022	21.1775	-0.999314	-4.11242	2.66955
sp|O43399|TPD54_HUMAN	sp|O43399|TPD54_HUMAN	sp|O43399|TPD54_HUMAN Tumor protein D54 OS=Homo sapiens OX=9606 GN=TPD52L2 PE=1 SV=2	7	30.1	22.237	0	315.32	23094000	10	1	22.8196	22.9941	20.8772	18.5771	18.6351	18.3036	18.5053	21.8616	21.6055	17.4424	17.802	18.027	17.2756	17.7015	-2.60168	-3.72498	-0.80378
sp|P41091|IF2G_HUMAN;sp|Q2VIR3|IF2GL_HUMAN	sp|P41091|IF2G_HUMAN;sp|Q2VIR3|IF2GL_HUMAN	sp|P41091|IF2G_HUMAN Eukaryotic translation initiation factor 2 subunit 3 OS=Homo sapiens OX=9606 GN=EIF2S3 PE=1 SV=3;sp|Q2VIR3|IF2GL_HUMAN Eukaryotic translation initiation factor 2 subunit 3B OS=Homo sapiens OX=9606 GN=EIF2S3B PE=2 SV=2	3	10.2	51.109	0	19.881	3800400	6	2	20.1079	19.8144	19.9746	17.476	19.0619	18.9707	18.5029	20.0793	19.9119	16.2428	18.3247	19.3513	17.2448	18.307	-0.437723	-1.46279	-0.195914
sp|Q9UGM6|SYWM_HUMAN	sp|Q9UGM6|SYWM_HUMAN	sp|Q9UGM6|SYWM_HUMAN Tryptophan--tRNA ligase, mitochondrial OS=Homo sapiens OX=9606 GN=WARS2 PE=1 SV=1	1	3.1	40.146	0.00083195	6.6802	1857300	3	1	18.913	18.8845	19.4651	16.6452	18.3302	18.0199	17.6651	17.4035	18.634	14.8321	18.7836	18.1221	18.1555	18.3537	1.39721	-1.42248	0.688661
sp|P08559|ODPA_HUMAN;sp|P29803|ODPAT_HUMAN	sp|P08559|ODPA_HUMAN	sp|P08559|ODPA_HUMAN Pyruvate dehydrogenase E1 component subunit alpha, somatic form, mitochondrial OS=Homo sapiens OX=9606 GN=PDHA1 PE=1 SV=3	7	14.9	43.295	0	40.059	12897000	11	2	21.8395	21.8092	21.7907	18.4587	18.7138	18.3243	18.4989	21.389	20.8824	18.2115	17.2402	17.886	18.2633	17.7965	-2.36447	-3.3142	-0.702454
sp|P31327|CPSM_HUMAN	sp|P31327|CPSM_HUMAN	sp|P31327|CPSM_HUMAN Carbamoyl-phosphate synthase [ammonia], mitochondrial OS=Homo sapiens OX=9606 GN=CPS1 PE=1 SV=2	2	2.8	164.94	0	12.261	4308700	4	1	16.5027	16.6311	16.5777	16.5683	18.2175	18.8856	17.8905	17.5325	17.5982	15.9927	17.0133	19.0001	19.0367	18.35	1.30886	1.31993	0.459558
sp|Q9BUR5|MIC26_HUMAN	sp|Q9BUR5|MIC26_HUMAN	sp|Q9BUR5|MIC26_HUMAN MICOS complex subunit MIC26 OS=Homo sapiens OX=9606 GN=APOO PE=1 SV=1	2	13.1	22.284	0	11.707	3026300	3	1	19.8237	20.0372	19.1431	17.5514	18.3426	18.9058	18.2666	16.9006	19.0844	16.0186	17.7822	19.16	18.1004	18.3475	1.01299	-1.40145	0.0809682
sp|P46940|IQGA1_HUMAN	sp|P46940|IQGA1_HUMAN	sp|P46940|IQGA1_HUMAN Ras GTPase-activating-like protein IQGAP1 OS=Homo sapiens OX=9606 GN=IQGAP1 PE=1 SV=1	1	0.7	189.25	0.0089753	6.1188	1236900	2	1	18.9153	17.7226	18.5849	17.9333	18.4343	17.7755	18.0477	18.1171	17.6179	15.6434	18.2261	18.694	18.1155	18.3452	1.21907	-0.359884	0.29748
sp|P11766|ADHX_HUMAN	sp|P11766|ADHX_HUMAN	sp|P11766|ADHX_HUMAN Alcohol dehydrogenase class-3 OS=Homo sapiens OX=9606 GN=ADH5 PE=1 SV=4	3	7	39.724	0	21.491	14860000	7	1	22.1139	22.0789	22.1367	18.0431	18.7118	18.7373	18.4974	21.471	21.1705	16.2795	17.9487	18.8703	16.3839	17.7343	-1.90602	-3.61246	-0.763103
sp|Q13951|PEBB_HUMAN	sp|Q13951|PEBB_HUMAN	sp|Q13951|PEBB_HUMAN Core-binding factor subunit beta OS=Homo sapiens OX=9606 GN=CBFB PE=1 SV=2	1	8.8	21.508	0	17.24	1327800	3	1	18.4313	18.9123	18.3687	17.4415	18.3031	18.8756	18.2068	18.0225	18.0294	16.7626	17.8233	18.6352	18.5466	18.335	0.730171	-0.364021	0.128269
sp|Q02978|M2OM_HUMAN	sp|Q02978|M2OM_HUMAN	sp|Q02978|M2OM_HUMAN Mitochondrial 2-oxoglutarate/malate carrier protein OS=Homo sapiens OX=9606 GN=SLC25A11 PE=1 SV=3	2	10.2	34.061	0	323.31	56148000	12	1	23.3683	23.7986	24.0097	16.7655	18.6148	22.7613	19.3805	23.5651	23.6055	20.086	17.9639	20.543	16.4847	18.3305	-4.08833	-4.34496	-1.05001
sp|P55145|MANF_HUMAN	sp|P55145|MANF_HUMAN	sp|P55145|MANF_HUMAN Mesencephalic astrocyte-derived neurotrophic factor OS=Homo sapiens OX=9606 GN=MANF PE=1 SV=3	1	7.7	20.7	0.0023566	6.3762	1851100	3	1	18.4638	19.4545	19.2358	17.7966	17.9242	18.6973	18.1394	16.4784	18.3094	17.0628	17.1245	18.8818	18.9809	18.3291	1.04551	-0.91201	0.189658
sp|P09110|THIK_HUMAN	sp|P09110|THIK_HUMAN	sp|P09110|THIK_HUMAN 3-ketoacyl-CoA thiolase, peroxisomal OS=Homo sapiens OX=9606 GN=ACAA1 PE=1 SV=2	2	9.9	44.292	0	14.821	2209900	5	1	18.6002	19.2637	19.5491	17.4699	17.7165	18.7156	17.9673	18.9338	17.654	16.0916	19.0351	17.5049	18.4394	18.3265	0.76667	-1.17033	0.359125
sp|P00374|DYR_HUMAN	sp|P00374|DYR_HUMAN	sp|P00374|DYR_HUMAN Dihydrofolate reductase OS=Homo sapiens OX=9606 GN=DHFR PE=1 SV=2	1	8.6	21.452	0.00088889	7.281	4709700	3	1	20.7845	20.6614	19.7076	17.8762	19.025	17.6908	18.1973	19.1251	18.8953	15.9562	18.9576	17.742	18.2637	18.3211	0.328948	-2.1872	0.1238
sp|Q15907|RB11B_HUMAN;sp|P62491|RB11A_HUMAN;sp|P57735|RAB25_HUMAN	sp|Q15907|RB11B_HUMAN;sp|P62491|RB11A_HUMAN	sp|Q15907|RB11B_HUMAN Ras-related protein Rab-11B OS=Homo sapiens OX=9606 GN=RAB11B PE=1 SV=4;sp|P62491|RB11A_HUMAN Ras-related protein Rab-11A OS=Homo sapiens OX=9606 GN=RAB11A PE=1 SV=3	10	47.2	24.488	0	79.613	42263000	19	3	24.0841	23.4507	22.6283	17.6886	18.3329	19.4681	18.4965	22.6861	22.6341	18.9123	17.2865	19.3186	16.9185	17.8412	-3.56964	-4.89116	-0.655331
sp|P47755|CAZA2_HUMAN	sp|P47755|CAZA2_HUMAN	sp|P47755|CAZA2_HUMAN F-actin-capping protein subunit alpha-2 OS=Homo sapiens OX=9606 GN=CAPZA2 PE=1 SV=3	4	16.8	32.949	0	25.582	5742300	7	1	20.0973	20.3198	20.682	18.1338	17.9239	19.42	18.4926	20.6536	20.5462	15.8908	20.4921	21.3384	15.884	19.2381	0.207943	-1.87378	0.745573
sp|P05556|ITB1_HUMAN	sp|P05556|ITB1_HUMAN	sp|P05556|ITB1_HUMAN Integrin beta-1 OS=Homo sapiens OX=9606 GN=ITGB1 PE=1 SV=2	4	6.6	88.414	0	26.89	6685900	9	1	20.6239	20.7131	20.7314	18.2527	18.6896	18.5021	18.4815	20.6822	20.7489	16.6308	17.703	18.4274	17.7467	17.959	-1.39498	-2.20799	-0.522492
sp|O60671|RAD1_HUMAN	sp|O60671|RAD1_HUMAN	sp|O60671|RAD1_HUMAN Cell cycle checkpoint protein RAD1 OS=Homo sapiens OX=9606 GN=RAD1 PE=1 SV=1	1	8.5	31.827	0.00086207	6.9688	1245700	2	1	18.0544	19.1376	18.3532	17.7486	17.9142	17.7319	17.7982	17.6406	16.9651	16.6113	19.1348	17.5998	18.1812	18.3053	1.23294	-0.716827	0.507061
sp|Q9NP77|SSU72_HUMAN	sp|Q9NP77|SSU72_HUMAN	sp|Q9NP77|SSU72_HUMAN RNA polymerase II subunit A C-terminal domain phosphatase SSU72 OS=Homo sapiens OX=9606 GN=SSU72 PE=1 SV=1	2	11.9	22.574	0	12.622	4502100	3	1	20.0186	20.5654	19.7962	18.5145	18.5574	18.0247	18.3656	20.1538	20.2832	16.2957	19.7041	17.977	17.2265	18.3025	-0.608358	-1.7612	-0.0630328
sp|Q9UBS4|DJB11_HUMAN	sp|Q9UBS4|DJB11_HUMAN	sp|Q9UBS4|DJB11_HUMAN DnaJ homolog subfamily B member 11 OS=Homo sapiens OX=9606 GN=DNAJB11 PE=1 SV=1	5	14.5	40.513	0	35.012	16269000	14	1	21.2575	21.4946	22.1417	18.0386	18.2702	19.1352	18.4813	21.7348	20.7483	20.0834	17.5399	18.3652	17.7108	17.872	-2.9835	-3.14995	-0.609337
sp|O95817|BAG3_HUMAN	sp|O95817|BAG3_HUMAN	sp|O95817|BAG3_HUMAN BAG family molecular chaperone regulator 3 OS=Homo sapiens OX=9606 GN=BAG3 PE=1 SV=3	2	6.3	61.594	0	16.083	5278700	6	1	20.2391	21.1185	20.5204	18.7966	19.2249	18.598	18.8731	17.7735	17.8891	15.518	19.0786	18.0617	17.7582	18.2995	1.23933	-1.75286	-0.573633
sp|P13639|EF2_HUMAN;sp|Q15029|U5S1_HUMAN	sp|P13639|EF2_HUMAN	sp|P13639|EF2_HUMAN Elongation factor 2 OS=Homo sapiens OX=9606 GN=EEF2 PE=1 SV=4	8	15	95.337	0	82.091	9560400	14	2	21.0207	20.6631	20.962	20.2335	17.5962	17.6105	18.4801	19.8716	20.4539	15.6686	22.0352	22.3709	25.0871	23.1644	4.49971	-2.40186	4.68434
sp|P00568|KAD1_HUMAN	sp|P00568|KAD1_HUMAN	sp|P00568|KAD1_HUMAN Adenylate kinase isoenzyme 1 OS=Homo sapiens OX=9606 GN=AK1 PE=1 SV=3	4	20.1	21.635	0	23.899	6182900	7	1	20.6921	20.6479	20.297	18.1676	18.5416	18.7255	18.4783	20.212	20.4381	17.5664	17.6296	19.4423	16.5465	17.8728	-1.53272	-2.06742	-0.605481
sp|Q9H773|DCTP1_HUMAN	sp|Q9H773|DCTP1_HUMAN	sp|Q9H773|DCTP1_HUMAN dCTP pyrophosphatase 1 OS=Homo sapiens OX=9606 GN=DCTPP1 PE=1 SV=1	4	46.5	18.681	0	47.254	7426000	7	1	20.4669	21.2432	20.4069	17.6043	18.3904	19.4307	18.4751	17.6353	21.1482	16.6254	17.025	18.279	16.0687	17.1242	-1.34543	-2.23051	-1.35092
sp|P51570|GALK1_HUMAN	sp|P51570|GALK1_HUMAN	sp|P51570|GALK1_HUMAN Galactokinase OS=Homo sapiens OX=9606 GN=GALK1 PE=1 SV=1	5	17.3	42.272	0	44.805	4913200	13	1	20.2034	20.1822	20.5681	17.7452	19.0963	18.5809	18.4741	19.1662	19.7506	15.4412	17.2356	18.0713	16.5535	17.2868	-0.832555	-1.84373	-1.18735
sp|Q00765|REEP5_HUMAN	sp|Q00765|REEP5_HUMAN	sp|Q00765|REEP5_HUMAN Receptor expression-enhancing protein 5 OS=Homo sapiens OX=9606 GN=REEP5 PE=1 SV=3	2	9.5	21.493	0.00096525	10.895	2317600	2	1	19.9342	19.3869	18.6518	16.5538	18.89	17.852	17.7653	18.3475	18.5893	16.5354	18.2298	18.4074	18.2299	18.289	0.464967	-1.55901	0.523766
sp|O75718|CRTAP_HUMAN	sp|O75718|CRTAP_HUMAN	sp|O75718|CRTAP_HUMAN Cartilage-associated protein OS=Homo sapiens OX=9606 GN=CRTAP PE=1 SV=1	2	7.7	46.561	0.00099108	11.415	967040	3	1	18.7095	17.8642	18.0213	17.8282	19.2534	18.7295	18.6037	16.984	17.1144	14.1188	17.9101	19.4138	17.5429	18.2889	2.21653	0.405394	-0.314773
sp|Q9UNL2|SSRG_HUMAN	sp|Q9UNL2|SSRG_HUMAN	sp|Q9UNL2|SSRG_HUMAN Translocon-associated protein subunit gamma OS=Homo sapiens OX=9606 GN=SSR3 PE=1 SV=1	2	9.7	21.08	0	14.196	3322500	6	1	19.6322	20.0672	19.8259	17.7477	19.2436	19.1921	18.7278	18.5946	19.8613	15.158	17.9397	18.7102	18.2123	18.2874	0.416082	-1.114	-0.440424
sp|P10746|HEM4_HUMAN	sp|P10746|HEM4_HUMAN	sp|P10746|HEM4_HUMAN Uroporphyrinogen-III synthase OS=Homo sapiens OX=9606 GN=UROS PE=1 SV=1	2	15.5	28.627	0	11.899	616270	2	1	18.6338	16.7811	16.2876	16.9275	19.3432	19.4911	18.5873	16.7842	16.7167	15.8585	18.3574	18.3494	18.154	18.2869	1.83378	1.3531	-0.300367
sp|P32119|PRDX2_HUMAN	sp|P32119|PRDX2_HUMAN	sp|P32119|PRDX2_HUMAN Peroxiredoxin-2 OS=Homo sapiens OX=9606 GN=PRDX2 PE=1 SV=5	9	37.4	21.892	0	90.011	77638000	27	1	24.4107	23.9725	23.9198	17.5949	18.6323	19.194	18.4738	22.7975	23.7865	21.6965	18.8746	21.5366	17.9246	19.4453	-3.31488	-5.62725	0.971536
sp|P19105|ML12A_HUMAN;sp|O14950|ML12B_HUMAN	sp|P19105|ML12A_HUMAN;sp|O14950|ML12B_HUMAN	sp|P19105|ML12A_HUMAN Myosin regulatory light chain 12A OS=Homo sapiens OX=9606 GN=MYL12A PE=1 SV=2;sp|O14950|ML12B_HUMAN Myosin regulatory light chain 12B OS=Homo sapiens OX=9606 GN=MYL12B PE=1 SV=2	2	17.5	19.794	0	12.696	3199000	4	2	19.2476	18.6545	18.969	21.2265	22.2039	18.5701	20.6668	18.1775	19.9601	16.4108	20.2791	18.4167	16.1517	18.2825	0.0997054	1.70981	-2.3843
sp|O96008|TOM40_HUMAN	sp|O96008|TOM40_HUMAN	sp|O96008|TOM40_HUMAN Mitochondrial import receptor subunit TOM40 homolog OS=Homo sapiens OX=9606 GN=TOMM40 PE=1 SV=1	7	36.3	37.893	0	323.31	23290000	8	1	17.971	18.8161	17.5829	18.315	18.9798	18.1056	18.4668	21.1752	20.7971	22.5424	19.7201	18.9973	17.4882	18.7352	-2.7697	0.343473	0.268403
sp|P43897|EFTS_HUMAN	sp|P43897|EFTS_HUMAN	sp|P43897|EFTS_HUMAN Elongation factor Ts, mitochondrial OS=Homo sapiens OX=9606 GN=TSFM PE=1 SV=2	3	13.2	35.39	0	18.807	9738500	6	1	21.86	21.204	20.339	19.0008	18.342	18.0529	18.4652	20.0674	20.2026	14.6228	17.4668	17.7385	17.0333	17.4129	-0.884718	-2.66907	-1.05234
sp|Q9BY43|CHM4A_HUMAN	sp|Q9BY43|CHM4A_HUMAN	sp|Q9BY43|CHM4A_HUMAN Charged multivesicular body protein 4a OS=Homo sapiens OX=9606 GN=CHMP4A PE=1 SV=3	2	10.4	25.098	0	42.431	2465700	5	1	19.3949	19.7117	19.4924	17.7633	18.3711	18.5077	18.214	18.5871	16.099	16.0276	17.706	19.2912	17.8061	18.2678	1.36318	-1.31898	0.0537059
sp|P30050|RL12_HUMAN	sp|P30050|RL12_HUMAN	sp|P30050|RL12_HUMAN 60S ribosomal protein L12 OS=Homo sapiens OX=9606 GN=RPL12 PE=1 SV=1	7	49.1	17.818	0	236.7	46818000	16	1	23.4253	23.1107	22.524	18.0251	18.6875	18.6744	18.4623	22.4642	22.4656	22.0646	17.071	18.6862	16.0094	17.2555	-5.07588	-4.5577	-1.20678
sp|Q14558|KPRA_HUMAN	sp|Q14558|KPRA_HUMAN	sp|Q14558|KPRA_HUMAN Phosphoribosyl pyrophosphate synthase-associated protein 1 OS=Homo sapiens OX=9606 GN=PRPSAP1 PE=1 SV=2	5	21.3	39.393	0	40.689	7455600	12	1	21.2153	20.6882	21.5209	17.5634	19.3773	18.433	18.4579	17.6173	16.7129	15.2881	17.8227	19.6768	16.965	18.1549	1.6154	-2.68355	-0.30308
sp|Q70UQ0|IKIP_HUMAN	sp|Q70UQ0|IKIP_HUMAN	sp|Q70UQ0|IKIP_HUMAN Inhibitor of nuclear factor kappa-B kinase-interacting protein OS=Homo sapiens OX=9606 GN=IKBIP PE=1 SV=1	2	6	39.309	0.00097561	11.117	1615800	3	1	19.0014	18.3297	18.8694	18.5876	18.5407	18.8571	18.6618	18.7271	18.699	15.8709	18.7423	19.1677	16.8466	18.2522	0.486554	-0.0716979	-0.409587
sp|Q96S44|PRPK_HUMAN	sp|Q96S44|PRPK_HUMAN	sp|Q96S44|PRPK_HUMAN EKC/KEOPS complex subunit TP53RK OS=Homo sapiens OX=9606 GN=TP53RK PE=1 SV=2	1	8.3	28.16	0.002331	6.3241	1695800	1	1	19.1042	18.5062	19.1614	18.6243	18.2356	18.1737	18.3445	18.3863	17.866	14.7584	18.0752	18.7777	17.8983	18.2504	1.2468	-0.579405	-0.0941626
sp|P06744|G6PI_HUMAN;CON__Q3ZBD7;sp|Q8N196|SIX5_HUMAN	sp|P06744|G6PI_HUMAN	sp|P06744|G6PI_HUMAN Glucose-6-phosphate isomerase OS=Homo sapiens OX=9606 GN=GPI PE=1 SV=4	6	12.2	63.146	0	59.679	14472000	14	3	21.899	21.1985	22.0915	17.1758	20.2396	17.9521	18.4558	20.5389	20.8378	17.3655	21.133	17.0836	20.4637	19.5601	-0.0205841	-3.27384	1.10428
sp|O75396|SC22B_HUMAN	sp|O75396|SC22B_HUMAN	sp|O75396|SC22B_HUMAN Vesicle-trafficking protein SEC22b OS=Homo sapiens OX=9606 GN=SEC22B PE=1 SV=4	7	34.4	24.593	0	86.317	57470000	20	1	24.0293	23.9704	23.2459	17.4733	19.7021	18.179	18.4515	23.098	23.0918	19.8427	17.4285	17.8758	16.4492	17.2512	-4.75968	-5.29706	-1.20031
sp|O75352|MPU1_HUMAN	sp|O75352|MPU1_HUMAN	sp|O75352|MPU1_HUMAN Mannose-P-dolichol utilization defect 1 protein OS=Homo sapiens OX=9606 GN=MPDU1 PE=1 SV=2	1	4	26.638	0	13.54	9834300	7	1	21.3365	17.1968	22.3084	17.5011	17.0623	17.7022	17.4219	21.7734	22.0322	16.0617	18.1833	18.3462	18.1818	18.2371	-1.71866	-2.85871	0.815265
sp|Q14257|RCN2_HUMAN	sp|Q14257|RCN2_HUMAN	sp|Q14257|RCN2_HUMAN Reticulocalbin-2 OS=Homo sapiens OX=9606 GN=RCN2 PE=1 SV=1	3	13.6	36.876	0	44.709	7548100	9	1	21.0053	21.3308	20.9922	18.3131	18.9263	18.113	18.4508	19.7229	16.8392	15.1693	17.5587	18.0229	18.0294	17.8704	0.626572	-2.65862	-0.580472
sp|Q9H8Y8|GORS2_HUMAN	sp|Q9H8Y8|GORS2_HUMAN	sp|Q9H8Y8|GORS2_HUMAN Golgi reassembly-stacking protein 2 OS=Homo sapiens OX=9606 GN=GORASP2 PE=1 SV=3	1	3.8	47.145	0.0083082	6.156	369350	1	1	16.7125	17.3386	16.2726	17.5562	17.6247	18.5339	17.9049	16.55	17.2282	14.7815	18.0127	18.6304	18.0147	18.2193	2.0327	1.13036	0.314369
sp|Q9UJZ1|STML2_HUMAN	sp|Q9UJZ1|STML2_HUMAN	sp|Q9UJZ1|STML2_HUMAN Stomatin-like protein 2, mitochondrial OS=Homo sapiens OX=9606 GN=STOML2 PE=1 SV=1	7	28.7	38.534	0	56.081	21312000	16	1	21.9011	21.6429	22.2165	17.937	19.2652	18.1376	18.4466	21.8909	21.8231	20.4556	18.0374	18.2023	17.4019	17.8806	-3.50932	-3.47357	-0.566036
sp|O43813|LANC1_HUMAN	sp|O43813|LANC1_HUMAN	sp|O43813|LANC1_HUMAN Glutathione S-transferase LANCL1 OS=Homo sapiens OX=9606 GN=LANCL1 PE=1 SV=1	3	11.3	45.283	0	17.455	6651400	7	1	20.6308	20.9769	20.7524	17.8339	18.2495	19.2474	18.4436	19.6328	19.7948	15.9183	17.613	18.3222	16.686	17.5404	-0.908251	-2.34306	-0.903241
sp|Q9NYK5|RM39_HUMAN	sp|Q9NYK5|RM39_HUMAN	sp|Q9NYK5|RM39_HUMAN 39S ribosomal protein L39, mitochondrial OS=Homo sapiens OX=9606 GN=MRPL39 PE=1 SV=3	1	4.4	38.711	0.00083893	6.733	2803000	3	1	19.8784	19.5064	19.6416	17.6839	19.062	18.7699	18.5053	18.8213	18.689	16.0797	18.0038	18.757	17.8678	18.2095	0.346156	-1.17016	-0.295792
sp|P62820|RAB1A_HUMAN;sp|Q92930|RAB8B_HUMAN;sp|P59190|RAB15_HUMAN	sp|P62820|RAB1A_HUMAN	sp|P62820|RAB1A_HUMAN Ras-related protein Rab-1A OS=Homo sapiens OX=9606 GN=RAB1A PE=1 SV=3	6	33.7	22.677	0	19.597	7012000	3	3	20.7094	20.4758	20.7062	18.6414	18.6739	17.9948	18.4367	17.7736	20.3185	18.9731	18.0145	17.1263	16.1622	17.101	-1.92074	-2.19377	-1.33572
sp|P54920|SNAA_HUMAN	sp|P54920|SNAA_HUMAN	sp|P54920|SNAA_HUMAN Alpha-soluble NSF attachment protein OS=Homo sapiens OX=9606 GN=NAPA PE=1 SV=3	3	11.2	33.232	0	18.873	5909700	9	1	20.8739	20.6641	19.9242	18.1264	18.951	18.23	18.4358	19.5812	20.2032	14.3599	17.8282	19.0997	17.9727	18.3002	0.252105	-2.05157	-0.135597
sp|P07203|GPX1_HUMAN	sp|P07203|GPX1_HUMAN	sp|P07203|GPX1_HUMAN Glutathione peroxidase 1 OS=Homo sapiens OX=9606 GN=GPX1 PE=1 SV=4	2	24.1	22.088	0.00096339	10.804	356190	2	1	16.8088	17.0303	16.4981	17.1433	18.7829	19.1876	18.3713	16.6304	17.8543	14.7712	18.4664	18.9319	17.1709	18.1897	1.77114	1.5922	-0.181509
sp|Q15165|PON2_HUMAN	sp|Q15165|PON2_HUMAN	sp|Q15165|PON2_HUMAN Serum paraoxonase/arylesterase 2 OS=Homo sapiens OX=9606 GN=PON2 PE=1 SV=4	1	4.5	39.38	0.00088417	7.2344	12871000	4	1	21.581	21.9526	22.2028	18.0702	18.0662	17.9568	18.0311	20.5701	17.8471	14.9437	18.2286	18.4655	17.8697	18.1879	0.400924	-3.88107	0.156823
sp|Q9Y5K5|UCHL5_HUMAN	sp|Q9Y5K5|UCHL5_HUMAN	sp|Q9Y5K5|UCHL5_HUMAN Ubiquitin carboxyl-terminal hydrolase isozyme L5 OS=Homo sapiens OX=9606 GN=UCHL5 PE=1 SV=3	4	15.2	37.606	0	26.741	6870000	7	1	20.0872	20.484	20.6706	18.2375	18.4696	18.5957	18.4343	18.7388	19.029	19.526	17.6987	19.1072	17.5936	18.1331	-0.96483	-1.97965	-0.301147
sp|Q9Y5Y2|NUBP2_HUMAN	sp|Q9Y5Y2|NUBP2_HUMAN	sp|Q9Y5Y2|NUBP2_HUMAN Cytosolic Fe-S cluster assembly factor NUBP2 OS=Homo sapiens OX=9606 GN=NUBP2 PE=1 SV=1	1	5.5	28.825	0.00091912	8.0365	1422900	3	1	18.8889	19.2106	18.0386	18.7517	17.55	18.7525	18.3514	16.7835	18.8071	16.3105	17.9055	18.3659	18.2876	18.1863	0.885987	-0.361352	-0.165028
sp|Q9NZL4|HPBP1_HUMAN	sp|Q9NZL4|HPBP1_HUMAN	sp|Q9NZL4|HPBP1_HUMAN Hsp70-binding protein 1 OS=Homo sapiens OX=9606 GN=HSPBP1 PE=1 SV=2	2	10	39.302	0	21.12	2320500	5	1	19.271	19.5038	19.0792	17.9072	18.1429	17.8961	17.9821	16.8233	18.9069	15.7245	17.151	18.8473	18.5453	18.1812	1.02963	-1.30261	0.199141
sp|Q99536|VAT1_HUMAN	sp|Q99536|VAT1_HUMAN	sp|Q99536|VAT1_HUMAN Synaptic vesicle membrane protein VAT-1 homolog OS=Homo sapiens OX=9606 GN=VAT1 PE=1 SV=2	3	8.7	41.92	0	18.402	2568900	4	1	19.4034	18.558	19.3923	17.4499	18.9932	18.8531	18.4321	18.7606	18.3634	16.7893	17.4398	17.2273	15.7772	16.8147	-1.15634	-0.685795	-1.61736
sp|O75818|RPP40_HUMAN	sp|O75818|RPP40_HUMAN	sp|O75818|RPP40_HUMAN Ribonuclease P protein subunit p40 OS=Homo sapiens OX=9606 GN=RPP40 PE=1 SV=3	1	5.8	41.833	0.00081967	6.623	687220	2	1	17.5381	17.8026	17.8684	17.5171	17.9187	18.402	17.9459	17.1568	17.316	15.2969	17.6566	19.0097	17.8663	18.1775	1.58759	0.209565	0.23159
sp|P39019|RS19_HUMAN	sp|P39019|RS19_HUMAN	sp|P39019|RS19_HUMAN 40S ribosomal protein S19 OS=Homo sapiens OX=9606 GN=RPS19 PE=1 SV=2	4	23.4	16.06	0	32.427	21969000	9	1	23.0391	21.9774	20.9562	18.7307	18.4192	18.1448	18.4316	22.0791	21.233	20.1636	17.6991	18.0908	19.362	18.384	-2.7746	-3.55934	-0.0475686
sp|P46776|RL27A_HUMAN	sp|P46776|RL27A_HUMAN	sp|P46776|RL27A_HUMAN 60S ribosomal protein L27a OS=Homo sapiens OX=9606 GN=RPL27A PE=1 SV=2	3	16.9	16.561	0	18.555	20853000	12	1	22.5418	22.5758	21.8865	17.3513	20.0125	17.9068	18.4235	21.1093	21.8978	15.8701	19.5342	17.3918	16.9656	17.9639	-1.66188	-3.9112	-0.459685
sp|P42167|LAP2B_HUMAN;sp|P42166|LAP2A_HUMAN	sp|P42167|LAP2B_HUMAN;sp|P42166|LAP2A_HUMAN	sp|P42167|LAP2B_HUMAN Lamina-associated polypeptide 2, isoforms beta/gamma OS=Homo sapiens OX=9606 GN=TMPO PE=1 SV=2;sp|P42166|LAP2A_HUMAN Lamina-associated polypeptide 2, isoform alpha OS=Homo sapiens OX=9606 GN=TMPO PE=1 SV=2	4	12.8	50.67	0	25.466	14226000	6	2	20.5046	20.6071	18.8205	18.0332	17.9745	19.2558	18.4212	20.7085	20.4918	21.3466	17.8266	18.2313	17.3308	17.7962	-3.05273	-1.55621	-0.624938
sp|Q9GZN8|CT027_HUMAN	sp|Q9GZN8|CT027_HUMAN	sp|Q9GZN8|CT027_HUMAN UPF0687 protein C20orf27 OS=Homo sapiens OX=9606 GN=C20orf27 PE=1 SV=3	1	8	19.291	0.00081367	6.5796	1752400	1	1	19.0923	19.5544	18.0788	17.5633	17.8888	19.1841	18.2121	17.3395	17.4813	15.3319	18.4758	19.1912	16.8306	18.1659	1.44829	-0.696471	-0.0461998
sp|Q9UHX1|PUF60_HUMAN	sp|Q9UHX1|PUF60_HUMAN	sp|Q9UHX1|PUF60_HUMAN Poly(U)-binding-splicing factor PUF60 OS=Homo sapiens OX=9606 GN=PUF60 PE=1 SV=1	2	6.8	59.875	0.00098717	11.337	2508000	3	1	19.4778	19.7521	19.2703	17.8484	17.5152	17.9305	17.7647	17.1811	18.7086	15.9574	18.7612	18.3429	17.3923	18.1655	0.883093	-1.73535	0.400794
sp|Q969U7|PSMG2_HUMAN	sp|Q969U7|PSMG2_HUMAN	sp|Q969U7|PSMG2_HUMAN Proteasome assembly chaperone 2 OS=Homo sapiens OX=9606 GN=PSMG2 PE=1 SV=1	1	4.5	29.396	0.00092593	8.1878	2782900	3	1	19.8835	19.8128	19.2623	18.3654	17.6239	18.3228	18.104	18.499	18.7063	16.918	18.143	18.414	17.9284	18.1618	0.120762	-1.54883	0.057799
sp|Q8TAE8|G45IP_HUMAN	sp|Q8TAE8|G45IP_HUMAN	sp|Q8TAE8|G45IP_HUMAN Growth arrest and DNA damage-inducible proteins-interacting protein 1 OS=Homo sapiens OX=9606 GN=GADD45GIP1 PE=1 SV=1	2	16.2	25.384	0	14.122	5885100	5	1	19.8577	20.1278	20.0742	21.5878	18.6778	19.1349	19.8002	19.9738	19.6672	15.6387	17.5539	18.9672	17.9598	18.1603	-0.266275	-0.219721	-1.63987
sp|Q9H9B4|SFXN1_HUMAN	sp|Q9H9B4|SFXN1_HUMAN	sp|Q9H9B4|SFXN1_HUMAN Sideroflexin-1 OS=Homo sapiens OX=9606 GN=SFXN1 PE=1 SV=4	8	30.4	35.619	0	75.846	22953000	21	1	22.626	22.3658	22.3374	17.5553	19.1331	18.558	18.4155	21.4926	21.6989	14.8114	17.4359	18.8088	16.9606	17.7351	-1.59923	-4.02762	-0.680396
sp|O14979|HNRDL_HUMAN	sp|O14979|HNRDL_HUMAN	sp|O14979|HNRDL_HUMAN Heterogeneous nuclear ribonucleoprotein D-like OS=Homo sapiens OX=9606 GN=HNRNPDL PE=1 SV=3	11	29	46.437	0	300.26	113890000	20	1	20.2637	19.8242	20.8838	16.8593	18.1231	20.2637	18.4153	23.5677	22.5594	24.4908	21.0038	20.7396	20.8596	20.8677	-2.67162	-1.90861	2.45234
sp|P51553|IDH3G_HUMAN	sp|P51553|IDH3G_HUMAN	sp|P51553|IDH3G_HUMAN Isocitrate dehydrogenase [NAD] subunit gamma, mitochondrial OS=Homo sapiens OX=9606 GN=IDH3G PE=1 SV=1	3	12	42.794	0	46.355	2861700	6	1	19.5821	19.6462	19.8471	17.3085	18.8121	19.0942	18.4049	16.7422	19.6394	15.0093	16.4827	18.1094	17.8844	17.4922	0.361884	-1.28688	-0.912778
sp|P62318|SMD3_HUMAN	sp|P62318|SMD3_HUMAN	sp|P62318|SMD3_HUMAN Small nuclear ribonucleoprotein Sm D3 OS=Homo sapiens OX=9606 GN=SNRPD3 PE=1 SV=1	1	7.9	13.916	0.00087951	7.2053	3277900	1	1	17.2281	17.5312	17.3632	17.451	18.837	18.4494	18.2458	16.4656	16.6244	19.1517	19.1102	18.0118	17.3007	18.1409	0.727029	0.87163	-0.104872
sp|O95336|6PGL_HUMAN	sp|O95336|6PGL_HUMAN	sp|O95336|6PGL_HUMAN 6-phosphogluconolactonase OS=Homo sapiens OX=9606 GN=PGLS PE=1 SV=2	8	41.9	27.547	0	76.716	28893000	15	1	22.9238	23.0646	22.5529	17.5614	18.9862	18.6567	18.4014	22.0362	22.0876	15.5384	16.7838	18.0513	16.8998	17.245	-2.64246	-4.44565	-1.15646
sp|Q9UNS2|CSN3_HUMAN	sp|Q9UNS2|CSN3_HUMAN	sp|Q9UNS2|CSN3_HUMAN COP9 signalosome complex subunit 3 OS=Homo sapiens OX=9606 GN=COPS3 PE=1 SV=3	4	12.1	47.873	0	52.258	16099000	8	1	22.1836	21.9127	22.003	18.1865	18.9135	18.0783	18.3928	20.2341	21.2461	18.0147	18.0071	18.4108	16.6635	17.6938	-2.13781	-3.64034	-0.69894
sp|Q12846|STX4_HUMAN	sp|Q12846|STX4_HUMAN	sp|Q12846|STX4_HUMAN Syntaxin-4 OS=Homo sapiens OX=9606 GN=STX4 PE=1 SV=2	1	6.4	34.18	0	12.804	5054800	6	1	20.5069	19.659	20.6038	17.1092	18.6754	19.5589	18.4478	19.8884	20.3658	16.3558	17.7378	18.6242	18.0266	18.1296	-0.740438	-1.80869	-0.31829
sp|Q96GG9|DCNL1_HUMAN	sp|Q96GG9|DCNL1_HUMAN	sp|Q96GG9|DCNL1_HUMAN DCN1-like protein 1 OS=Homo sapiens OX=9606 GN=DCUN1D1 PE=1 SV=1	1	6.6	30.124	0.00089928	7.459	1076300	1	1	18.8359	18.5733	17.0251	17.7168	18.7461	18.0639	18.1756	16.3788	17.7744	15.8624	18.3921	19.0716	16.9163	18.1266	1.45476	0.0308647	-0.0489718
sp|Q9Y3A5|SBDS_HUMAN	sp|Q9Y3A5|SBDS_HUMAN	sp|Q9Y3A5|SBDS_HUMAN Ribosome maturation protein SBDS OS=Homo sapiens OX=9606 GN=SBDS PE=1 SV=4	6	36.8	28.763	0	50.529	8432600	10	1	20.2182	19.7197	19.2449	17.2384	18.486	19.4432	18.3892	20.0212	20.2659	20.2248	21.2704	18.3598	17.9075	19.1792	-0.991425	-1.33841	0.790035
sp|Q9ULR0|ISY1_HUMAN	sp|Q9ULR0|ISY1_HUMAN	sp|Q9ULR0|ISY1_HUMAN Pre-mRNA-splicing factor ISY1 homolog OS=Homo sapiens OX=9606 GN=ISY1 PE=1 SV=3	2	5.3	32.992	0	12.706	5756000	6	1	19.0613	18.9538	19.1928	17.6794	18.2521	17.3202	17.7506	19.8429	19.9637	18.6596	18.0959	18.7152	17.5555	18.1222	-1.36654	-1.31871	0.371605
sp|O15143|ARC1B_HUMAN	sp|O15143|ARC1B_HUMAN	sp|O15143|ARC1B_HUMAN Actin-related protein 2/3 complex subunit 1B OS=Homo sapiens OX=9606 GN=ARPC1B PE=1 SV=3	3	12.1	40.949	0	62.091	23000000	10	1	20.1962	20.7994	21.1898	17.8373	18.1535	19.1699	18.3869	21.5109	20.8031	21.1155	18.1605	18.1314	17.2546	17.8489	-3.29433	-2.34156	-0.538029
sp|P62081|RS7_HUMAN	sp|P62081|RS7_HUMAN	sp|P62081|RS7_HUMAN 40S ribosomal protein S7 OS=Homo sapiens OX=9606 GN=RPS7 PE=1 SV=1	9	42.8	22.127	0	83.725	87930000	23	1	24.4829	24.6567	23.1907	18.9156	18.2063	18.0356	18.3858	23.0527	23.671	22.6529	16.7041	18.6136	17.6873	17.6684	-5.45715	-5.72425	-0.71747
sp|O60232|SSA27_HUMAN	sp|O60232|SSA27_HUMAN	sp|O60232|SSA27_HUMAN Sjoegren syndrome/scleroderma autoantigen 1 OS=Homo sapiens OX=9606 GN=SSSCA1 PE=1 SV=1	3	22.1	21.474	0	17.912	4065900	5	1	19.6516	20.4906	19.9125	18.137	18.2133	18.8022	18.3842	20.4358	16.4381	15.9411	16.8003	18.7735	16.0105	17.1948	-0.410225	-1.63408	-1.18937
sp|Q96I99|SUCB2_HUMAN	sp|Q96I99|SUCB2_HUMAN	sp|Q96I99|SUCB2_HUMAN Succinate--CoA ligase [GDP-forming] subunit beta, mitochondrial OS=Homo sapiens OX=9606 GN=SUCLG2 PE=1 SV=2	10	30.6	46.51	0	100.32	21547000	24	1	22.1498	22.491	22.8386	18.2882	17.7449	19.1179	18.3836	21.9119	21.9135	16.0554	18.4657	17.5799	17.5443	17.8633	-2.09694	-4.10951	-0.520318
sp|Q14691|PSF1_HUMAN	sp|Q14691|PSF1_HUMAN	sp|Q14691|PSF1_HUMAN DNA replication complex GINS protein PSF1 OS=Homo sapiens OX=9606 GN=GINS1 PE=1 SV=1	1	7.1	22.988	0	17.677	3123900	2	1	18.9843	20.206	19.9323	17.7918	18.9882	17.4882	18.0894	19.5597	18.8617	14.4791	17.9847	18.6841	17.6596	18.1095	0.475972	-1.6181	0.020064
sp|P80217|IN35_HUMAN	sp|P80217|IN35_HUMAN	sp|P80217|IN35_HUMAN Interferon-induced 35 kDa protein OS=Homo sapiens OX=9606 GN=IFI35 PE=1 SV=5	1	5.9	31.546	0.00085106	6.8606	866840	1	1	17.7744	18.2155	18.1967	17.3859	18.1745	18.2996	17.9533	17.2071	17.2557	16.2667	18.3219	18.4783	17.527	18.109	1.19924	-0.108859	0.155702
sp|P42677|RS27_HUMAN;sp|Q71UM5|RS27L_HUMAN	sp|P42677|RS27_HUMAN;sp|Q71UM5|RS27L_HUMAN	sp|P42677|RS27_HUMAN 40S ribosomal protein S27 OS=Homo sapiens OX=9606 GN=RPS27 PE=1 SV=3;sp|Q71UM5|RS27L_HUMAN 40S ribosomal protein S27-like OS=Homo sapiens OX=9606 GN=RPS27L PE=1 SV=3	2	25	9.461	0	13.251	12573000	7	2	21.062	20.8053	21.7525	18.9366	20.2142	20.344	19.8316	16.545	21.9302	15.6113	19.4552	18.3856	16.4771	18.1059	0.0770826	-1.37501	-1.72566
sp|P55072|TERA_HUMAN	sp|P55072|TERA_HUMAN	sp|P55072|TERA_HUMAN Transitional endoplasmic reticulum ATPase OS=Homo sapiens OX=9606 GN=VCP PE=1 SV=4	4	9.9	89.321	0	34.303	8218800	14	1	20.9557	21.305	21.6876	17.6315	18.4693	19.05	18.3836	20.3316	20.2222	15.8926	16.9935	18.5999	22.5787	19.3907	0.575236	-2.93248	1.00707
sp|O75459|PAGE1_HUMAN	sp|O75459|PAGE1_HUMAN	sp|O75459|PAGE1_HUMAN P antigen family member 1 OS=Homo sapiens OX=9606 GN=PAGE1 PE=1 SV=2	4	45.2	16.15	0	37.528	32567000	15	1	23.2195	23.0307	23.0325	17.3597	18.503	19.2872	18.3833	22.0366	22.6493	16.6133	17.1132	18.8206	17.5541	17.8293	-2.60377	-4.71094	-0.553983
sp|Q9H3Q1|BORG4_HUMAN	sp|Q9H3Q1|BORG4_HUMAN	sp|Q9H3Q1|BORG4_HUMAN Cdc42 effector protein 4 OS=Homo sapiens OX=9606 GN=CDC42EP4 PE=1 SV=1	3	11.2	37.979	0	24.781	6441800	6	1	20.3928	20.7922	21.1855	18.3185	18.764	18.0577	18.38	20.2936	19.3216	15.253	17.5607	17.4819	15.5917	16.8781	-1.4113	-2.41011	-1.50194
sp|Q16658|FSCN1_HUMAN	sp|Q16658|FSCN1_HUMAN	sp|Q16658|FSCN1_HUMAN Fascin OS=Homo sapiens OX=9606 GN=FSCN1 PE=1 SV=3	5	15.2	54.529	0	42.885	5221800	7	1	20.1117	20.0938	20.5922	18.6882	18.78	17.6643	18.3775	19.8899	19.7998	16.0451	16.6364	18.1882	16.9185	17.2477	-1.33056	-1.88842	-1.12979
sp|Q13126|MTAP_HUMAN	sp|Q13126|MTAP_HUMAN	sp|Q13126|MTAP_HUMAN S-methyl-5-thioadenosine phosphorylase OS=Homo sapiens OX=9606 GN=MTAP PE=1 SV=2	4	17	31.236	0	64.853	18681000	14	1	22.4177	22.1547	22.4542	18.1637	18.216	18.7522	18.3773	21.6915	20.8504	16.3407	16.782	17.6273	18.7525	17.7206	-1.90691	-3.96487	-0.656694
sp|P06753|TPM3_HUMAN	sp|P06753|TPM3_HUMAN	sp|P06753|TPM3_HUMAN Tropomyosin alpha-3 chain OS=Homo sapiens OX=9606 GN=TPM3 PE=1 SV=2	11	30.5	32.95	0	108.03	30259000	9	1	22.8384	22.0939	22.4701	17.9979	17.8856	19.2441	18.3759	21.9488	21.9857	20.0261	19.8635	21.1481	20.5949	20.5355	-0.784737	-4.09155	2.15956
sp|Q9BWD1|THIC_HUMAN	sp|Q9BWD1|THIC_HUMAN	sp|Q9BWD1|THIC_HUMAN Acetyl-CoA acetyltransferase, cytosolic OS=Homo sapiens OX=9606 GN=ACAT2 PE=1 SV=2	3	20.9	41.35	0	34.972	5814800	5	1	20.0659	20.3583	21.2023	18.2449	18.3928	18.4896	18.3758	19.7202	20.1386	15.391	17.4406	17.9017	18.2451	17.8625	-0.554112	-2.1664	-0.51331
sp|P61962|DCAF7_HUMAN	sp|P61962|DCAF7_HUMAN	sp|P61962|DCAF7_HUMAN DDB1- and CUL4-associated factor 7 OS=Homo sapiens OX=9606 GN=DCAF7 PE=1 SV=1	1	4.4	38.926	0.0023529	6.3723	733660	1	1	18.0526	17.6887	17.7707	17.2982	18.273	17.4527	17.6746	17.1237	17.2695	16.6721	18.3537	19.0687	16.8222	18.0815	1.05976	-0.162683	0.406896
sp|P61586|RHOA_HUMAN	sp|P61586|RHOA_HUMAN	sp|P61586|RHOA_HUMAN Transforming protein RhoA OS=Homo sapiens OX=9606 GN=RHOA PE=1 SV=1	3	14	21.768	1	-2	1913200	2	1	19.0607	18.9632	18.3851	17.6263	18.6452	18.8459	18.3725	18.0072	17.8378	16.1468	16.6116	18.2677	18.4239	17.7677	0.437143	-0.430512	-0.604738
sp|P08397|HEM3_HUMAN	sp|P08397|HEM3_HUMAN	sp|P08397|HEM3_HUMAN Porphobilinogen deaminase OS=Homo sapiens OX=9606 GN=HMBS PE=1 SV=2	2	7.8	39.33	0	12.305	977350	3	1	18.4549	18.0643	18.2177	16.8405	16.9052	18.7764	17.5074	16.2059	16.573	16.6336	18.8358	18.6298	16.7766	18.0807	1.6099	-0.738271	0.573355
sp|P62913|RL11_HUMAN	sp|P62913|RL11_HUMAN	sp|P62913|RL11_HUMAN 60S ribosomal protein L11 OS=Homo sapiens OX=9606 GN=RPL11 PE=1 SV=2	6	32.6	20.252	0	323.31	111450000	18	1	24.8998	24.9075	24.2437	17.9819	17.9096	19.2058	18.3658	21.7866	22.9492	21.5741	19.783	20.3857	19.9275	20.0321	-2.07122	-6.31787	1.66631
sp|P05386|RLA1_HUMAN	sp|P05386|RLA1_HUMAN	sp|P05386|RLA1_HUMAN 60S acidic ribosomal protein P1 OS=Homo sapiens OX=9606 GN=RPLP1 PE=1 SV=1	1	37.7	11.514	0.00089847	7.443	1620600	1	1	18.2423	19.0687	18.6663	16.69	19.3085	18.645	18.2145	16.7	20.3536	16.5522	18.9814	17.8148	17.429	18.0751	0.206473	-0.444569	-0.139467
sp|Q96AG4|LRC59_HUMAN	sp|Q96AG4|LRC59_HUMAN	sp|Q96AG4|LRC59_HUMAN Leucine-rich repeat-containing protein 59 OS=Homo sapiens OX=9606 GN=LRRC59 PE=1 SV=1	16	54.1	34.93	0	323.31	225780000	44	1	23.9792	23.8403	23.7173	17.8799	18.111	19.0981	18.363	23.8554	23.9991	25.4416	17.3814	18.6229	18.2945	18.0996	-6.3324	-5.48262	-0.263353
sp|Q99873|ANM1_HUMAN;sp|Q9NR22|ANM8_HUMAN	sp|Q99873|ANM1_HUMAN	sp|Q99873|ANM1_HUMAN Protein arginine N-methyltransferase 1 OS=Homo sapiens OX=9606 GN=PRMT1 PE=1 SV=3	8	25.3	42.461	0	73.039	16916000	17	2	21.9867	21.8519	21.1436	17.6588	18.2739	19.136	18.3562	21.3894	20.5645	19.8931	17.8641	18.0792	17.0755	17.6729	-2.94273	-3.30449	-0.683296
sp|Q15653|IKBB_HUMAN	sp|Q15653|IKBB_HUMAN	sp|Q15653|IKBB_HUMAN NF-kappa-B inhibitor beta OS=Homo sapiens OX=9606 GN=NFKBIB PE=1 SV=2	2	9.8	37.771	0	15.052	571520	2	1	16.5526	16.7545	16.5879	17.505	18.305	19.2795	18.3632	17.2561	18.3878	14.4296	17.9766	18.6465	17.5906	18.0712	1.38008	1.73153	-0.291934
sp|Q9BRP1|PDD2L_HUMAN	sp|Q9BRP1|PDD2L_HUMAN	sp|Q9BRP1|PDD2L_HUMAN Programmed cell death protein 2-like OS=Homo sapiens OX=9606 GN=PDCD2L PE=1 SV=1	1	3.4	39.416	0.0038462	6.2608	754320	3	1	17.8585	18.0448	17.7128	17.6441	18.7094	17.6273	17.9936	17.5386	15.852	14.8812	18.7274	18.2145	17.2698	18.0706	1.97998	0.121543	0.076973
sp|O60869|EDF1_HUMAN	sp|O60869|EDF1_HUMAN	sp|O60869|EDF1_HUMAN Endothelial differentiation-related factor 1 OS=Homo sapiens OX=9606 GN=EDF1 PE=1 SV=1	3	18.9	16.368	0	40.643	8606100	7	1	21.0421	21.7884	20.4641	17.055	18.7092	19.3006	18.3549	20.242	21.0784	15.5716	17.1342	18.1068	17.8434	17.6948	-1.26923	-2.74325	-0.660145
sp|O75616|ERAL1_HUMAN	sp|O75616|ERAL1_HUMAN	sp|O75616|ERAL1_HUMAN GTPase Era, mitochondrial OS=Homo sapiens OX=9606 GN=ERAL1 PE=1 SV=2	2	6.4	48.349	0	12.639	1306500	3	1	17.8953	18.1673	18.8153	17.8282	18.0652	18.0592	17.9842	17.8844	17.915	17.6958	17.7396	18.7997	17.6653	18.0682	0.236453	-0.30843	0.0839977
sp|Q9UBM7|DHCR7_HUMAN	sp|Q9UBM7|DHCR7_HUMAN	sp|Q9UBM7|DHCR7_HUMAN 7-dehydrocholesterol reductase OS=Homo sapiens OX=9606 GN=DHCR7 PE=1 SV=1	2	4.4	54.489	0	14.997	8207200	8	1	20.2446	21.5825	21.3041	17.7413	17.9393	18.3503	18.0103	20.5422	19.3593	16.5305	17.9705	17.6263	18.5994	18.0654	-0.745265	-3.03345	0.055095
sp|P08758|ANXA5_HUMAN	sp|P08758|ANXA5_HUMAN	sp|P08758|ANXA5_HUMAN Annexin A5 OS=Homo sapiens OX=9606 GN=ANXA5 PE=1 SV=2	14	39.1	35.936	0	143.17	80181000	35	1	24.698	24.4949	24.052	19.7642	17.7365	17.5552	18.352	22.3401	23.5813	20.245	19.5366	18.5412	18.7198	18.9326	-3.12291	-6.06301	0.580594
sp|P12956|XRCC6_HUMAN	sp|P12956|XRCC6_HUMAN	sp|P12956|XRCC6_HUMAN X-ray repair cross-complementing protein 6 OS=Homo sapiens OX=9606 GN=XRCC6 PE=1 SV=2	3	6.9	69.842	0	25.462	2368800	6	1	19.5006	19.4282	19.6439	17.6931	17.5468	19.8153	18.3517	16.7325	16.5095	16.2089	17.1039	18.7965	15.9678	17.2894	0.805788	-1.17251	-1.06233
sp|Q9Y5S9|RBM8A_HUMAN	sp|Q9Y5S9|RBM8A_HUMAN	sp|Q9Y5S9|RBM8A_HUMAN RNA-binding protein 8A OS=Homo sapiens OX=9606 GN=RBM8A PE=1 SV=1	2	25.9	19.889	0	23.572	5304400	4	1	19.9286	19.5648	20.953	17.4938	18.0536	18.0366	17.8613	20.4262	21.8095	15.0787	16.9266	19.1267	18.1123	18.0552	-1.04961	-2.28745	0.19388
sp|Q9NUP9|LIN7C_HUMAN	sp|Q9NUP9|LIN7C_HUMAN	sp|Q9NUP9|LIN7C_HUMAN Protein lin-7 homolog C OS=Homo sapiens OX=9606 GN=LIN7C PE=1 SV=1	3	20.8	21.834	0	17.26	3175100	4	1	20.0659	19.7093	19.1835	18.5921	18.7803	17.6805	18.351	19.5736	16.2808	15.2924	18.03	17.9064	17.8287	17.9217	0.872776	-1.30197	-0.429256
sp|Q13442|HAP28_HUMAN	sp|Q13442|HAP28_HUMAN	sp|Q13442|HAP28_HUMAN 28 kDa heat- and acid-stable phosphoprotein OS=Homo sapiens OX=9606 GN=PDAP1 PE=1 SV=1	8	36.5	20.63	0	144.64	18198000	20	1	22.0309	22.4991	21.8372	17.2641	18.7864	18.9967	18.3491	21.6245	21.4349	19.4147	17.3467	18.0453	16.2766	17.2228	-3.60184	-3.77336	-1.12621
sp|P61964|WDR5_HUMAN	sp|P61964|WDR5_HUMAN	sp|P61964|WDR5_HUMAN WD repeat-containing protein 5 OS=Homo sapiens OX=9606 GN=WDR5 PE=1 SV=1	4	19.2	36.588	0	24.504	12317000	5	1	18.2997	18.3315	18.2733	18.6701	17.9498	18.4219	18.3473	18.2228	18.9343	21.3191	17.7786	17.9827	17.5668	17.776	-1.71605	0.0457414	-0.571265
sp|P16152|CBR1_HUMAN	sp|P16152|CBR1_HUMAN	sp|P16152|CBR1_HUMAN Carbonyl reductase [NADPH] 1 OS=Homo sapiens OX=9606 GN=CBR1 PE=1 SV=3	13	61.7	30.375	0	189.68	80476000	29	1	23.7704	24.801	24.5867	18.4862	18.1099	18.4396	18.3453	23.1192	23.0512	19.6376	17.8989	18.1812	19.8908	18.657	-3.27901	-6.04081	0.311703
sp|O00273|DFFA_HUMAN	sp|O00273|DFFA_HUMAN	sp|O00273|DFFA_HUMAN DNA fragmentation factor subunit alpha OS=Homo sapiens OX=9606 GN=DFFA PE=1 SV=1	5	20.8	36.521	0	34.628	3755100	6	1	19.7308	19.3306	20.3114	17.2618	18.808	18.9592	18.343	19.8285	19.8857	15.5483	18.4347	17.564	15.9726	17.3237	-1.09712	-1.44795	-1.01925
sp|P62263|RS14_HUMAN	sp|P62263|RS14_HUMAN	sp|P62263|RS14_HUMAN 40S ribosomal protein S14 OS=Homo sapiens OX=9606 GN=RPS14 PE=1 SV=3	5	19.9	16.273	0	47.435	53607000	18	1	23.7924	23.409	23.5755	17.6954	18.6822	18.6496	18.3424	23.1726	23.3485	21.5194	21.3094	18.0256	20.8796	20.0715	-2.60865	-5.24991	1.72913
sp|O43709|BUD23_HUMAN	sp|O43709|BUD23_HUMAN	sp|O43709|BUD23_HUMAN Probable 18S rRNA (guanine-N(7))-methyltransferase OS=Homo sapiens OX=9606 GN=BUD23 PE=1 SV=2	1	7.8	31.88	0.00097182	11.042	3158800	4	1	19.9916	20.2228	19.0226	17.5255	18.4061	17.5349	17.8222	18.5152	18.6375	16.7375	18.3201	17.5031	18.2965	18.0399	0.0765362	-1.9235	0.217772
sp|Q99598|TSNAX_HUMAN	sp|Q99598|TSNAX_HUMAN	sp|Q99598|TSNAX_HUMAN Translin-associated protein X OS=Homo sapiens OX=9606 GN=TSNAX PE=1 SV=1	3	9.7	33.112	0	19.735	9105200	7	1	21.6634	21.2503	21.24	17.1165	18.9011	18.9905	18.336	20.5116	20.3912	14.6389	17.8435	17.9657	17.6555	17.8216	-0.692324	-3.04852	-0.514474
sp|O43765|SGTA_HUMAN	sp|O43765|SGTA_HUMAN	sp|O43765|SGTA_HUMAN Small glutamine-rich tetratricopeptide repeat-containing protein alpha OS=Homo sapiens OX=9606 GN=SGTA PE=1 SV=1	5	18.2	34.063	0	52.875	23237000	16	1	22.5684	22.5617	22.5977	17.706	18.0999	19.2001	18.3353	21.5467	21.5443	18.2918	17.8056	17.5908	16.0551	17.1505	-3.31046	-4.2406	-1.18484
sp|Q15773|MLF2_HUMAN	sp|Q15773|MLF2_HUMAN	sp|Q15773|MLF2_HUMAN Myeloid leukemia factor 2 OS=Homo sapiens OX=9606 GN=MLF2 PE=1 SV=1	1	4.8	28.147	0	21.457	3984000	2	1	17.2604	20.9712	16.8201	18.6618	18.842	19.2246	18.9095	19.7879	19.504	18.22	17.7093	17.6485	18.7451	18.0343	-1.1363	0.558908	-0.875142
sp|Q16543|CDC37_HUMAN	sp|Q16543|CDC37_HUMAN	sp|Q16543|CDC37_HUMAN Hsp90 co-chaperone Cdc37 OS=Homo sapiens OX=9606 GN=CDC37 PE=1 SV=1	4	16.1	44.468	0	24.398	3463000	7	1	17.0163	19.8793	20.1064	18.1278	18.051	18.8195	18.3328	19.7168	19.7483	15.6866	16.4934	18.1115	16.5848	17.0632	-1.32067	-0.667894	-1.26953
sp|P62266|RS23_HUMAN	sp|P62266|RS23_HUMAN	sp|P62266|RS23_HUMAN 40S ribosomal protein S23 OS=Homo sapiens OX=9606 GN=RPS23 PE=1 SV=3	3	21	15.807	0	19.876	21773000	6	1	22.0567	22.4665	22.8052	17.7427	18.3347	18.9194	18.3323	20.1928	20.9659	16.0876	17.9773	18.9651	21.0356	19.326	0.243905	-4.11054	0.993764
sp|Q09666|AHNK_HUMAN	sp|Q09666|AHNK_HUMAN	sp|Q09666|AHNK_HUMAN Neuroblast differentiation-associated protein AHNAK OS=Homo sapiens OX=9606 GN=AHNAK PE=1 SV=2	7	2	629.09	0	43.477	4921900	9	1	19.5607	20.5495	20.1923	18.1334	18.3759	18.4857	18.3317	20.3264	19.6568	15.1003	18.4304	17.727	20.2929	18.8168	0.455629	-1.76916	0.485106
sp|O15126|SCAM1_HUMAN	sp|O15126|SCAM1_HUMAN	sp|O15126|SCAM1_HUMAN Secretory carrier-associated membrane protein 1 OS=Homo sapiens OX=9606 GN=SCAMP1 PE=1 SV=2	3	16	37.92	0	50.978	13314000	5	1	21.3932	21.9086	22.2945	17.7868	18.2063	18.9978	18.3303	20.5069	16.5094	16.8745	17.476	17.4199	16.7175	17.2045	-0.759135	-3.5351	-1.12583
sp|Q9BRP8|PYM1_HUMAN	sp|Q9BRP8|PYM1_HUMAN	sp|Q9BRP8|PYM1_HUMAN Partner of Y14 and mago OS=Homo sapiens OX=9606 GN=PYM1 PE=1 SV=1	7	51.5	22.655	0	160.25	61703000	24	1	23.7631	24.096	23.9388	17.2694	18.9655	18.7522	18.329	24.1801	23.9068	20.6674	18.0685	18.6602	16.7793	17.836	-5.08211	-5.60357	-0.493059
sp|P16989|YBOX3_HUMAN	sp|P16989|YBOX3_HUMAN	sp|P16989|YBOX3_HUMAN Y-box-binding protein 3 OS=Homo sapiens OX=9606 GN=YBX3 PE=1 SV=4	4	23.4	40.089	0	21.815	7604100	6	1	20.5758	21.0277	20.3378	17.7542	18.2743	18.9565	18.3283	20.5524	20.0975	15.2704	16.6308	18.5934	21.0031	18.7425	0.102348	-2.31876	0.414128
sp|P54105|ICLN_HUMAN	sp|P54105|ICLN_HUMAN	sp|P54105|ICLN_HUMAN Methylosome subunit pICln OS=Homo sapiens OX=9606 GN=CLNS1A PE=1 SV=1	2	22.4	26.215	0	21.868	1871000	2	1	18.0797	18.4706	18.962	17.5982	17.945	18.8562	18.1331	16.9851	18.1569	16.3815	18.1858	18.4295	17.4459	18.0204	0.845881	-0.370976	-0.112738
sp|Q9P015|RM15_HUMAN	sp|Q9P015|RM15_HUMAN	sp|Q9P015|RM15_HUMAN 39S ribosomal protein L15, mitochondrial OS=Homo sapiens OX=9606 GN=MRPL15 PE=1 SV=1	2	10.1	33.419	0	17.964	1768300	6	1	18.5202	19.1406	18.9759	17.4773	18.4146	18.3057	18.0659	17.926	18.5545	16.1206	17.2566	18.6418	18.1609	18.0198	0.486073	-0.813033	-0.0460987
sp|Q15738|NSDHL_HUMAN	sp|Q15738|NSDHL_HUMAN	sp|Q15738|NSDHL_HUMAN Sterol-4-alpha-carboxylate 3-dehydrogenase, decarboxylating OS=Homo sapiens OX=9606 GN=NSDHL PE=1 SV=2	3	10.5	41.9	0	39.922	3314100	5	1	20.1839	19.8165	16.9582	18.2407	18.7667	17.9711	18.3262	19.7496	19.4291	13.694	17.2687	19.2896	16.4678	17.6754	0.0511462	-0.660004	-0.650796
sp|P46781|RS9_HUMAN	sp|P46781|RS9_HUMAN	sp|P46781|RS9_HUMAN 40S ribosomal protein S9 OS=Homo sapiens OX=9606 GN=RPS9 PE=1 SV=3	6	26.3	22.591	0	178.87	23479000	9	1	22.1032	21.8669	21.0245	17.6831	18.9864	18.2989	18.3228	18.4059	21.3384	20.5975	18.2131	18.3661	17.6158	18.065	-2.04894	-3.34202	-0.257799
sp|O75439|MPPB_HUMAN	sp|O75439|MPPB_HUMAN	sp|O75439|MPPB_HUMAN Mitochondrial-processing peptidase subunit beta OS=Homo sapiens OX=9606 GN=PMPCB PE=1 SV=2	7	21.9	54.366	0	41.615	3891400	12	1	19.9976	19.3386	20.8201	17.949	18.8066	18.2067	18.3208	18.006	17.4282	17.0785	17.5783	18.7343	19.8343	18.7156	1.21139	-1.7313	0.394842
sp|Q9H2P9|DPH5_HUMAN	sp|Q9H2P9|DPH5_HUMAN	sp|Q9H2P9|DPH5_HUMAN Diphthine methyl ester synthase OS=Homo sapiens OX=9606 GN=DPH5 PE=1 SV=2	3	15.8	31.651	0	19.925	2609500	5	1	19.5981	19.5731	19.8253	17.8369	18.8457	18.2731	18.3185	16.9288	16.7348	15.1077	18.4957	17.6391	17.0017	17.7122	1.45504	-1.34697	-0.606372
sp|P25789|PSA4_HUMAN	sp|P25789|PSA4_HUMAN	sp|P25789|PSA4_HUMAN Proteasome subunit alpha type-4 OS=Homo sapiens OX=9606 GN=PSMA4 PE=1 SV=1	6	29.5	29.483	0	41.366	26189000	16	1	22.9385	22.927	21.9251	17.7036	18.7114	18.5339	18.3163	22.0891	21.9272	18.9247	18.451	17.9247	17.4379	17.9379	-3.04246	-4.2806	-0.378405
sp|P49721|PSB2_HUMAN	sp|P49721|PSB2_HUMAN	sp|P49721|PSB2_HUMAN Proteasome subunit beta type-2 OS=Homo sapiens OX=9606 GN=PSMB2 PE=1 SV=1	3	22.4	22.836	0	20.692	6180200	10	1	20.7537	20.7538	20.194	17.4946	18.3728	19.0616	18.3097	19.2364	21.0055	17.1851	17.3969	17.5456	18.2689	17.7371	-1.40523	-2.25749	-0.572547
sp|Q01130|SRSF2_HUMAN;sp|Q9BRL6|SRSF8_HUMAN	sp|Q01130|SRSF2_HUMAN;sp|Q9BRL6|SRSF8_HUMAN	sp|Q01130|SRSF2_HUMAN Serine/arginine-rich splicing factor 2 OS=Homo sapiens OX=9606 GN=SRSF2 PE=1 SV=4;sp|Q9BRL6|SRSF8_HUMAN Serine/arginine-rich splicing factor 8 OS=Homo sapiens OX=9606 GN=SRSF8 PE=1 SV=1	4	21.7	25.476	0	26.504	47021000	9	2	22.5786	21.7001	21.8858	18.2936	17.8497	18.7796	18.3076	22.9376	22.7775	21.9101	17.5019	18.5294	16.1843	17.4052	-5.13651	-3.74721	-0.902392
sp|Q8N4P3|MESH1_HUMAN	sp|Q8N4P3|MESH1_HUMAN	sp|Q8N4P3|MESH1_HUMAN Guanosine-3,5-bis(diphosphate) 3-pyrophosphohydrolase MESH1 OS=Homo sapiens OX=9606 GN=HDDC3 PE=1 SV=3	1	8.9	20.329	0.00092421	8.1623	654030	3	1	17.3941	17.8021	17.7787	18.2177	18.6541	19.6073	18.8263	16.4944	17.2763	16.4929	18.8066	17.7837	17.4178	18.0027	1.24815	1.16804	-0.823645
sp|P52564|MP2K6_HUMAN;sp|P46734|MP2K3_HUMAN	sp|P52564|MP2K6_HUMAN;sp|P46734|MP2K3_HUMAN	sp|P52564|MP2K6_HUMAN Dual specificity mitogen-activated protein kinase kinase 6 OS=Homo sapiens OX=9606 GN=MAP2K6 PE=1 SV=1;sp|P46734|MP2K3_HUMAN Dual specificity mitogen-activated protein kinase kinase 3 OS=Homo sapiens OX=9606 GN=MAP2K3 PE=1 SV=2	2	7.2	37.492	0	11.932	4332700	4	2	20.3728	20.1639	20.1641	16.2715	18.2052	17.6111	17.3626	17.1965	20.2259	15.4119	17.6695	18.901	17.4282	17.9996	0.388145	-2.87097	0.636923
sp|O95292|VAPB_HUMAN	sp|O95292|VAPB_HUMAN	sp|O95292|VAPB_HUMAN Vesicle-associated membrane protein-associated protein B/C OS=Homo sapiens OX=9606 GN=VAPB PE=1 SV=3	5	23.5	27.228	0	77.323	12357000	9	1	19.8921	20.7446	20.6527	17.4433	18.7476	18.7048	18.2986	21.1544	20.8471	21.4059	17.6547	18.6096	17.4851	17.9164	-3.21936	-2.13122	-0.382127
sp|Q5T0D9|TPRGL_HUMAN	sp|Q5T0D9|TPRGL_HUMAN	sp|Q5T0D9|TPRGL_HUMAN Tumor protein p63-regulated gene 1-like protein OS=Homo sapiens OX=9606 GN=TPRG1L PE=1 SV=1	1	14	30.211	0.00083542	6.7181	1471800	1	1	18.0963	19.3885	18.715	16.7467	18.5626	18.4764	17.9286	16.7848	16.4066	15.7842	18.5781	18.1382	17.2668	17.9944	1.66916	-0.80468	0.0657813
sp|P84095|RHOG_HUMAN	sp|P84095|RHOG_HUMAN	sp|P84095|RHOG_HUMAN Rho-related GTP-binding protein RhoG OS=Homo sapiens OX=9606 GN=RHOG PE=1 SV=1	1	9.9	21.308	0.00080906	6.5326	795370	1	1	17.7544	18.1267	17.6891	17.3304	17.1258	19.4913	17.9825	16.9866	17.6805	16.5354	17.0274	18.0393	18.8839	17.9835	0.916019	0.125764	0.00104523
sp|P62888|RL30_HUMAN	sp|P62888|RL30_HUMAN	sp|P62888|RL30_HUMAN 60S ribosomal protein L30 OS=Homo sapiens OX=9606 GN=RPL30 PE=1 SV=2	2	24.3	12.784	0	22.992	5351400	7	1	20.1474	20.4169	19.8609	18.375	18.9714	18.0182	18.4549	19.9078	19.7505	17.9814	17.883	17.7328	18.3332	17.983	-1.23019	-1.68686	-0.471868
sp|Q9H4I3|TRABD_HUMAN	sp|Q9H4I3|TRABD_HUMAN	sp|Q9H4I3|TRABD_HUMAN TraB domain-containing protein OS=Homo sapiens OX=9606 GN=TRABD PE=1 SV=1	1	3.2	42.321	0.00093023	8.3423	13322000	2	1	19.4734	19.3945	20.8015	17.3411	19.0784	18.3422	18.2539	18.4419	19.1907	20.9962	18.5574	18.9832	16.3915	17.9774	-1.56558	-1.63591	-0.276517
sp|Q9UK76|JUPI1_HUMAN	sp|Q9UK76|JUPI1_HUMAN	sp|Q9UK76|JUPI1_HUMAN Jupiter microtubule associated homolog 1 OS=Homo sapiens OX=9606 GN=JPT1 PE=1 SV=3	2	26	16.014	0	35.249	7311900	4	1	20.8059	20.9369	20.6228	17.7738	17.9676	19.5921	18.4445	19.818	21.1009	15.7478	18.3323	17.327	18.266	17.9751	-0.913786	-2.34402	-0.469409
sp|Q9Y3D7|TIM16_HUMAN	sp|Q9Y3D7|TIM16_HUMAN	sp|Q9Y3D7|TIM16_HUMAN Mitochondrial import inner membrane translocase subunit TIM16 OS=Homo sapiens OX=9606 GN=PAM16 PE=1 SV=2	1	18.4	13.825	0.00086505	7.0038	961110	3	1	17.7062	18.7871	17.474	16.9298	17.9236	17.5543	17.4692	16.8797	18.2988	16.2014	17.6015	18.1239	18.1937	17.973	0.846383	-0.519846	0.503801
sp|P30626|SORCN_HUMAN	sp|P30626|SORCN_HUMAN	sp|P30626|SORCN_HUMAN Sorcin OS=Homo sapiens OX=9606 GN=SRI PE=1 SV=1	3	17.2	21.676	0	37.426	8090000	8	1	20.4305	21.547	20.1101	18.0677	18.2262	18.6004	18.2981	20.1684	21.729	16.5549	17.6543	17.7926	17.3816	17.6095	-1.87457	-2.39776	-0.688578
sp|O00303|EIF3F_HUMAN	sp|O00303|EIF3F_HUMAN	sp|O00303|EIF3F_HUMAN Eukaryotic translation initiation factor 3 subunit F OS=Homo sapiens OX=9606 GN=EIF3F PE=1 SV=1	1	4.8	37.563	0.0082583	6.1407	666630	2	1	17.6104	16.9712	17.9197	18.0296	18.0586	18.3452	18.1445	16.9859	16.6281	14.1233	17.0062	18.2063	18.699	17.9705	2.05806	0.644068	-0.173997
sp|Q9BY44|EIF2A_HUMAN	sp|Q9BY44|EIF2A_HUMAN	sp|Q9BY44|EIF2A_HUMAN Eukaryotic translation initiation factor 2A OS=Homo sapiens OX=9606 GN=EIF2A PE=1 SV=3	2	5.8	64.989	0	13.883	2140200	4	1	18.3576	19.3114	19.0025	19.9516	18.1195	18.7124	18.9279	18.6935	19.4038	15.9173	17.8218	18.5315	17.5565	17.9699	-0.0349105	0.0373357	-0.95793
sp|P13995|MTDC_HUMAN;sp|Q9H903|MTD2L_HUMAN	sp|P13995|MTDC_HUMAN	sp|P13995|MTDC_HUMAN Bifunctional methylenetetrahydrofolate dehydrogenase/cyclohydrolase, mitochondrial OS=Homo sapiens OX=9606 GN=MTHFD2 PE=1 SV=2	4	15.1	37.895	0	26.996	11533000	11	2	20.3055	21.2318	21.0908	16.8973	18.7699	19.2113	18.2928	21.5457	21.3097	15.2739	17.2617	18.5442	17.3654	17.7238	-1.65262	-2.58321	-0.569049
sp|O15127|SCAM2_HUMAN	sp|O15127|SCAM2_HUMAN	sp|O15127|SCAM2_HUMAN Secretory carrier-associated membrane protein 2 OS=Homo sapiens OX=9606 GN=SCAMP2 PE=1 SV=2	2	10	36.648	0	52.752	2904600	4	1	19.3031	20.0105	19.5002	16.6727	18.5306	19.4836	18.229	16.7074	19.4753	16.5411	18.0976	18.4713	17.3336	17.9675	0.392923	-1.3756	-0.261501
sp|Q9UI14|PRAF1_HUMAN	sp|Q9UI14|PRAF1_HUMAN	sp|Q9UI14|PRAF1_HUMAN Prenylated Rab acceptor protein 1 OS=Homo sapiens OX=9606 GN=RABAC1 PE=1 SV=1	2	10.3	20.648	0	12.942	1139800	3	1	18.5469	18.6335	18.2142	17.5439	18.4455	17.6105	17.8667	16.3567	17.2066	15.0324	17.5978	19.1976	17.101	17.9655	1.76693	-0.598241	0.098807
sp|Q8TC12|RDH11_HUMAN	sp|Q8TC12|RDH11_HUMAN	sp|Q8TC12|RDH11_HUMAN Retinol dehydrogenase 11 OS=Homo sapiens OX=9606 GN=RDH11 PE=1 SV=2	3	13.5	35.386	0	19.425	11257000	6	1	21.3272	21.3749	22.0113	17.2213	18.3031	19.35	18.2914	20.1458	20.9814	15.663	17.871	17.1115	17.0208	17.3344	-1.59566	-3.27969	-0.957015
sp|Q92890|UFD1_HUMAN	sp|Q92890|UFD1_HUMAN	sp|Q92890|UFD1_HUMAN Ubiquitin recognition factor in ER-associated degradation protein 1 OS=Homo sapiens OX=9606 GN=UFD1 PE=1 SV=3	2	8.8	34.5	0.00099206	11.417	3211200	4	1	20.0757	19.1982	20.3034	17.2391	17.6474	18.3515	17.746	19.5094	19.2063	17.7008	17.3652	18.6031	17.9231	17.9638	-0.841687	-2.11313	0.217813
sp|P53597|SUCA_HUMAN	sp|P53597|SUCA_HUMAN	sp|P53597|SUCA_HUMAN Succinate--CoA ligase [ADP/GDP-forming] subunit alpha, mitochondrial OS=Homo sapiens OX=9606 GN=SUCLG1 PE=1 SV=4	2	7.2	36.249	0	90.579	15384000	6	1	22.1393	22.0861	21.6486	17.7653	18.3302	18.3341	18.1432	21.5486	21.2492	15.3429	17.5071	19.3099	17.0743	17.9638	-1.41644	-3.8148	-0.179411
sp|Q96C36|P5CR2_HUMAN	sp|Q96C36|P5CR2_HUMAN	sp|Q96C36|P5CR2_HUMAN Pyrroline-5-carboxylate reductase 2 OS=Homo sapiens OX=9606 GN=PYCR2 PE=1 SV=1	5	21.9	33.637	0	46.09	7146100	8	1	20.9885	19.4309	20.3397	17.4491	18.5718	18.8518	18.2909	19.5342	19.555	17.9574	17.7215	17.7729	16.2193	17.2379	-1.77762	-1.96213	-1.05304
sp|Q15102|PA1B3_HUMAN	sp|Q15102|PA1B3_HUMAN	sp|Q15102|PA1B3_HUMAN Platelet-activating factor acetylhydrolase IB subunit gamma OS=Homo sapiens OX=9606 GN=PAFAH1B3 PE=1 SV=1	3	19.9	25.734	0	62.644	13672000	5	1	21.8369	22.0846	21.3358	17.8935	18.3757	18.6031	18.2907	20.1272	21.1974	14.7072	17.6463	17.494	16.7318	17.2907	-1.38656	-3.46169	-1.00005
sp|O00560|SDCB1_HUMAN	sp|O00560|SDCB1_HUMAN	sp|O00560|SDCB1_HUMAN Syntenin-1 OS=Homo sapiens OX=9606 GN=SDCBP PE=1 SV=1	4	21.8	32.444	0	42.195	6414300	9	1	20.5761	20.9238	20.9068	18.0647	17.6159	19.1871	18.2892	19.6473	19.7696	17.0218	17.2763	18.5152	16.5672	17.4529	-1.35998	-2.513	-0.836311
sp|P51572|BAP31_HUMAN	sp|P51572|BAP31_HUMAN	sp|P51572|BAP31_HUMAN B-cell receptor-associated protein 31 OS=Homo sapiens OX=9606 GN=BCAP31 PE=1 SV=3	5	18.7	27.991	0	49.984	26108000	13	1	23.2329	22.775	21.5597	17.9055	18.3504	18.5905	18.2821	21.9551	22.449	18.2227	17.8959	18.6733	16.2671	17.6121	-3.2635	-4.24044	-0.670004
sp|O76071|CIAO1_HUMAN	sp|O76071|CIAO1_HUMAN	sp|O76071|CIAO1_HUMAN Probable cytosolic iron-sulfur protein assembly protein CIAO1 OS=Homo sapiens OX=9606 GN=CIAO1 PE=1 SV=1	2	10.3	37.84	0	15.488	4292500	6	1	19.4629	20.9832	20.1938	17.5982	19.416	19.0162	18.6768	19.111	18.7763	16.0953	16.7896	19.2575	17.8208	17.9559	-0.0382729	-1.5365	-0.720846
sp|Q3ZCQ8|TIM50_HUMAN	sp|Q3ZCQ8|TIM50_HUMAN	sp|Q3ZCQ8|TIM50_HUMAN Mitochondrial import inner membrane translocase subunit TIM50 OS=Homo sapiens OX=9606 GN=TIMM50 PE=1 SV=2	2	8.5	39.646	0	16.876	1817400	4	1	19.0436	19.0267	19.103	18.4795	18.0788	18.7638	18.4407	18.4508	17.7693	16.7343	18.1165	19.0234	16.7228	17.9542	0.302759	-0.617049	-0.486439
sp|P20340|RAB6A_HUMAN;sp|Q9NRW1|RAB6B_HUMAN;sp|Q14964|RB39A_HUMAN	sp|P20340|RAB6A_HUMAN	sp|P20340|RAB6A_HUMAN Ras-related protein Rab-6A OS=Homo sapiens OX=9606 GN=RAB6A PE=1 SV=3	7	43.8	23.593	0	42.236	8258500	10	3	21.674	21.0845	20.756	18.0198	18.2513	18.5745	18.2818	18.3489	20.7345	15.6467	17.2655	18.5564	17.94	17.9206	-0.3227	-2.88965	-0.36119
sp|P30740|ILEU_HUMAN	sp|P30740|ILEU_HUMAN	sp|P30740|ILEU_HUMAN Leukocyte elastase inhibitor OS=Homo sapiens OX=9606 GN=SERPINB1 PE=1 SV=1	3	10.3	42.741	0	34.58	5504200	6	1	20.2754	20.1124	20.6027	17.022	18.6531	19.1653	18.2801	19.7705	20.1452	18.4816	17.8696	18.1868	16.3845	17.4803	-1.98546	-2.05	-0.79984
sp|Q14232|EI2BA_HUMAN	sp|Q14232|EI2BA_HUMAN	sp|Q14232|EI2BA_HUMAN Translation initiation factor eIF-2B subunit alpha OS=Homo sapiens OX=9606 GN=EIF2B1 PE=1 SV=1	2	9.2	33.712	0	12.101	921430	3	1	18.3453	18.6429	17.1363	18.3232	18.3835	18.6718	18.4595	17.0286	16.986	15.9206	18.1484	18.7412	16.9334	17.941	1.29593	0.417999	-0.518503
sp|P23526|SAHH_HUMAN	sp|P23526|SAHH_HUMAN	sp|P23526|SAHH_HUMAN Adenosylhomocysteinase OS=Homo sapiens OX=9606 GN=AHCY PE=1 SV=4	4	11.6	47.716	0	33.894	13231000	8	1	22.3973	21.9358	20.9051	17.6163	18.4884	18.7233	18.276	21.4368	20.1056	16.3994	17.6874	17.8267	16.8482	17.4541	-1.85978	-3.47007	-0.821856
sp|Q3SXM5|HSDL1_HUMAN	sp|Q3SXM5|HSDL1_HUMAN	sp|Q3SXM5|HSDL1_HUMAN Inactive hydroxysteroid dehydrogenase-like protein 1 OS=Homo sapiens OX=9606 GN=HSDL1 PE=1 SV=3	1	3.3	37.001	0.00081633	6.5885	496420	2	1	17.5691	17.266	16.9429	17.5146	17.7456	18.9824	18.0809	16.4981	16.4795	15.5639	17.6078	18.4389	17.7697	17.9388	1.75829	0.821513	-0.142087
sp|Q96EY1|DNJA3_HUMAN	sp|Q96EY1|DNJA3_HUMAN	sp|Q96EY1|DNJA3_HUMAN DnaJ homolog subfamily A member 3, mitochondrial OS=Homo sapiens OX=9606 GN=DNAJA3 PE=1 SV=2	6	16.9	52.488	0	46.043	8623900	7	1	20.7292	20.3065	19.5967	17.8594	18.6911	18.2687	18.273	20.1052	19.7636	19.656	17.7367	18.5547	17.7654	18.0189	-1.8227	-1.93777	-0.254108
sp|P50213|IDH3A_HUMAN	sp|P50213|IDH3A_HUMAN	sp|P50213|IDH3A_HUMAN Isocitrate dehydrogenase [NAD] subunit alpha, mitochondrial OS=Homo sapiens OX=9606 GN=IDH3A PE=1 SV=1	7	23.5	39.591	0	51.192	15239000	15	1	22.1779	22.0581	21.9957	17.9157	17.9649	18.9341	18.2715	21.2516	21.2152	15.372	18.8546	17.7866	16.3864	17.6759	-1.60374	-3.80569	-0.595678
sp|P25786|PSA1_HUMAN	sp|P25786|PSA1_HUMAN	sp|P25786|PSA1_HUMAN Proteasome subunit alpha type-1 OS=Homo sapiens OX=9606 GN=PSMA1 PE=1 SV=1	8	32.3	29.555	0	66.989	86745000	22	1	24.2003	24.5616	24.738	17.3003	19.1067	18.4076	18.2715	23.8104	23.6608	20.0926	20.2212	18.7812	19.4171	19.4732	-3.0481	-6.22845	1.20164
sp|Q53S08|RAB6D_HUMAN;sp|Q9H0N0|RAB6C_HUMAN	sp|Q53S08|RAB6D_HUMAN;sp|Q9H0N0|RAB6C_HUMAN	sp|Q53S08|RAB6D_HUMAN Ras-related protein Rab-6D OS=Homo sapiens OX=9606 GN=RAB6D PE=2 SV=1;sp|Q9H0N0|RAB6C_HUMAN Ras-related protein Rab-6C OS=Homo sapiens OX=9606 GN=RAB6C PE=1 SV=2	2	12.2	28.242	0.00090498	7.6148	3796600	5	2	19.9827	20.2255	18.8201	18.529	18.3088	18.7918	18.5432	19.1244	19.4151	16.4786	18.3603	17.9969	17.4468	17.9347	-0.404709	-1.13292	-0.608555
sp|P49368|TCPG_HUMAN	sp|P49368|TCPG_HUMAN	sp|P49368|TCPG_HUMAN T-complex protein 1 subunit gamma OS=Homo sapiens OX=9606 GN=CCT3 PE=1 SV=4	2	4.2	60.533	0	11.958	2657500	4	1	18.6698	19.3025	20.2186	18.4436	18.8984	18.6079	18.65	18.7575	19.4761	14.4109	17.6311	17.9845	18.1858	17.9338	0.385613	-0.746942	-0.716221
sp|P00441|SODC_HUMAN	sp|P00441|SODC_HUMAN	sp|P00441|SODC_HUMAN Superoxide dismutase [Cu-Zn] OS=Homo sapiens OX=9606 GN=SOD1 PE=1 SV=2	2	22.1	15.936	0	11.636	906030	2	1	16.9235	17.8595	16.4497	18.054	18.0136	18.9735	18.3471	16.7601	17.3726	16.2088	17.2043	18.724	17.8557	17.928	1.14753	1.2695	-0.419044
sp|Q8N5I4|DHRSX_HUMAN	sp|Q8N5I4|DHRSX_HUMAN	sp|Q8N5I4|DHRSX_HUMAN Dehydrogenase/reductase SDR family member on chromosome X OS=Homo sapiens OX=9606 GN=DHRSX PE=1 SV=2	1	5.2	36.443	0.00090909	7.7197	901090	3	1	18.1315	17.4652	18.6136	17.9271	19.3256	18.2234	18.492	17.2874	18.6198	15.1657	17.4088	18.6535	17.7212	17.9278	0.903493	0.42191	-0.56422
sp|Q15257|PTPA_HUMAN	sp|Q15257|PTPA_HUMAN	sp|Q15257|PTPA_HUMAN Serine/threonine-protein phosphatase 2A activator OS=Homo sapiens OX=9606 GN=PTPA PE=1 SV=3	2	15.4	40.667	0	12.564	3342800	3	1	20.5105	19.9062	19.4158	18.0604	17.8661	18.7185	18.215	17.1439	17.7203	15.4334	17.6085	18.2995	17.8651	17.9243	1.15849	-1.72919	-0.290625
sp|O96000|NDUBA_HUMAN	sp|O96000|NDUBA_HUMAN	sp|O96000|NDUBA_HUMAN NADH dehydrogenase [ubiquinone] 1 beta subcomplex subunit 10 OS=Homo sapiens OX=9606 GN=NDUFB10 PE=1 SV=3	5	21.5	20.776	0	40.508	5197000	7	1	21.202	19.8918	19.5208	17.092	18.3002	19.418	18.2701	16.6982	20.7489	15.9239	16.9436	18.6945	18.0736	17.9039	0.113605	-1.93482	-0.366149
sp|Q14011|CIRBP_HUMAN	sp|Q14011|CIRBP_HUMAN	sp|Q14011|CIRBP_HUMAN Cold-inducible RNA-binding protein OS=Homo sapiens OX=9606 GN=CIRBP PE=1 SV=1	3	26.2	18.648	0	20.79	3511900	5	1	18.9642	20.4285	19.5643	17.04	18.5306	19.239	18.2699	20.0144	18.8389	15.2269	17.1039	18.6363	16.7056	17.4819	-0.544831	-1.38248	-0.787945
sp|P61160|ARP2_HUMAN	sp|P61160|ARP2_HUMAN	sp|P61160|ARP2_HUMAN Actin-related protein 2 OS=Homo sapiens OX=9606 GN=ACTR2 PE=1 SV=1	4	12.9	44.76	0	38.284	21361000	8	1	19.5155	19.5758	19.5608	18.0126	17.7394	19.0407	18.2642	19.4934	17.1966	21.8243	17.9488	18.4603	17.7336	18.0476	-1.45717	-1.28644	-0.216658
sp|Q15185|TEBP_HUMAN	sp|Q15185|TEBP_HUMAN	sp|Q15185|TEBP_HUMAN Prostaglandin E synthase 3 OS=Homo sapiens OX=9606 GN=PTGES3 PE=1 SV=1	1	8.1	18.697	0	20.675	5924500	3	1	20.9907	21.1799	19.9405	18.7266	17.882	19.268	18.6255	20.0846	17.895	14.6968	18.0151	18.4809	17.2657	17.9206	0.361797	-2.07817	-0.704945
sp|Q5JVF3|PCID2_HUMAN	sp|Q5JVF3|PCID2_HUMAN	sp|Q5JVF3|PCID2_HUMAN PCI domain-containing protein 2 OS=Homo sapiens OX=9606 GN=PCID2 PE=1 SV=2	1	4	46.029	0.0008726	7.0859	1677000	1	1	18.7061	18.2743	19.4538	17.907	18.5352	18.1413	18.1945	18.8173	18.2674	15.5011	17.846	18.2992	17.6067	17.9173	0.388691	-0.61695	-0.277184
sp|P46109|CRKL_HUMAN	sp|P46109|CRKL_HUMAN	sp|P46109|CRKL_HUMAN Crk-like protein OS=Homo sapiens OX=9606 GN=CRKL PE=1 SV=1	3	13.5	33.777	0	19.817	3902400	7	1	20.2987	19.8714	19.8639	17.1133	19.2176	18.4463	18.2591	18.942	19.1561	16.2425	18.0597	18.5807	17.456	18.0321	-0.0814158	-1.75228	-0.22694
sp|Q9NQC3|RTN4_HUMAN	sp|Q9NQC3|RTN4_HUMAN	sp|Q9NQC3|RTN4_HUMAN Reticulon-4 OS=Homo sapiens OX=9606 GN=RTN4 PE=1 SV=2	3	5.3	129.93	0	41.157	7466900	9	1	20.1385	21.2044	20.9017	17.7989	18.8073	18.1608	18.2557	16.8829	16.6552	17.2637	16.6448	18.2223	21.1677	18.6783	1.74433	-2.49251	0.422581
sp|Q9NQT4|EXOS5_HUMAN	sp|Q9NQT4|EXOS5_HUMAN	sp|Q9NQT4|EXOS5_HUMAN Exosome complex component RRP46 OS=Homo sapiens OX=9606 GN=EXOSC5 PE=1 SV=1	1	5.1	25.249	0.00089767	7.4417	767050	1	1	17.4716	16.6767	16.7553	17.8907	18.2179	18.3695	18.1594	17.6398	17.2354	17.1847	16.9186	18.064	18.7512	17.9113	0.557997	1.19147	-0.248061
sp|P09525|ANXA4_HUMAN	sp|P09525|ANXA4_HUMAN	sp|P09525|ANXA4_HUMAN Annexin A4 OS=Homo sapiens OX=9606 GN=ANXA4 PE=1 SV=4	4	18.5	35.882	0	67.589	10703000	10	1	20.856	21.7664	21.578	17.7926	18.112	18.8564	18.2537	19.4529	20.9877	17.5647	17.8933	17.4669	16.9526	17.4376	-1.89745	-3.14644	-0.816051
sp|Q9UNZ2|NSF1C_HUMAN	sp|Q9UNZ2|NSF1C_HUMAN	sp|Q9UNZ2|NSF1C_HUMAN NSFL1 cofactor p47 OS=Homo sapiens OX=9606 GN=NSFL1C PE=1 SV=2	4	20	40.572	0	28.956	4011900	9	1	19.5948	20.5157	20.1098	17.3098	18.4717	18.9791	18.2535	18.46	18.4698	14.7051	16.7626	19.1312	18.2449	18.0462	0.834576	-1.8199	-0.207299
sp|Q15024|EXOS7_HUMAN	sp|Q15024|EXOS7_HUMAN	sp|Q15024|EXOS7_HUMAN Exosome complex component RRP42 OS=Homo sapiens OX=9606 GN=EXOSC7 PE=1 SV=3	3	13.4	31.821	0	20.239	2531600	4	1	18.833	19.2105	19.6186	17.5784	18.3215	18.8572	18.2524	19.5466	18.2119	15.4098	17.8328	17.8346	17.8072	17.8249	0.102091	-0.968319	-0.427488
sp|Q9UDY4|DNJB4_HUMAN	sp|Q9UDY4|DNJB4_HUMAN	sp|Q9UDY4|DNJB4_HUMAN DnaJ homolog subfamily B member 4 OS=Homo sapiens OX=9606 GN=DNAJB4 PE=1 SV=1	4	19	37.806	0	19.934	5325400	4	1	21.2589	20.3085	20.221	17.7011	18.7546	18.2961	18.2506	17.2183	18.4194	17.0617	16.1634	17.682	16.8831	16.9095	-0.656989	-2.34553	-1.34111
sp|Q9HB71|CYBP_HUMAN	sp|Q9HB71|CYBP_HUMAN	sp|Q9HB71|CYBP_HUMAN Calcyclin-binding protein OS=Homo sapiens OX=9606 GN=CACYBP PE=1 SV=2	8	46.5	26.21	0	323.31	44913000	22	1	22.7119	22.7694	21.8662	17.2639	17.9669	19.5209	18.2505	22.2423	21.7172	22.2733	16.4791	18.3923	17.5287	17.4667	-4.61088	-4.19861	-0.783848
sp|P78371|TCPB_HUMAN	sp|P78371|TCPB_HUMAN	sp|P78371|TCPB_HUMAN T-complex protein 1 subunit beta OS=Homo sapiens OX=9606 GN=CCT2 PE=1 SV=4	7	23.4	57.488	0	51.899	10618000	14	1	21.8984	22.2422	21.3171	17.7621	18.1861	18.7969	18.2484	21.2637	21.3479	16.7135	16.4555	18.5594	23.5213	19.5121	-0.262931	-3.57085	1.26368
sp|P36952|SPB5_HUMAN	sp|P36952|SPB5_HUMAN	sp|P36952|SPB5_HUMAN Serpin B5 OS=Homo sapiens OX=9606 GN=SERPINB5 PE=1 SV=2	9	26.9	42.1	0	56.665	26925000	22	1	23.161	23.1548	22.8617	17.6965	18.7373	18.284	18.2393	21.2748	21.1762	16.8529	17.6107	18.4372	17.9744	18.0074	-1.76052	-4.81991	-0.231831
sp|Q9HD33|RM47_HUMAN	sp|Q9HD33|RM47_HUMAN	sp|Q9HD33|RM47_HUMAN 39S ribosomal protein L47, mitochondrial OS=Homo sapiens OX=9606 GN=MRPL47 PE=1 SV=2	1	3.2	29.45	0.0038402	6.2524	3264200	2	1	19.3857	20.1639	19.9238	16.7832	19.1223	18.5879	18.1645	19.195	19.4635	15.7005	17.0265	18.489	18.1795	17.8983	-0.221334	-1.66	-0.266145
sp|P0DN76|U2AF5_HUMAN;sp|Q01081|U2AF1_HUMAN;sp|Q8WU68|U2AF4_HUMAN	sp|P0DN76|U2AF5_HUMAN;sp|Q01081|U2AF1_HUMAN;sp|Q8WU68|U2AF4_HUMAN	sp|P0DN76|U2AF5_HUMAN Splicing factor U2AF 35 kDa subunit-like protein OS=Homo sapiens OX=9606 GN=U2AF1L5 PE=1 SV=1;sp|Q01081|U2AF1_HUMAN Splicing factor U2AF 35 kDa subunit OS=Homo sapiens OX=9606 GN=U2AF1 PE=1 SV=3;sp|Q8WU68|U2AF4_HUMAN Splicing factor U	5	24.6	27.872	0	323.31	69063000	13	3	20.3485	19.7954	20.519	18.1954	18.5117	17.9921	18.2331	20.9831	20.6519	23.6344	21.027	18.4438	17.4971	18.9893	-2.76722	-1.98792	0.756212
sp|P43034|LIS1_HUMAN	sp|P43034|LIS1_HUMAN	sp|P43034|LIS1_HUMAN Platelet-activating factor acetylhydrolase IB subunit alpha OS=Homo sapiens OX=9606 GN=PAFAH1B1 PE=1 SV=2	3	11.7	46.637	0	23.271	4492400	5	1	20.5948	19.0621	19.7644	17.4402	19.2309	18.0257	18.2322	19.535	18.7894	19.6234	16.3571	18.2494	18.3739	17.6601	-1.6558	-1.57486	-0.572123
sp|Q13177|PAK2_HUMAN	sp|Q13177|PAK2_HUMAN	sp|Q13177|PAK2_HUMAN Serine/threonine-protein kinase PAK 2 OS=Homo sapiens OX=9606 GN=PAK2 PE=1 SV=3	3	11.5	58.042	0	19.498	2385400	3	1	19.2539	18.8929	18.7745	17.8848	18.8684	17.9425	18.2319	17.3203	17.7692	15.2016	17.8733	18.2589	16.5926	17.575	0.81125	-0.741845	-0.656965
sp|Q9NZ63|TLS1_HUMAN	sp|Q9NZ63|TLS1_HUMAN	sp|Q9NZ63|TLS1_HUMAN Telomere length and silencing protein 1 homolog OS=Homo sapiens OX=9606 GN=C9orf78 PE=1 SV=1	2	7.6	33.688	0	12.465	3256200	4	1	19.1428	20.4226	20.0575	17.4434	18.3417	18.5487	18.1113	16.1233	18.0573	16.0523	18.1648	18.4585	17.0574	17.8935	1.14924	-1.76302	-0.217705
sp|Q9BY42|RTF2_HUMAN	sp|Q9BY42|RTF2_HUMAN	sp|Q9BY42|RTF2_HUMAN Replication termination factor 2 OS=Homo sapiens OX=9606 GN=RTF2 PE=1 SV=3	2	10.1	33.886	0	15.908	4231800	5	1	19.733	20.9898	19.7251	18.1071	19.0576	18.5638	18.5762	17.3958	19.8786	16.5288	18.3029	18.8661	16.5069	17.892	-0.0424411	-1.57311	-0.684233
sp|Q9NWV8|BABA1_HUMAN	sp|Q9NWV8|BABA1_HUMAN	sp|Q9NWV8|BABA1_HUMAN BRISC and BRCA1-A complex member 1 OS=Homo sapiens OX=9606 GN=BABAM1 PE=1 SV=1	2	10.3	36.56	0	147.71	9360600	7	1	20.7556	20.62	21.6102	17.1901	17.8347	18.6018	17.8755	21.0042	20.246	16.1839	17.9556	17.6953	18.022	17.891	-1.25372	-3.11974	0.0154146
sp|P12429|ANXA3_HUMAN	sp|P12429|ANXA3_HUMAN	sp|P12429|ANXA3_HUMAN Annexin A3 OS=Homo sapiens OX=9606 GN=ANXA3 PE=1 SV=3	10	31.3	36.375	0	83.232	13316000	21	1	21.7903	22.2624	21.5543	16.8087	18.9788	18.9001	18.2292	20.9634	19.9005	15.4131	19.1406	16.9333	17.9349	18.0029	-0.756051	-3.63981	-0.226266
sp|Q15526|SURF1_HUMAN	sp|Q15526|SURF1_HUMAN	sp|Q15526|SURF1_HUMAN Surfeit locus protein 1 OS=Homo sapiens OX=9606 GN=SURF1 PE=1 SV=1	1	9	33.331	0.0016	6.475	2076900	2	1	19.0747	19.6005	19.0126	18.0316	18.8583	18.3062	18.3987	17.0752	19.0348	15.3897	17.7481	18.5794	17.3408	17.8894	0.722851	-0.830517	-0.509296
sp|P40227|TCPZ_HUMAN	sp|P40227|TCPZ_HUMAN	sp|P40227|TCPZ_HUMAN T-complex protein 1 subunit zeta OS=Homo sapiens OX=9606 GN=CCT6A PE=1 SV=3	4	12.4	58.024	0	25.252	4068100	6	1	19.5018	20.3398	19.9123	16.8879	19.0064	18.7848	18.2264	19.7424	19.0645	17.2592	17.2587	17.9534	16.8339	17.3487	-1.34002	-1.69158	-0.877712
sp|Q9BW91|NUDT9_HUMAN	sp|Q9BW91|NUDT9_HUMAN	sp|Q9BW91|NUDT9_HUMAN ADP-ribose pyrophosphatase, mitochondrial OS=Homo sapiens OX=9606 GN=NUDT9 PE=1 SV=1	1	3.4	39.125	0.00086059	6.9467	1764200	1	1	16.1734	19.5628	19.6407	17.7795	18.538	18.3364	18.218	16.5345	16.3052	15.8634	17.9695	19.2555	16.4387	17.8879	1.65353	-0.240987	-0.330049
sp|P13987|CD59_HUMAN	sp|P13987|CD59_HUMAN	sp|P13987|CD59_HUMAN CD59 glycoprotein OS=Homo sapiens OX=9606 GN=CD59 PE=1 SV=1	1	6.2	14.177	0.00080451	6.5066	2154300	3	1	18.6255	19.0324	19.2297	16.9783	18.5316	18.0302	17.8467	18.164	17.7285	16.7265	17.1133	18.7421	17.805	17.8868	0.34712	-1.11583	0.0400766
sp|Q13190|STX5_HUMAN	sp|Q13190|STX5_HUMAN	sp|Q13190|STX5_HUMAN Syntaxin-5 OS=Homo sapiens OX=9606 GN=STX5 PE=1 SV=2	1	5.1	39.672	0.00092166	8.1206	1201800	4	1	18.1093	17.674	18.1805	17.2457	17.7169	18.4945	17.819	18.7216	18.2844	15.5427	17.9212	18.2696	17.4657	17.8855	0.369248	-0.168909	0.0664762
sp|Q8N4Q0|PTGR3_HUMAN	sp|Q8N4Q0|PTGR3_HUMAN	sp|Q8N4Q0|PTGR3_HUMAN Prostaglandin reductase 3 OS=Homo sapiens OX=9606 GN=ZADH2 PE=1 SV=1	2	8	40.14	0.00098425	11.304	1948500	4	1	18.8285	18.9204	19.2672	17.9018	18.5965	17.948	18.1488	18.5454	18.5851	15.8615	18.0286	18.6733	16.9515	17.8845	0.22046	-0.856588	-0.264336
sp|Q8NBQ5|DHB11_HUMAN	sp|Q8NBQ5|DHB11_HUMAN	sp|Q8NBQ5|DHB11_HUMAN Estradiol 17-beta-dehydrogenase 11 OS=Homo sapiens OX=9606 GN=HSD17B11 PE=1 SV=3	2	11	32.935	0	12.521	2548500	3	1	18.8912	18.913	17.1471	17.9835	18.0651	18.4498	18.1661	17.7846	16.1391	18.4285	17.1767	18.2292	18.2383	17.8814	0.430682	-0.150937	-0.284712
sp|Q00403|TF2B_HUMAN	sp|Q00403|TF2B_HUMAN	sp|Q00403|TF2B_HUMAN Transcription initiation factor IIB OS=Homo sapiens OX=9606 GN=GTF2B PE=1 SV=1	6	26.3	34.833	0	38.862	7553700	14	1	21.1506	20.5134	20.5755	18.5372	17.8331	18.3079	18.2261	19.6865	20.0207	18.7605	18.6348	17.6867	16.4057	17.5758	-1.91344	-2.52042	-0.650316
sp|P78330|SERB_HUMAN	sp|P78330|SERB_HUMAN	sp|P78330|SERB_HUMAN Phosphoserine phosphatase OS=Homo sapiens OX=9606 GN=PSPH PE=1 SV=2	3	11.1	25.007	0	17.642	957430	3	1	18.9719	18.0935	16.5569	17.3474	18.5951	18.7337	18.2254	17.9635	15.6277	17.6934	17.935	18.8129	17.4624	18.0701	0.97526	0.351292	-0.155306
sp|P23284|PPIB_HUMAN	sp|P23284|PPIB_HUMAN	sp|P23284|PPIB_HUMAN Peptidyl-prolyl cis-trans isomerase B OS=Homo sapiens OX=9606 GN=PPIB PE=1 SV=2	11	47.2	23.742	0	181.59	128830000	36	1	25.0251	24.6113	22.8988	17.415	18.3734	18.8801	18.2228	23.5773	23.4182	23.879	19.8059	17.7496	21.1051	19.5535	-4.07126	-5.95558	1.33072
sp|O95571|ETHE1_HUMAN	sp|O95571|ETHE1_HUMAN	sp|O95571|ETHE1_HUMAN Persulfide dioxygenase ETHE1, mitochondrial OS=Homo sapiens OX=9606 GN=ETHE1 PE=1 SV=2	1	5.5	27.873	0.00094787	9.5704	2452100	2	1	19.8423	19.6187	19.2292	18.1713	18.7199	18.7934	18.5616	16.6737	17.7027	16.463	17.8441	18.9211	16.8745	17.8799	0.933445	-1.00183	-0.681664
sp|Q12904|AIMP1_HUMAN	sp|Q12904|AIMP1_HUMAN	sp|Q12904|AIMP1_HUMAN Aminoacyl tRNA synthase complex-interacting multifunctional protein 1 OS=Homo sapiens OX=9606 GN=AIMP1 PE=1 SV=2	6	17.9	34.352	0	49.124	19021000	21	1	21.7325	21.8956	22.1135	17.9308	18.8779	17.8521	18.2203	21.5227	21.2516	20.4467	17.4747	18.1329	17.068	17.5585	-3.51515	-3.69356	-0.661744
sp|P09601|HMOX1_HUMAN	sp|P09601|HMOX1_HUMAN	sp|P09601|HMOX1_HUMAN Heme oxygenase 1 OS=Homo sapiens OX=9606 GN=HMOX1 PE=1 SV=1	2	13.5	32.818	0	11.678	2383900	2	1	18.5375	19.4233	19.6216	17.1755	18.1901	17.8004	17.722	18.1667	17.6617	16.8514	17.5163	18.8571	17.2598	17.8777	0.317825	-1.47212	0.155729
sp|Q9BTT0|AN32E_HUMAN	sp|Q9BTT0|AN32E_HUMAN	sp|Q9BTT0|AN32E_HUMAN Acidic leucine-rich nuclear phosphoprotein 32 family member E OS=Homo sapiens OX=9606 GN=ANP32E PE=1 SV=1	3	11.9	30.692	0	24.272	9386300	8	1	20.9674	20.9775	20.6777	16.9881	18.8479	18.8139	18.2166	20.1837	20.9799	18.8821	17.0694	17.7145	16.4618	17.0819	-2.93333	-2.65756	-1.13474
sp|Q00796|DHSO_HUMAN	sp|Q00796|DHSO_HUMAN	sp|Q00796|DHSO_HUMAN Sorbitol dehydrogenase OS=Homo sapiens OX=9606 GN=SORD PE=1 SV=4	8	33.1	38.324	0	71.799	36373000	25	1	23.0912	23.1319	23.0414	17.8994	18.1227	18.6239	18.2153	22.3938	22.8654	15.2575	19.0784	18.1025	17.639	18.2733	-1.89893	-4.87289	0.0580095
sp|P09012|SNRPA_HUMAN	sp|P09012|SNRPA_HUMAN	sp|P09012|SNRPA_HUMAN U1 small nuclear ribonucleoprotein A OS=Homo sapiens OX=9606 GN=SNRPA PE=1 SV=3	5	21.3	31.279	0	260.18	55423000	10	1	19.8668	20.4203	19.7859	16.8923	20.0017	17.7512	18.2151	22.7851	15.2349	23.3671	20.1839	17.3194	19.3552	18.9528	-1.5095	-1.80925	0.737759
sp|P40121|CAPG_HUMAN	sp|P40121|CAPG_HUMAN	sp|P40121|CAPG_HUMAN Macrophage-capping protein OS=Homo sapiens OX=9606 GN=CAPG PE=1 SV=2	9	34.5	38.498	0	103.17	29230000	30	1	22.8023	22.6917	22.8536	17.6898	17.7362	19.2164	18.2141	22.2805	21.7751	16.1343	17.1834	18.789	18.7564	18.2429	-1.82036	-4.56842	0.02882
sp|Q96CP2|FWCH2_HUMAN	sp|Q96CP2|FWCH2_HUMAN	sp|Q96CP2|FWCH2_HUMAN FLYWCH family member 2 OS=Homo sapiens OX=9606 GN=FLYWCH2 PE=1 SV=1	6	62.1	14.563	0	39.851	10946000	13	1	21.4395	21.38	21.3001	17.4196	18.6558	18.5428	18.2061	21.1131	21.524	18.8453	19.8971	18.4675	16.5072	18.2906	-2.20356	-3.16716	0.0845394
sp|P38159|RBMX_HUMAN;sp|Q96E39|RMXL1_HUMAN;sp|O75526|RMXL2_HUMAN;sp|Q8N7X1|RMXL3_HUMAN	sp|P38159|RBMX_HUMAN;sp|Q96E39|RMXL1_HUMAN	sp|P38159|RBMX_HUMAN RNA-binding motif protein, X chromosome OS=Homo sapiens OX=9606 GN=RBMX PE=1 SV=3;sp|Q96E39|RMXL1_HUMAN RNA binding motif protein, X-linked-like-1 OS=Homo sapiens OX=9606 GN=RBMXL1 PE=1 SV=1	5	13.3	42.331	0	39.546	20172000	7	4	20.6035	20.0554	19.8711	17.996	17.8119	18.7928	18.2002	21.2933	21.3611	21.8529	18.2858	18.0718	20.353	18.9035	-2.5989	-1.97642	0.703312
sp|O75223|GGCT_HUMAN	sp|O75223|GGCT_HUMAN	sp|O75223|GGCT_HUMAN Gamma-glutamylcyclotransferase OS=Homo sapiens OX=9606 GN=GGCT PE=1 SV=1	3	23.9	21.007	0	19	1137600	3	1	18.5147	18.4269	18.2501	18.1188	17.7045	18.7766	18.2	17.8233	18.0387	14.9632	17.769	18.4689	16.3822	17.54	0.598276	-0.197205	-0.659969
sp|O43760|SNG2_HUMAN	sp|O43760|SNG2_HUMAN	sp|O43760|SNG2_HUMAN Synaptogyrin-2 OS=Homo sapiens OX=9606 GN=SYNGR2 PE=1 SV=1	2	8.9	24.81	0	12.327	2274100	3	1	19.2054	19.9411	18.866	17.4265	17.5542	18.5779	17.8529	19.1581	19.1977	15.2575	17.7422	18.292	17.5687	17.8676	-0.0034771	-1.48461	0.0147495
sp|Q86V81|THOC4_HUMAN	sp|Q86V81|THOC4_HUMAN	sp|Q86V81|THOC4_HUMAN THO complex subunit 4 OS=Homo sapiens OX=9606 GN=ALYREF PE=1 SV=3	5	33.9	26.888	0	323.31	130380000	16	1	21.563	22.3103	22.2096	17.5931	18.1618	18.8425	18.1991	24.8309	24.737	24.1914	18.4627	24.4983	22.0454	21.6688	-2.91762	-3.82848	3.46969
sp|P62269|RS18_HUMAN	sp|P62269|RS18_HUMAN	sp|P62269|RS18_HUMAN 40S ribosomal protein S18 OS=Homo sapiens OX=9606 GN=RPS18 PE=1 SV=3	5	30.3	17.718	0	54.602	2220100	7	1	19.4891	19.1709	19.0514	17.773	17.7873	19.0358	18.1987	17.635	17.7725	16.515	18.0291	18.433	18.782	18.4147	1.10718	-1.03844	0.216007
sp|P34897|GLYM_HUMAN	sp|P34897|GLYM_HUMAN	sp|P34897|GLYM_HUMAN Serine hydroxymethyltransferase, mitochondrial OS=Homo sapiens OX=9606 GN=SHMT2 PE=1 SV=3	4	8.1	55.992	0	25.943	6956800	8	1	18.509	17.7753	18.2173	17.1207	18.9101	18.5517	18.1942	17.8638	17.2328	14.5815	19.3819	18.862	25.8386	21.3608	4.80144	0.026982	3.16665
sp|P40938|RFC3_HUMAN	sp|P40938|RFC3_HUMAN	sp|P40938|RFC3_HUMAN Replication factor C subunit 3 OS=Homo sapiens OX=9606 GN=RFC3 PE=1 SV=2	2	7.9	40.556	0	55.745	7418000	8	1	20.1075	19.2247	20.6419	18.3555	18.4491	18.0457	18.2834	19.7761	19.3484	19.2279	17.5722	18.1233	17.8818	17.8591	-1.59167	-1.70793	-0.424335
sp|P67870|CSK2B_HUMAN	sp|P67870|CSK2B_HUMAN	sp|P67870|CSK2B_HUMAN Casein kinase II subunit beta OS=Homo sapiens OX=9606 GN=CSNK2B PE=1 SV=1	1	5.1	24.942	0.00085179	6.8705	3684600	3	1	19.4201	19.4327	18.9312	17.0346	17.1728	17.9229	17.3768	16.8451	16.8939	18.4733	17.7815	18.9749	16.8077	17.8547	0.450644	-1.88455	0.47793
sp|Q96C86|DCPS_HUMAN	sp|Q96C86|DCPS_HUMAN	sp|Q96C86|DCPS_HUMAN m7GpppX diphosphatase OS=Homo sapiens OX=9606 GN=DCPS PE=1 SV=2	5	23.1	38.608	0	34.711	12059000	12	1	20.9319	21.29	22.1345	17.6671	18.2938	18.6212	18.194	21.6006	21.2462	15.8155	17.0591	18.1262	16.7353	17.3069	-2.24725	-3.25812	-0.887149
sp|P28482|MK01_HUMAN	sp|P28482|MK01_HUMAN	sp|P28482|MK01_HUMAN Mitogen-activated protein kinase 1 OS=Homo sapiens OX=9606 GN=MAPK1 PE=1 SV=3	3	10.8	41.389	0	21.701	4263900	8	1	19.5429	20.3878	19.8576	16.9403	18.8534	18.7863	18.1933	19.0557	16.9617	15.7265	17.3275	17.5683	19.2093	18.035	0.787081	-1.7361	-0.15831
sp|O75521|ECI2_HUMAN	sp|O75521|ECI2_HUMAN	sp|O75521|ECI2_HUMAN Enoyl-CoA delta isomerase 2, mitochondrial OS=Homo sapiens OX=9606 GN=ECI2 PE=1 SV=4	3	17	43.585	0	21.333	6029200	10	1	20.0605	20.6651	20.9923	17.6201	17.6456	19.3073	18.191	18.7494	20.3003	16.4832	17.0875	17.9916	16.7848	17.288	-1.223	-2.38163	-0.903056
sp|P27105|STOM_HUMAN	sp|P27105|STOM_HUMAN	sp|P27105|STOM_HUMAN Erythrocyte band 7 integral membrane protein OS=Homo sapiens OX=9606 GN=STOM PE=1 SV=3	4	19.1	31.73	0	28.546	8092600	7	1	19.4086	19.4389	18.4101	17.9232	18.6613	17.9856	18.19	18.9673	19.1916	19.8965	17.1165	19.3586	17.1686	17.8812	-1.47056	-0.895828	-0.308805
sp|Q9UHD9|UBQL2_HUMAN;sp|Q9UMX0|UBQL1_HUMAN;sp|Q9NRR5|UBQL4_HUMAN	sp|Q9UHD9|UBQL2_HUMAN;sp|Q9UMX0|UBQL1_HUMAN;sp|Q9NRR5|UBQL4_HUMAN	sp|Q9UHD9|UBQL2_HUMAN Ubiquilin-2 OS=Homo sapiens OX=9606 GN=UBQLN2 PE=1 SV=2;sp|Q9UMX0|UBQL1_HUMAN Ubiquilin-1 OS=Homo sapiens OX=9606 GN=UBQLN1 PE=1 SV=2;sp|Q9NRR5|UBQL4_HUMAN Ubiquilin-4 OS=Homo sapiens OX=9606 GN=UBQLN4 PE=1 SV=2	2	5.8	65.695	0	20.491	1806100	3	3	18.1488	17.6713	16.1157	17.7058	18.1444	18.2256	18.0253	15.6689	17.6422	14.2261	18.1492	18.2164	17.1771	17.8476	2.00179	0.713334	-0.177698
sp|Q15691|MARE1_HUMAN	sp|Q15691|MARE1_HUMAN	sp|Q15691|MARE1_HUMAN Microtubule-associated protein RP/EB family member 1 OS=Homo sapiens OX=9606 GN=MAPRE1 PE=1 SV=3	4	26.9	29.999	0	81.647	19940000	14	1	22.314	22.5742	22.481	17.728	18.4018	18.4379	18.1892	21.0232	21.1081	16.0159	17.362	17.9944	17.5176	17.6247	-1.75772	-4.26717	-0.564575
sp|P49903|SPS1_HUMAN	sp|P49903|SPS1_HUMAN	sp|P49903|SPS1_HUMAN Selenide, water dikinase 1 OS=Homo sapiens OX=9606 GN=SEPHS1 PE=1 SV=2	1	5.4	42.91	0	11.966	5779500	6	1	20.4016	20.1678	20.9829	18.3117	18.8527	17.7533	18.3059	21.4359	20.2398	16.0878	17.594	18.4292	17.5182	17.8471	-1.40737	-2.2115	-0.458774
sp|Q9P0I2|EMC3_HUMAN	sp|Q9P0I2|EMC3_HUMAN	sp|Q9P0I2|EMC3_HUMAN ER membrane protein complex subunit 3 OS=Homo sapiens OX=9606 GN=EMC3 PE=1 SV=3	1	5.4	29.952	0.0023622	6.3788	567670	2	1	18.3516	17.3739	15.5289	18.2983	19.0709	17.8658	18.4117	18.2378	17.7234	16.3362	17.8392	17.7047	17.9971	17.847	0.414531	1.32686	-0.5647
sp|P50452|SPB8_HUMAN	sp|P50452|SPB8_HUMAN	sp|P50452|SPB8_HUMAN Serpin B8 OS=Homo sapiens OX=9606 GN=SERPINB8 PE=1 SV=2	2	6.1	42.766	0.0008058	6.5118	376310	1	1	16.7181	17.5233	15.9184	16.7927	18.5932	18.5757	17.9872	16.3823	17.1379	15.2018	16.3351	18.3556	18.8454	17.8453	1.60468	1.26726	-0.141834
sp|Q92552|RT27_HUMAN	sp|Q92552|RT27_HUMAN	sp|Q92552|RT27_HUMAN 28S ribosomal protein S27, mitochondrial OS=Homo sapiens OX=9606 GN=MRPS27 PE=1 SV=3	3	11.4	47.611	0	19.406	3457600	7	1	19.605	19.8271	20.4311	17.4909	17.8816	19.1947	18.1891	17.068	18.8007	15.3983	16.4785	18.1602	17.5571	17.3986	0.309587	-1.7653	-0.790483
sp|P57088|TMM33_HUMAN	sp|P57088|TMM33_HUMAN	sp|P57088|TMM33_HUMAN Transmembrane protein 33 OS=Homo sapiens OX=9606 GN=TMEM33 PE=1 SV=2	4	14.6	27.978	0	33.855	3881300	7	1	20.3786	20.3717	19.0251	17.5991	18.1787	18.7892	18.189	19.3293	19.7687	16.0661	17.2664	17.5375	17.0901	17.298	-1.09003	-1.73608	-0.891008
sp|P62316|SMD2_HUMAN	sp|P62316|SMD2_HUMAN	sp|P62316|SMD2_HUMAN Small nuclear ribonucleoprotein Sm D2 OS=Homo sapiens OX=9606 GN=SNRPD2 PE=1 SV=1	2	14.4	13.527	0	12.815	9186200	5	1	17.7137	19.6656	20.7551	18.0315	17.1671	19.6931	18.2972	21.4857	21.2424	19.5856	16.9227	17.2526	19.3571	17.8441	-2.92713	-1.08087	-0.453121
sp|Q9NQ29|LUC7L_HUMAN	sp|Q9NQ29|LUC7L_HUMAN	sp|Q9NQ29|LUC7L_HUMAN Putative RNA-binding protein Luc7-like 1 OS=Homo sapiens OX=9606 GN=LUC7L PE=1 SV=1	1	4	43.727	0	12.434	3338900	6	1	19.1207	19.5406	19.0856	16.2372	18.3749	19.6041	18.0721	18.8368	18.2802	17.9788	17.198	18.3219	18.0115	17.8438	-0.521439	-1.17689	-0.228261
sp|Q96IR7|HPDL_HUMAN	sp|Q96IR7|HPDL_HUMAN	sp|Q96IR7|HPDL_HUMAN 4-hydroxyphenylpyruvate dioxygenase-like protein OS=Homo sapiens OX=9606 GN=HPDL PE=1 SV=1	8	41	39.385	0	127.37	21171000	26	1	21.9497	22.8313	22.9179	17.3639	19.0058	18.1941	18.1879	20.9372	20.6612	16.2761	20.2134	19.6755	17.6997	19.1962	-0.0953236	-4.37839	1.00826
sp|Q8TB03|CX038_HUMAN	sp|Q8TB03|CX038_HUMAN	sp|Q8TB03|CX038_HUMAN Uncharacterized protein CXorf38 OS=Homo sapiens OX=9606 GN=CXorf38 PE=1 SV=1	1	3.8	36.67	0.0089686	6.1107	492010	1	1	17.5588	16.9654	16.8662	17.6958	19.269	17.9225	18.2958	16.398	16.4482	15.1451	18.09	18.3534	17.0869	17.8434	1.84629	1.16561	-0.452349
sp|Q9P2R7|SUCB1_HUMAN	sp|Q9P2R7|SUCB1_HUMAN	sp|Q9P2R7|SUCB1_HUMAN Succinate--CoA ligase [ADP-forming] subunit beta, mitochondrial OS=Homo sapiens OX=9606 GN=SUCLA2 PE=1 SV=3	5	11	50.317	0	32.515	8520500	10	1	21.4677	19.9278	21.2485	17.5923	18.185	18.7845	18.1873	21.2264	20.7967	15.007	17.5608	18.1293	17.5295	17.7399	-1.27015	-2.69408	-0.447382
sp|P30101|PDIA3_HUMAN	sp|P30101|PDIA3_HUMAN	sp|P30101|PDIA3_HUMAN Protein disulfide-isomerase A3 OS=Homo sapiens OX=9606 GN=PDIA3 PE=1 SV=4	8	19.2	56.782	0	62.989	9607500	9	1	21.2553	21.0575	20.9239	17.5407	18.426	18.588	18.1849	20.6493	20.6929	15.7555	20.438	20.5433	18.0783	19.6865	0.653984	-2.894	1.50162
sp|Q9NUQ9|FA49B_HUMAN	sp|Q9NUQ9|FA49B_HUMAN	sp|Q9NUQ9|FA49B_HUMAN Protein FAM49B OS=Homo sapiens OX=9606 GN=FAM49B PE=1 SV=1	3	15.4	36.748	0	21.462	2126000	6	1	19.1639	19.5859	19.01	17.4779	18.9687	18.1055	18.184	18.6614	16.4144	15.0264	17.3272	18.3643	17.2283	17.6399	0.939165	-1.06927	-0.5441
sp|O95433|AHSA1_HUMAN	sp|O95433|AHSA1_HUMAN	sp|O95433|AHSA1_HUMAN Activator of 90 kDa heat shock protein ATPase homolog 1 OS=Homo sapiens OX=9606 GN=AHSA1 PE=1 SV=1	3	13	38.274	0	20.19	2690500	5	1	20.1069	18.0641	18.4374	17.2334	18.8774	18.4378	18.1829	17.155	16.859	14.8619	18.0319	19.0766	20.3021	19.1369	2.84489	-0.686593	0.953977
sp|P48444|COPD_HUMAN	sp|P48444|COPD_HUMAN	sp|P48444|COPD_HUMAN Coatomer subunit delta OS=Homo sapiens OX=9606 GN=ARCN1 PE=1 SV=1	2	4.5	57.21	0	12.192	1827100	3	1	18.9917	19.6389	17.8656	18.5229	17.9352	19.0415	18.4999	19.1363	18.7864	15.4188	16.9108	18.5178	18.0842	17.8376	0.0570272	-0.332215	-0.662296
sp|Q14118|DAG1_HUMAN	sp|Q14118|DAG1_HUMAN	sp|Q14118|DAG1_HUMAN Dystroglycan OS=Homo sapiens OX=9606 GN=DAG1 PE=1 SV=2	2	2.2	97.44	0	19.262	520050	2	1	16.6251	17.525	17.4983	17.0171	18.1594	18.2813	17.8193	16.8241	16.6636	13.2962	18.0529	18.2388	17.2196	17.8371	2.24249	0.603135	0.0178661
sp|P14550|AK1A1_HUMAN	sp|P14550|AK1A1_HUMAN	sp|P14550|AK1A1_HUMAN Aldo-keto reductase family 1 member A1 OS=Homo sapiens OX=9606 GN=AKR1A1 PE=1 SV=3	7	27.7	36.573	0	81.458	15851000	12	1	21.705	21.6786	22.6639	17.3861	18.4656	18.6894	18.1804	20.9863	20.1957	15.4053	17.7192	18.0099	17.6057	17.7783	-1.08419	-3.83547	-0.402093
sp|Q9UBW8|CSN7A_HUMAN	sp|Q9UBW8|CSN7A_HUMAN	sp|Q9UBW8|CSN7A_HUMAN COP9 signalosome complex subunit 7a OS=Homo sapiens OX=9606 GN=COPS7A PE=1 SV=1	3	20.7	30.276	0	30.095	4964500	8	1	20.831	20.1055	20.2192	18.0924	18.0714	18.374	18.1793	15.9344	19.7904	16.7793	17.501	17.8973	14.9197	16.7727	-0.728682	-2.20592	-1.40659
sp|Q14157|UBP2L_HUMAN	sp|Q14157|UBP2L_HUMAN	sp|Q14157|UBP2L_HUMAN Ubiquitin-associated protein 2-like OS=Homo sapiens OX=9606 GN=UBAP2L PE=1 SV=2	3	4.9	114.53	0	52.825	2830900	7	1	19.5509	19.9593	19.3129	17.8897	18.3686	18.2767	18.1783	18.7699	17.0313	15.8442	18.1788	17.9659	17.0641	17.7363	0.521131	-1.42936	-0.442048
sp|P00403|COX2_HUMAN	sp|P00403|COX2_HUMAN	sp|P00403|COX2_HUMAN Cytochrome c oxidase subunit 2 OS=Homo sapiens OX=9606 GN=MT-CO2 PE=1 SV=1	1	7.5	25.565	0	17.595	1889700	4	1	18.6089	19.1728	19.4008	17.7892	18.6651	19.1672	18.5405	17.3295	19.2237	15.7737	17.6625	18.036	17.8038	17.8341	0.391815	-0.520325	-0.706397
sp|Q9BSJ8|ESYT1_HUMAN	sp|Q9BSJ8|ESYT1_HUMAN	sp|Q9BSJ8|ESYT1_HUMAN Extended synaptotagmin-1 OS=Homo sapiens OX=9606 GN=ESYT1 PE=1 SV=1	1	1.4	122.85	0.0008071	6.514	290380	2	1	16.5129	16.8883	15.9401	17.403	19.0937	18.8864	18.461	17.3286	16.6168	14.9326	17.412	18.961	17.1267	17.8332	1.54055	2.01392	-0.627847
sp|Q96DG6|CMBL_HUMAN	sp|Q96DG6|CMBL_HUMAN	sp|Q96DG6|CMBL_HUMAN Carboxymethylenebutenolidase homolog OS=Homo sapiens OX=9606 GN=CMBL PE=1 SV=1	4	19.2	28.048	0	31.287	12132000	9	1	22.2302	21.1294	21.1081	17.8851	18.162	18.4808	18.1759	21.0344	20.7129	15.6026	17.14	18.095	16.8034	17.3461	-1.77047	-3.31334	-0.8298
sp|O60256|KPRB_HUMAN	sp|O60256|KPRB_HUMAN	sp|O60256|KPRB_HUMAN Phosphoribosyl pyrophosphate synthase-associated protein 2 OS=Homo sapiens OX=9606 GN=PRPSAP2 PE=1 SV=1	4	14.1	40.925	0	21.586	2166200	4	1	18.7241	19.4119	19.4226	18.1115	18.0795	18.3212	18.1707	16.5962	19.0113	15.3758	17.2544	17.003	16.5466	16.9347	-0.0597665	-1.01552	-1.23604
sp|Q9C0E8|LNP_HUMAN	sp|Q9C0E8|LNP_HUMAN	sp|Q9C0E8|LNP_HUMAN Endoplasmic reticulum junction formation protein lunapark OS=Homo sapiens OX=9606 GN=LNPK PE=1 SV=2	1	3	47.739	0.0053476	6.2148	596090	3	1	17.7386	17.4679	17.407	17.8786	18.6741	19.1796	18.5774	17.8426	17.5872	15.7093	16.5346	19.5087	17.4311	17.8248	0.778456	1.03959	-0.752602
sp|P36578|RL4_HUMAN	sp|P36578|RL4_HUMAN	sp|P36578|RL4_HUMAN 60S ribosomal protein L4 OS=Homo sapiens OX=9606 GN=RPL4 PE=1 SV=5	12	27.6	47.697	0	83.402	27170000	29	1	22.7023	22.9077	22.8691	16.5155	19.136	18.8593	18.1703	22.2941	22.2717	16.689	18.2663	18.1867	20.642	19.0317	-1.3866	-4.65609	0.861394
sp|Q9H7E9|CH033_HUMAN	sp|Q9H7E9|CH033_HUMAN	sp|Q9H7E9|CH033_HUMAN UPF0488 protein C8orf33 OS=Homo sapiens OX=9606 GN=C8orf33 PE=1 SV=1	2	17	24.992	0	26.061	2584800	5	1	19.1333	19.8658	19.6386	16.5889	18.5029	18.9919	18.0279	16.3435	19.8897	16.3686	18.4001	17.6825	17.3851	17.8226	0.288651	-1.51805	-0.205274
sp|O14818|PSA7_HUMAN;sp|Q8TAA3|PSMA8_HUMAN	sp|O14818|PSA7_HUMAN;sp|Q8TAA3|PSMA8_HUMAN	sp|O14818|PSA7_HUMAN Proteasome subunit alpha type-7 OS=Homo sapiens OX=9606 GN=PSMA7 PE=1 SV=1;sp|Q8TAA3|PSMA8_HUMAN Proteasome subunit alpha-type 8 OS=Homo sapiens OX=9606 GN=PSMA8 PE=2 SV=3	4	27	27.887	0	55.956	25199000	15	2	23.3822	22.9482	21.2482	17.2584	17.9608	19.2908	18.17	20.4587	21.9133	17.3314	18.5717	18.922	17.249	18.2476	-1.65357	-4.35622	0.0775998
sp|P04179|SODM_HUMAN	sp|P04179|SODM_HUMAN	sp|P04179|SODM_HUMAN Superoxide dismutase [Mn], mitochondrial OS=Homo sapiens OX=9606 GN=SOD2 PE=1 SV=3	1	6.3	24.75	0	27.311	2693900	3	1	19.9242	19.9458	19.1484	18.4063	19.2107	18.5952	18.7374	16.0073	17.4499	14.3938	18.202	17.4819	17.7762	17.82	1.86969	-0.935407	-0.91736
sp|O14925|TIM23_HUMAN;sp|Q5SRD1|TI23B_HUMAN	sp|O14925|TIM23_HUMAN;sp|Q5SRD1|TI23B_HUMAN	sp|O14925|TIM23_HUMAN Mitochondrial import inner membrane translocase subunit Tim23 OS=Homo sapiens OX=9606 GN=TIMM23 PE=1 SV=1;sp|Q5SRD1|TI23B_HUMAN Putative mitochondrial import inner membrane translocase subunit Tim23B OS=Homo sapiens OX=9606 GN=TIMM23B	1	8.1	21.943	0.00095877	10.515	4038500	5	2	20.0864	20.5643	20.1918	17.5676	17.8964	18.8511	18.105	16.6167	17.1639	16.1919	17.9913	17.7829	17.6787	17.8176	1.1601	-2.17582	-0.287413
sp|Q8IYB3|SRRM1_HUMAN	sp|Q8IYB3|SRRM1_HUMAN	sp|Q8IYB3|SRRM1_HUMAN Serine/arginine repetitive matrix protein 1 OS=Homo sapiens OX=9606 GN=SRRM1 PE=1 SV=2	1	3.8	102.33	0	28.315	2860300	5	1	19.4241	19.8887	19.3293	17.649	18.7292	18.9302	18.4361	18.939	18.7036	17.6475	17.9502	18.4589	17.0292	17.8128	-0.617248	-1.11127	-0.623337
sp|Q9NQ88|TIGAR_HUMAN	sp|Q9NQ88|TIGAR_HUMAN	sp|Q9NQ88|TIGAR_HUMAN Fructose-2,6-bisphosphatase TIGAR OS=Homo sapiens OX=9606 GN=TIGAR PE=1 SV=1	4	18.9	30.062	0	24.722	8972800	6	1	21.3817	21.9202	20.3441	16.8137	18.7062	18.9672	18.1624	18.7264	19.5188	16.9589	17.0921	17.5718	17.4371	17.367	-1.03438	-3.05298	-0.795365
sp|P53801|PTTG_HUMAN	sp|P53801|PTTG_HUMAN	sp|P53801|PTTG_HUMAN Pituitary tumor-transforming gene 1 protein-interacting protein OS=Homo sapiens OX=9606 GN=PTTG1IP PE=1 SV=1	1	10	20.324	0.00081235	6.5692	1998900	3	1	18.9291	19.5084	18.8833	18.7091	18.4387	18.3869	18.5116	18.4179	18.094	14.6829	17.601	18.2784	17.5402	17.8065	0.741619	-0.595373	-0.705023
sp|Q8NFH5|NUP35_HUMAN	sp|Q8NFH5|NUP35_HUMAN	sp|Q8NFH5|NUP35_HUMAN Nucleoporin NUP35 OS=Homo sapiens OX=9606 GN=NUP35 PE=1 SV=1	1	4	34.773	0.00095511	10.316	2798200	2	1	16.7254	16.7645	16.9163	17.1397	18.1895	18.7298	18.0196	21.7046	18.5835	18.7392	17.5108	18.6382	17.2685	17.8059	-1.86987	1.21754	-0.213771
sp|Q06323|PSME1_HUMAN	sp|Q06323|PSME1_HUMAN	sp|Q06323|PSME1_HUMAN Proteasome activator complex subunit 1 OS=Homo sapiens OX=9606 GN=PSME1 PE=1 SV=1	3	14.9	28.723	0	30.974	4803200	6	1	21.1052	20.6584	19.4707	16.8041	18.8414	18.8384	18.1613	16.4912	16.6249	15.1988	16.7704	18.4561	18.3085	17.845	1.74003	-2.25012	-0.316334
sp|Q96ER9|CCD51_HUMAN	sp|Q96ER9|CCD51_HUMAN	sp|Q96ER9|CCD51_HUMAN Coiled-coil domain-containing protein 51 OS=Homo sapiens OX=9606 GN=CCDC51 PE=1 SV=2	1	5.4	45.811	0	11.804	7951500	4	1	20.1007	20.8434	21.7769	17.7884	17.4444	18.7134	17.9821	21.7215	20.7118	15.3183	18.0384	17.9572	17.4132	17.8029	-1.44761	-2.9249	-0.179178
sp|P61163|ACTZ_HUMAN	sp|P61163|ACTZ_HUMAN	sp|P61163|ACTZ_HUMAN Alpha-centractin OS=Homo sapiens OX=9606 GN=ACTR1A PE=1 SV=1	6	29.3	42.613	0	67.675	12196000	11	1	21.175	20.4289	21.2246	17.3751	18.8071	18.3014	18.1612	20.4943	20.9931	20.4198	16.119	18.1693	15.7292	16.6725	-3.96325	-2.78158	-1.48875
sp|P07741|APT_HUMAN	sp|P07741|APT_HUMAN	sp|P07741|APT_HUMAN Adenine phosphoribosyltransferase OS=Homo sapiens OX=9606 GN=APRT PE=1 SV=2	4	33.3	19.608	0	87.779	15698000	8	1	22.0535	22.3861	22.1314	17.4631	18.4157	18.5858	18.1548	16.8908	20.9128	16.0473	17.631	18.2392	17.8119	17.894	-0.056263	-4.03551	-0.260804
sp|Q96AT9|RPE_HUMAN	sp|Q96AT9|RPE_HUMAN	sp|Q96AT9|RPE_HUMAN Ribulose-phosphate 3-epimerase OS=Homo sapiens OX=9606 GN=RPE PE=1 SV=1	2	17.5	24.927	0	16.406	2411200	5	1	19.382	19.3069	19.1451	19.7319	19.0873	18.9522	19.2571	17.5667	16.8056	16.4643	17.2001	18.6113	17.5906	17.8007	0.855133	-0.020902	-1.45642
sp|Q9NTM9|CUTC_HUMAN	sp|Q9NTM9|CUTC_HUMAN	sp|Q9NTM9|CUTC_HUMAN Copper homeostasis protein cutC homolog OS=Homo sapiens OX=9606 GN=CUTC PE=1 SV=1	2	12.5	29.341	0	11.986	1175500	2	1	19.2936	18.3694	17.9224	18.1422	19.3752	18.4134	18.6436	19.4697	19.3597	15.8561	18.3198	18.0144	17.0677	17.8006	-0.427871	0.115145	-0.842976
sp|P31942|HNRH3_HUMAN	sp|P31942|HNRH3_HUMAN	sp|P31942|HNRH3_HUMAN Heterogeneous nuclear ribonucleoprotein H3 OS=Homo sapiens OX=9606 GN=HNRNPH3 PE=1 SV=2	5	19.9	36.926	0	192.72	57815000	14	1	20.4899	20.8378	21.0403	17.2804	18.9839	18.1902	18.1515	20.5218	21.7289	23.0546	22.1879	20.4393	19.6593	20.7622	-1.00628	-2.63785	2.61064
sp|Q9NQT5|EXOS3_HUMAN	sp|Q9NQT5|EXOS3_HUMAN	sp|Q9NQT5|EXOS3_HUMAN Exosome complex component RRP40 OS=Homo sapiens OX=9606 GN=EXOSC3 PE=1 SV=3	1	5.5	29.572	0	13.304	2869800	4	1	19.4973	19.5262	19.1175	17.7842	18.0207	18.8915	18.2321	16.6943	21.7072	16.2483	17.2723	18.2634	17.8637	17.7998	-0.416791	-1.14817	-0.432338
sp|Q9P2E9|RRBP1_HUMAN	sp|Q9P2E9|RRBP1_HUMAN	sp|Q9P2E9|RRBP1_HUMAN Ribosome-binding protein 1 OS=Homo sapiens OX=9606 GN=RRBP1 PE=1 SV=5	1	1.3	152.45	0.0023866	6.4193	550180	1	1	16.747	17.7707	17.5361	17.8307	17.403	18.4838	17.9058	16.6421	17.2709	15.8356	17.6151	18.3211	17.4601	17.7987	1.21583	0.554579	-0.107114
sp|O95865|DDAH2_HUMAN	sp|O95865|DDAH2_HUMAN	sp|O95865|DDAH2_HUMAN N(G),N(G)-dimethylarginine dimethylaminohydrolase 2 OS=Homo sapiens OX=9606 GN=DDAH2 PE=1 SV=1	3	17.9	29.644	0	20.142	2751500	5	1	19.3317	19.8196	19.4684	18.3898	18.0916	17.972	18.1511	18.619	18.7433	15.9283	18.1045	17.2635	16.7443	17.3708	-0.392727	-1.38878	-0.780348
sp|Q02878|RL6_HUMAN	sp|Q02878|RL6_HUMAN	sp|Q02878|RL6_HUMAN 60S ribosomal protein L6 OS=Homo sapiens OX=9606 GN=RPL6 PE=1 SV=3	9	29.5	32.728	0	292.49	65041000	20	1	22.4671	23.0947	23.7394	18.0965	18.6902	17.6605	18.1491	23.3557	22.7977	22.4358	20.1076	17.8204	16.9598	18.296	-4.56709	-4.95135	0.146917
sp|Q969Q0|RL36L_HUMAN;sp|P83881|RL36A_HUMAN	sp|Q969Q0|RL36L_HUMAN;sp|P83881|RL36A_HUMAN	sp|Q969Q0|RL36L_HUMAN 60S ribosomal protein L36a-like OS=Homo sapiens OX=9606 GN=RPL36AL PE=1 SV=3;sp|P83881|RL36A_HUMAN 60S ribosomal protein L36a OS=Homo sapiens OX=9606 GN=RPL36A PE=1 SV=2	1	8.5	12.469	0.003858	6.2728	2350000	3	2	19.2868	19.6652	19.0682	18.1875	17.6318	17.97	17.9298	19.7226	16.5238	14.3401	16.5733	17.9832	18.8171	17.7912	0.929047	-1.41028	-0.138547
sp|Q92905|CSN5_HUMAN	sp|Q92905|CSN5_HUMAN	sp|Q92905|CSN5_HUMAN COP9 signalosome complex subunit 5 OS=Homo sapiens OX=9606 GN=COPS5 PE=1 SV=4	2	8.7	37.578	0	12.887	4141000	5	1	20.7292	19.6555	19.4102	18.4597	18.4659	18.1651	18.3636	20.2964	19.7542	14.7221	19.6687	18.2971	15.4038	17.7899	-0.467685	-1.56803	-0.57374
sp|Q9BXR0|TGT_HUMAN	sp|Q9BXR0|TGT_HUMAN	sp|Q9BXR0|TGT_HUMAN Queuine tRNA-ribosyltransferase catalytic subunit 1 OS=Homo sapiens OX=9606 GN=QTRT1 PE=1 SV=3	5	17.6	44.047	0	115.75	9072100	12	1	21.4022	21.3195	21.668	17.7447	19.1799	17.5168	18.1471	19.3564	17.8279	16.0767	17.5684	18.0663	17.2989	17.6445	-0.109125	-3.31614	-0.502588
sp|P08579|RU2B_HUMAN	sp|P08579|RU2B_HUMAN	sp|P08579|RU2B_HUMAN U2 small nuclear ribonucleoprotein B OS=Homo sapiens OX=9606 GN=SNRPB2 PE=1 SV=1	2	8	25.486	0	11.967	20771000	4	1	20.9611	21.5185	21.1993	18.2203	18.5338	18.5163	18.4235	23.7352	23.6285	20.8169	16.452	19.3372	17.578	17.7891	-4.93779	-2.80282	-0.6344
sp|P60891|PRPS1_HUMAN	sp|P60891|PRPS1_HUMAN	sp|P60891|PRPS1_HUMAN Ribose-phosphate pyrophosphokinase 1 OS=Homo sapiens OX=9606 GN=PRPS1 PE=1 SV=2	8	30.8	34.834	0	90.748	15296000	14	1	21.963	21.9582	21.978	16.8206	17.8601	19.7426	18.1411	18.8016	20.7706	18.1456	17.5877	18.2173	18.0046	17.9365	-1.30274	-3.82527	-0.204556
sp|Q9Y5M8|SRPRB_HUMAN	sp|Q9Y5M8|SRPRB_HUMAN	sp|Q9Y5M8|SRPRB_HUMAN Signal recognition particle receptor subunit beta OS=Homo sapiens OX=9606 GN=SRPRB PE=1 SV=3	12	45.8	29.702	0	140.24	59597000	27	1	23.9297	23.7876	23.2905	17.6194	18.5316	18.2662	18.1391	23.63	23.5506	20.9133	17.0033	18.234	19.3221	18.1865	-4.51149	-5.53018	0.0474097
sp|Q9UBQ0|VPS29_HUMAN	sp|Q9UBQ0|VPS29_HUMAN	sp|Q9UBQ0|VPS29_HUMAN Vacuolar protein sorting-associated protein 29 OS=Homo sapiens OX=9606 GN=VPS29 PE=1 SV=1	2	14.3	20.505	0	11.759	4074500	4	1	20.6	20.3507	18.9923	18.4542	18.7636	18.7999	18.6726	19.6004	19.9023	16.0215	17.5389	18.6698	17.1375	17.7821	-0.725978	-1.30839	-0.890497
sp|Q6P4A7|SFXN4_HUMAN	sp|Q6P4A7|SFXN4_HUMAN	sp|Q6P4A7|SFXN4_HUMAN Sideroflexin-4 OS=Homo sapiens OX=9606 GN=SFXN4 PE=1 SV=1	1	3.6	37.998	0.00094073	9.2079	820030	2	1	17.2512	17.7037	17.8139	17.7548	18.1109	17.7055	17.8571	19.0953	18.1249	15.1953	18.6735	18.535	16.1367	17.7817	0.309882	0.267467	-0.0753307
sp|O95721|SNP29_HUMAN	sp|O95721|SNP29_HUMAN	sp|O95721|SNP29_HUMAN Synaptosomal-associated protein 29 OS=Homo sapiens OX=9606 GN=SNAP29 PE=1 SV=1	2	8.9	28.97	0.00099602	11.494	2927000	2	1	20.1452	19.9777	19.125	17.5083	17.1808	18.7707	17.8199	18.94	19.4159	16.2845	17.4679	18.4035	17.468	17.7798	-0.43365	-1.92936	-0.0401224
sp|Q9Y3D9|RT23_HUMAN	sp|Q9Y3D9|RT23_HUMAN	sp|Q9Y3D9|RT23_HUMAN 28S ribosomal protein S23, mitochondrial OS=Homo sapiens OX=9606 GN=MRPS23 PE=1 SV=2	1	7.9	21.77	0.00084746	6.8456	22521000	2	1	18.7596	18.505	18.3124	17.6171	18.6262	18.1175	18.1202	17.948	17.1875	22.123	18.0911	18.5676	16.6794	17.7794	-1.3068	-0.405404	-0.340874
sp|P21266|GSTM3_HUMAN;sp|P46439|GSTM5_HUMAN;sp|P28161|GSTM2_HUMAN	sp|P21266|GSTM3_HUMAN	sp|P21266|GSTM3_HUMAN Glutathione S-transferase Mu 3 OS=Homo sapiens OX=9606 GN=GSTM3 PE=1 SV=3	5	25.8	26.559	0	36.151	11679000	11	3	21.7439	21.6871	21.346	17.3959	17.989	19.031	18.1386	20.8097	21.5391	15.4748	17.3623	17.3008	17.299	17.3207	-1.95385	-3.4537	-0.817956
sp|Q8NEZ5|FBX22_HUMAN	sp|Q8NEZ5|FBX22_HUMAN	sp|Q8NEZ5|FBX22_HUMAN F-box only protein 22 OS=Homo sapiens OX=9606 GN=FBXO22 PE=1 SV=1	2	6	44.508	0	13.197	1325700	4	1	19.0412	18.5294	17.7885	16.7917	18.2347	18.6901	17.9055	18.2315	17.9323	15.3799	18.3616	17.8625	17.1116	17.7786	0.597356	-0.547501	-0.126972
sp|P39687|AN32A_HUMAN;sp|O43423|AN32C_HUMAN	sp|P39687|AN32A_HUMAN	sp|P39687|AN32A_HUMAN Acidic leucine-rich nuclear phosphoprotein 32 family member A OS=Homo sapiens OX=9606 GN=ANP32A PE=1 SV=1	8	27.7	28.585	0	96.946	14607000	13	2	22.13	21.0897	20.9467	17.7171	18.3639	18.3325	18.1378	21.3105	21.6154	19.8335	17.832	17.8531	17.0836	17.5896	-3.33018	-3.25095	-0.548265
sp|P31930|QCR1_HUMAN	sp|P31930|QCR1_HUMAN	sp|P31930|QCR1_HUMAN Cytochrome b-c1 complex subunit 1, mitochondrial OS=Homo sapiens OX=9606 GN=UQCRC1 PE=1 SV=3	6	19	52.645	0	29.92	14261000	7	1	19.4943	18.9132	19.7916	17.3923	18.6067	18.4099	18.1363	19.2809	18.7753	21.7786	17.5551	17.6225	16.831	17.3362	-2.60874	-1.2634	-0.800109
sp|Q01844|EWS_HUMAN	sp|Q01844|EWS_HUMAN	sp|Q01844|EWS_HUMAN RNA-binding protein EWS OS=Homo sapiens OX=9606 GN=EWSR1 PE=1 SV=1	1	2.1	68.477	0.0023678	6.3897	3897100	2	1	20.5048	20.0836	19.7411	17.5986	18.6	17.7017	17.9668	19.7215	19.1449	16.2277	17.2345	18.2356	17.859	17.7764	-0.58835	-2.14306	-0.190421
sp|P46926|GNPI1_HUMAN;sp|Q8TDQ7|GNPI2_HUMAN	sp|P46926|GNPI1_HUMAN	sp|P46926|GNPI1_HUMAN Glucosamine-6-phosphate isomerase 1 OS=Homo sapiens OX=9606 GN=GNPDA1 PE=1 SV=1	3	14.2	32.668	0	18.981	3392500	3	2	20.0405	20.2748	18.986	17.5043	18.1413	18.7613	18.1356	16.5024	18.8108	14.6218	16.5191	18.2464	18.3408	17.7021	1.05709	-1.63149	-0.433502
sp|P62070|RRAS2_HUMAN	sp|P62070|RRAS2_HUMAN	sp|P62070|RRAS2_HUMAN Ras-related protein R-Ras2 OS=Homo sapiens OX=9606 GN=RRAS2 PE=1 SV=1	1	5.9	23.399	0.00092851	8.3028	869430	2	1	18.5948	17.9012	17.2091	17.9813	18.5332	17.2411	17.9186	17.9621	17.0665	15.0135	18.0773	18.072	17.173	17.7741	1.09343	0.0168152	-0.144449
sp|P46736|BRCC3_HUMAN	sp|P46736|BRCC3_HUMAN	sp|P46736|BRCC3_HUMAN Lys-63-specific deubiquitinase BRCC36 OS=Homo sapiens OX=9606 GN=BRCC3 PE=1 SV=2	3	9.5	36.072	0	17.86	2933500	5	1	19.7165	19.5342	19.4485	17.4836	18.3638	18.5527	18.1334	18.8168	19.0035	14.6407	17.3577	18.819	17.2513	17.8093	0.322305	-1.43299	-0.32405
sp|Q6P582|MZT2A_HUMAN;sp|Q6NZ67|MZT2B_HUMAN	sp|Q6P582|MZT2A_HUMAN;sp|Q6NZ67|MZT2B_HUMAN	sp|Q6P582|MZT2A_HUMAN Mitotic-spindle organizing protein 2A OS=Homo sapiens OX=9606 GN=MZT2A PE=1 SV=2;sp|Q6NZ67|MZT2B_HUMAN Mitotic-spindle organizing protein 2B OS=Homo sapiens OX=9606 GN=MZT2B PE=1 SV=1	2	27.2	16.22	0	13.466	1863900	4	2	18.5267	19.8278	18.3572	16.7831	17.7883	17.5827	17.3847	18.0823	17.6348	15.4278	17.1092	17.7916	18.4089	17.7699	0.721565	-1.5192	0.385173
sp|Q9NX47|MARH5_HUMAN	sp|Q9NX47|MARH5_HUMAN	sp|Q9NX47|MARH5_HUMAN E3 ubiquitin-protein ligase MARCH5 OS=Homo sapiens OX=9606 GN=MARCH5 PE=1 SV=1	1	5.8	31.231	0.0008489	6.8526	923590	1	1	18.1447	18.546	17.0337	16.5287	17.9058	17.9977	17.4774	17.4871	17.6494	15.514	18.0565	18.5286	16.7221	17.7691	0.885587	-0.430737	0.291686
sp|P27816|MAP4_HUMAN	sp|P27816|MAP4_HUMAN	sp|P27816|MAP4_HUMAN Microtubule-associated protein 4 OS=Homo sapiens OX=9606 GN=MAP4 PE=1 SV=3	8	9.9	121	0	76.748	24715000	23	1	22.4004	22.7579	22.5262	17.4817	18.754	18.1607	18.1321	21.8421	21.7818	20.0258	17.3234	18.6217	19.1423	18.3625	-2.85409	-4.42937	0.23034
sp|O00217|NDUS8_HUMAN	sp|O00217|NDUS8_HUMAN	sp|O00217|NDUS8_HUMAN NADH dehydrogenase [ubiquinone] iron-sulfur protein 8, mitochondrial OS=Homo sapiens OX=9606 GN=NDUFS8 PE=1 SV=1	1	8.6	23.705	0.00091743	7.92	1529300	3	1	18.5109	19.2601	18.801	18.2619	17.7655	18.0078	18.0117	15.7657	17.4784	14.4543	18.7092	17.9725	16.6206	17.7674	1.86797	-0.845592	-0.244282
sp|Q9BSD7|NTPCR_HUMAN	sp|Q9BSD7|NTPCR_HUMAN	sp|Q9BSD7|NTPCR_HUMAN Cancer-related nucleoside-triphosphatase OS=Homo sapiens OX=9606 GN=NTPCR PE=1 SV=1	2	14.2	20.713	0	12.206	1456200	3	1	18.9213	19.0567	18.4237	16.3214	18.6333	18.7527	17.9025	16.9258	17.6227	17.089	17.689	18.3761	17.2341	17.7664	0.553887	-0.898048	-0.136077
sp|P22061|PIMT_HUMAN	sp|P22061|PIMT_HUMAN	sp|P22061|PIMT_HUMAN Protein-L-isoaspartate(D-aspartate) O-methyltransferase OS=Homo sapiens OX=9606 GN=PCMT1 PE=1 SV=4	1	7.5	24.636	0.00089366	7.3872	1713200	3	1	19.4123	19.1295	18.5301	18.0107	18.9053	18.7249	18.547	16.9477	17.0668	14.7891	17.8422	18.1133	17.3382	17.7646	1.49669	-0.476994	-0.782388
sp|O15355|PPM1G_HUMAN	sp|O15355|PPM1G_HUMAN	sp|O15355|PPM1G_HUMAN Protein phosphatase 1G OS=Homo sapiens OX=9606 GN=PPM1G PE=1 SV=1	1	2.2	59.271	0.00093633	8.9847	670340	2	1	17.2523	17.65	17.7765	17.8056	19.0482	18.6859	18.5132	16.9907	17.2062	15.5219	17.7112	18.3236	17.2549	17.7632	1.19033	0.953632	-0.749974
sp|O75494|SRS10_HUMAN;sp|Q8WXF0|SRS12_HUMAN	sp|O75494|SRS10_HUMAN	sp|O75494|SRS10_HUMAN Serine/arginine-rich splicing factor 10 OS=Homo sapiens OX=9606 GN=SRSF10 PE=1 SV=1	5	24.4	31.3	0	68.587	59788000	7	2	18.5719	18.556	18.4614	17.7743	18.1868	18.4328	18.1313	20.7213	22.0668	23.5106	17.4819	18.2092	16.3194	17.3369	-4.76273	-0.398448	-0.794428
sp|Q9Y6M0|TEST_HUMAN	sp|Q9Y6M0|TEST_HUMAN	sp|Q9Y6M0|TEST_HUMAN Testisin OS=Homo sapiens OX=9606 GN=PRSS21 PE=1 SV=1	2	7	34.884	0	12.956	2396300	3	1	19.7344	19.2362	19.2223	18.3838	18.0351	18.9246	18.4478	16.9072	19.2309	15.0005	17.9545	17.8248	17.5005	17.7599	0.713728	-0.949779	-0.687894
sp|Q9NPD8|UBE2T_HUMAN	sp|Q9NPD8|UBE2T_HUMAN	sp|Q9NPD8|UBE2T_HUMAN Ubiquitin-conjugating enzyme E2 T OS=Homo sapiens OX=9606 GN=UBE2T PE=1 SV=1	2	14.2	22.521	0	13.635	1856500	6	1	18.8669	19.158	18.3471	17.3279	18.3014	18.7459	18.1251	19.1824	19.8024	15.7087	17.58	18.5858	17.1073	17.7577	-0.473463	-0.665583	-0.367375
sp|P55957|BID_HUMAN	sp|P55957|BID_HUMAN	sp|P55957|BID_HUMAN BH3-interacting domain death agonist OS=Homo sapiens OX=9606 GN=BID PE=1 SV=1	1	6.7	21.994	0.00091241	7.7809	1567300	4	1	18.6549	18.8073	18.9127	17.0254	18.2836	18.3412	17.8834	18.1043	18.6714	17.3245	17.8261	18.5397	16.8986	17.7548	-0.27861	-0.908218	-0.128619
sp|P20073|ANXA7_HUMAN	sp|P20073|ANXA7_HUMAN	sp|P20073|ANXA7_HUMAN Annexin A7 OS=Homo sapiens OX=9606 GN=ANXA7 PE=1 SV=3	2	5.5	52.739	0	25.451	4251500	5	1	20.1966	20.0454	20.1858	17.5917	18.1383	19.1409	18.2903	17.4113	19.8386	15.8066	17.7929	18.5049	16.9656	17.7545	0.06895	-1.85231	-0.535851
sp|O60493|SNX3_HUMAN	sp|O60493|SNX3_HUMAN	sp|O60493|SNX3_HUMAN Sorting nexin-3 OS=Homo sapiens OX=9606 GN=SNX3 PE=1 SV=3	2	5.6	18.762	0	31.618	13343000	4	1	21.6699	21.7769	21.878	18.0231	18.1146	18.1666	18.1015	21.3976	20.698	13.5385	17.5493	18.2797	17.4267	17.7519	-0.792792	-3.67349	-0.349559
sp|P18085|ARF4_HUMAN	sp|P18085|ARF4_HUMAN	sp|P18085|ARF4_HUMAN ADP-ribosylation factor 4 OS=Homo sapiens OX=9606 GN=ARF4 PE=1 SV=3	3	27.2	20.511	0	19.527	2999700	2	1	20.3524	20.0947	18.2247	18.0475	18.7445	17.6001	18.1307	19.1059	17.3249	15.3723	18.3696	18.6314	16.0426	17.6812	0.41345	-1.4266	-0.449518
sp|Q8NDC0|MISSL_HUMAN	sp|Q8NDC0|MISSL_HUMAN	sp|Q8NDC0|MISSL_HUMAN MAPK-interacting and spindle-stabilizing protein-like OS=Homo sapiens OX=9606 GN=MAPK1IP1L PE=1 SV=4	1	6.9	24.269	0	153.79	6628700	4	1	20.4953	21.2691	21.1436	17.8882	18.0634	18.7219	18.2245	16.8791	16.7898	16.0134	16.9585	18.3064	17.9901	17.7517	1.1909	-2.74487	-0.472826
sp|Q9H568|ACTL8_HUMAN	sp|Q9H568|ACTL8_HUMAN	sp|Q9H568|ACTL8_HUMAN Actin-like protein 8 OS=Homo sapiens OX=9606 GN=ACTL8 PE=1 SV=1	1	4.1	41.36	0.00080645	6.5118	1791400	1	1	17.4472	17.612	17.9057	17.5384	18.4392	18.7459	18.2412	17.0304	17.9597	17.7951	17.359	18.3982	17.4964	17.7512	0.156144	0.586209	-0.489958
sp|P0DMN0|ST1A4_HUMAN;sp|P0DMM9|ST1A3_HUMAN;sp|P50225|ST1A1_HUMAN;sp|P50226|ST1A2_HUMAN	sp|P0DMN0|ST1A4_HUMAN;sp|P0DMM9|ST1A3_HUMAN;sp|P50225|ST1A1_HUMAN	sp|P0DMN0|ST1A4_HUMAN Sulfotransferase 1A4 OS=Homo sapiens OX=9606 GN=SULT1A4 PE=1 SV=1;sp|P0DMM9|ST1A3_HUMAN Sulfotransferase 1A3 OS=Homo sapiens OX=9606 GN=SULT1A3 PE=1 SV=1;sp|P50225|ST1A1_HUMAN Sulfotransferase 1A1 OS=Homo sapiens OX=9606 GN=SULT1A1 PE	3	14.6	34.196	0	16.765	2372400	3	4	19.006	19.0329	19.7391	16.7385	19.0966	18.5545	18.1299	18.8548	16.5962	16.9798	16.6043	17.7006	18.4091	17.5713	0.0943521	-1.12947	-0.558571
sp|Q7L5N1|CSN6_HUMAN	sp|Q7L5N1|CSN6_HUMAN	sp|Q7L5N1|CSN6_HUMAN COP9 signalosome complex subunit 6 OS=Homo sapiens OX=9606 GN=COPS6 PE=1 SV=1	2	8.6	36.163	0	15.973	1628900	5	1	18.8692	18.9529	19.1372	17.2437	17.4198	19.2095	17.9577	16.4447	16.7882	16.2581	17.036	18.5992	17.6169	17.7507	1.25371	-1.0288	-0.206968
sp|P55327|TPD52_HUMAN	sp|P55327|TPD52_HUMAN	sp|P55327|TPD52_HUMAN Tumor protein D52 OS=Homo sapiens OX=9606 GN=TPD52 PE=1 SV=2	7	52.7	24.327	0	206.81	51070000	17	1	24.084	23.9462	22.8821	17.8095	17.6352	18.9445	18.1297	22.6804	22.3146	14.8833	17.6277	19.1148	16.3575	17.7	-2.2594	-5.50771	-0.42968
sp|P47985|UCRI_HUMAN;sp|P0C7P4|UCRIL_HUMAN	sp|P47985|UCRI_HUMAN;sp|P0C7P4|UCRIL_HUMAN	sp|P47985|UCRI_HUMAN Cytochrome b-c1 complex subunit Rieske, mitochondrial OS=Homo sapiens OX=9606 GN=UQCRFS1 PE=1 SV=2;sp|P0C7P4|UCRIL_HUMAN Putative cytochrome b-c1 complex subunit Rieske-like protein 1 OS=Homo sapiens OX=9606 GN=UQCRFS1P1 PE=5 SV=1	4	18.2	29.668	0	24.3	5272300	7	2	20.1382	20.2392	19.369	17.5144	18.9236	17.9494	18.1291	18.8492	19.2299	19.3482	16.511	18.8322	18.2983	17.8805	-1.26194	-1.78635	-0.248645
sp|Q99627|CSN8_HUMAN	sp|Q99627|CSN8_HUMAN	sp|Q99627|CSN8_HUMAN COP9 signalosome complex subunit 8 OS=Homo sapiens OX=9606 GN=COPS8 PE=1 SV=1	2	17.2	23.225	0	13.124	7511500	8	1	20.9064	21.4878	20.899	16.8682	18.0444	18.1074	17.6734	20.0091	19.8233	15.2453	17.4704	18.9513	16.8126	17.7448	-0.614445	-3.42436	0.0713991
sp|P31350|RIR2_HUMAN	sp|P31350|RIR2_HUMAN	sp|P31350|RIR2_HUMAN Ribonucleoside-diphosphate reductase subunit M2 OS=Homo sapiens OX=9606 GN=RRM2 PE=1 SV=1	3	11.1	44.877	0	36.566	2854600	4	1	19.5173	19.4627	19.0898	17.208	18.2218	18.9544	18.1281	16.9054	18.7367	17.2906	17.6081	19.1666	16.9072	17.894	0.249733	-1.22855	-0.234081
sp|Q99956|DUS9_HUMAN	sp|Q99956|DUS9_HUMAN	sp|Q99956|DUS9_HUMAN Dual specificity protein phosphatase 9 OS=Homo sapiens OX=9606 GN=DUSP9 PE=1 SV=1	2	10.9	41.867	0	11.666	2051400	4	1	18.6916	18.9474	19.5552	18.0555	18.6078	18.2751	18.3128	17.1788	18.6394	14.6494	18.0381	18.0307	17.1608	17.7432	0.920645	-0.751951	-0.569578
sp|Q9Y371|SHLB1_HUMAN;sp|Q9NR46|SHLB2_HUMAN	sp|Q9Y371|SHLB1_HUMAN	sp|Q9Y371|SHLB1_HUMAN Endophilin-B1 OS=Homo sapiens OX=9606 GN=SH3GLB1 PE=1 SV=1	3	7.4	40.796	0	16.892	3055000	4	2	19.6124	19.6322	19.7526	16.9306	18.0652	19.3846	18.1268	19.1502	19.029	16.4959	17.2161	19.0964	17.0998	17.8041	-0.420918	-1.5389	-0.322701
sp|Q9UL46|PSME2_HUMAN	sp|Q9UL46|PSME2_HUMAN	sp|Q9UL46|PSME2_HUMAN Proteasome activator complex subunit 2 OS=Homo sapiens OX=9606 GN=PSME2 PE=1 SV=4	2	15.1	27.401	0	12.311	1281100	3	1	19.3258	18.3111	17.8233	18.1365	18.4603	19.1346	18.5771	16.8794	16.7114	14.1516	17.1692	19.0712	16.9849	17.7418	1.82765	0.090374	-0.835337
sp|P09429|HMGB1_HUMAN;sp|B2RPK0|HGB1A_HUMAN	sp|P09429|HMGB1_HUMAN	sp|P09429|HMGB1_HUMAN High mobility group protein B1 OS=Homo sapiens OX=9606 GN=HMGB1 PE=1 SV=3	9	44.2	24.893	0	191.26	63307000	14	2	19.3544	18.8846	17.6955	18.0418	17.9356	18.3924	18.1233	19.9462	16.7529	23.7232	16.7827	18.0885	17.8387	17.57	-2.57079	-0.521568	-0.553299
sp|P57086|SCND1_HUMAN	sp|P57086|SCND1_HUMAN	sp|P57086|SCND1_HUMAN SCAN domain-containing protein 1 OS=Homo sapiens OX=9606 GN=SCAND1 PE=1 SV=1	1	15.1	19.081	0.0083144	6.1676	549770	1	1	16.5688	17.6989	17.2439	17.3372	18.2769	18.7566	18.1236	16.5832	18.1341	14.8379	17.5238	17.721	17.9743	17.7397	1.22134	0.953042	-0.38383
sp|Q9Y399|RT02_HUMAN	sp|Q9Y399|RT02_HUMAN	sp|Q9Y399|RT02_HUMAN 28S ribosomal protein S2, mitochondrial OS=Homo sapiens OX=9606 GN=MRPS2 PE=1 SV=1	2	6.4	33.249	0.00096899	10.943	2110500	3	1	19.6414	19.0739	18.2254	17.7859	17.5014	18.7534	18.0136	18.4824	18.2572	15.4056	17.7804	17.1546	18.2829	17.7393	0.357586	-0.96667	-0.274277
sp|Q96EP5|DAZP1_HUMAN	sp|Q96EP5|DAZP1_HUMAN	sp|Q96EP5|DAZP1_HUMAN DAZ-associated protein 1 OS=Homo sapiens OX=9606 GN=DAZAP1 PE=1 SV=1	1	3.7	43.383	0.00092937	8.3401	3080900	2	1	16.6924	19.8167	16.9339	17.9624	18.7643	18.403	18.3766	20.8804	20.2413	18.2358	18.2682	17.9945	16.9542	17.739	-2.04687	0.562241	-0.637614
sp|Q9H8H3|MET7A_HUMAN	sp|Q9H8H3|MET7A_HUMAN	sp|Q9H8H3|MET7A_HUMAN Methyltransferase-like protein 7A OS=Homo sapiens OX=9606 GN=METTL7A PE=1 SV=1	3	17.2	28.319	0	34.607	9269200	8	1	21.4461	21.5584	21.0024	18.4654	17.9904	17.8907	18.1155	16.2881	20.7879	16.026	17.4989	17.1686	16.1687	16.9454	-0.755253	-3.22014	-1.17012
sp|P60866|RS20_HUMAN	sp|P60866|RS20_HUMAN	sp|P60866|RS20_HUMAN 40S ribosomal protein S20 OS=Homo sapiens OX=9606 GN=RPS20 PE=1 SV=1	3	25.2	13.373	0	30.173	18695000	8	1	20.5436	20.8409	19.8358	17.4266	18.1897	18.7256	18.114	21.0907	20.8351	21.699	17.2824	17.4087	16.0745	16.9219	-4.28641	-2.29281	-1.19211
sp|Q9Y3Y2|CHTOP_HUMAN	sp|Q9Y3Y2|CHTOP_HUMAN	sp|Q9Y3Y2|CHTOP_HUMAN Chromatin target of PRMT1 protein OS=Homo sapiens OX=9606 GN=CHTOP PE=1 SV=2	1	5.2	26.396	0	173.4	5910300	4	1	17.0534	16.2614	15.556	17.088	19.1362	20.3693	18.8645	22.9125	23.0606	18.6139	17.8486	18.2916	17.0682	17.7361	-3.79286	2.57423	-1.12838
sp|Q8WW12|PCNP_HUMAN	sp|Q8WW12|PCNP_HUMAN	sp|Q8WW12|PCNP_HUMAN PEST proteolytic signal-containing nuclear protein OS=Homo sapiens OX=9606 GN=PCNP PE=1 SV=2	5	36	18.925	0	64.617	19351000	12	1	22.3906	22.8655	20.9614	17.2133	18.6651	18.458	18.1121	22.515	22.6078	19.4403	18.0597	17.3881	17.0574	17.5017	-4.01931	-3.96036	-0.610389
sp|Q9Y295|DRG1_HUMAN	sp|Q9Y295|DRG1_HUMAN	sp|Q9Y295|DRG1_HUMAN Developmentally-regulated GTP-binding protein 1 OS=Homo sapiens OX=9606 GN=DRG1 PE=1 SV=1	6	21.5	40.542	0	57.909	19231000	16	1	21.7171	22.0802	21.8832	16.7868	18.4217	19.1213	18.1099	21.5581	20.1337	20.4805	16.6812	18.1491	16.3464	17.0589	-3.66524	-3.78356	-1.05109
sp|Q6TFL3|CC171_HUMAN	sp|Q6TFL3|CC171_HUMAN	sp|Q6TFL3|CC171_HUMAN Coiled-coil domain-containing protein 171 OS=Homo sapiens OX=9606 GN=CCDC171 PE=2 SV=1	2	2.5	152.81	0.001	11.536	17499000	4	1	21.106	22.2542	22.6348	17.6882	17.2304	19.2949	18.0712	17.0241	18.3212	16.2726	17.1784	18.0501	17.9718	17.7335	0.527509	-3.92716	-0.337714
sp|P23193|TCEA1_HUMAN;sp|Q15560|TCEA2_HUMAN	sp|P23193|TCEA1_HUMAN	sp|P23193|TCEA1_HUMAN Transcription elongation factor A protein 1 OS=Homo sapiens OX=9606 GN=TCEA1 PE=1 SV=2	5	19.6	33.969	0	57.289	14330000	13	2	21.7519	21.5096	21.3494	17.4616	17.9328	18.9303	18.1082	22.2368	21.9849	18.4501	17.3287	18.1623	16.2214	17.2375	-3.65315	-3.42879	-0.870736
sp|P84103|SRSF3_HUMAN	sp|P84103|SRSF3_HUMAN	sp|P84103|SRSF3_HUMAN Serine/arginine-rich splicing factor 3 OS=Homo sapiens OX=9606 GN=SRSF3 PE=1 SV=1	6	28	19.329	0	79.672	44093000	12	1	19.5254	20.6706	20.3376	18.8984	17.5716	17.8521	18.1073	24.2256	23.3215	22.3232	16.5597	18.4593	15.6436	16.8875	-6.40258	-2.07052	-1.21979
sp|O43464|HTRA2_HUMAN	sp|O43464|HTRA2_HUMAN	sp|O43464|HTRA2_HUMAN Serine protease HTRA2, mitochondrial OS=Homo sapiens OX=9606 GN=HTRA2 PE=1 SV=2	2	5.7	48.84	0.00098232	11.246	1472500	3	1	18.423	18.7511	18.2685	18.4392	18.2094	18.5655	18.4047	18.2934	18.5413	16.1228	17.5855	19.0634	16.532	17.727	0.0744406	-0.0762018	-0.677742
sp|Q96FX7|TRM61_HUMAN	sp|Q96FX7|TRM61_HUMAN	sp|Q96FX7|TRM61_HUMAN tRNA (adenine(58)-N(1))-methyltransferase catalytic subunit TRMT61A OS=Homo sapiens OX=9606 GN=TRMT61A PE=1 SV=1	2	9.7	31.381	0	11.799	1408800	2	1	18.8279	18.9804	18.4671	17.0613	18.1904	19.1538	18.1351	16.4173	17.82	16.2369	18.3081	18.259	16.611	17.726	0.90133	-0.623318	-0.409111
sp|P28072|PSB6_HUMAN	sp|P28072|PSB6_HUMAN	sp|P28072|PSB6_HUMAN Proteasome subunit beta type-6 OS=Homo sapiens OX=9606 GN=PSMB6 PE=1 SV=4	4	13	25.357	0	39.384	34966000	10	1	23.6934	22.8627	23.0111	17.6256	18.37	18.3255	18.107	22.9258	22.3964	16.1352	18.1293	18.5799	17.5774	18.0955	-2.39025	-5.08205	-0.0114911
sp|Q8N6M0|OTU6B_HUMAN	sp|Q8N6M0|OTU6B_HUMAN	sp|Q8N6M0|OTU6B_HUMAN Deubiquitinase OTUD6B OS=Homo sapiens OX=9606 GN=OTUD6B PE=1 SV=1	3	10.6	33.812	0	23.506	3007600	5	1	18.6325	18.9231	20.1264	16.8605	18.5778	18.8725	18.1036	18.4678	19.0267	17.1249	17.6852	17.5498	17.2667	17.5006	-0.705924	-1.12375	-0.603022
sp|P50454|SERPH_HUMAN	sp|P50454|SERPH_HUMAN	sp|P50454|SERPH_HUMAN Serpin H1 OS=Homo sapiens OX=9606 GN=SERPINH1 PE=1 SV=2	4	16	46.44	0	61.716	8281700	8	1	20.2128	20.8608	20.9701	16.8266	18.4638	19.0201	18.1035	20.1124	20.0902	15.5201	18.2401	17.7474	17.0096	17.6657	-0.908492	-2.57771	-0.437768
sp|O00231|PSD11_HUMAN	sp|O00231|PSD11_HUMAN	sp|O00231|PSD11_HUMAN 26S proteasome non-ATPase regulatory subunit 11 OS=Homo sapiens OX=9606 GN=PSMD11 PE=1 SV=3	1	2.4	47.463	0.0015962	6.4427	391740	2	1	16.669	16.4971	17.4562	16.9893	18.4539	18.2454	17.8962	16.3743	16.4426	14.6751	17.8309	17.7635	17.5637	17.7194	1.88867	1.02209	-0.176836
sp|P52815|RM12_HUMAN	sp|P52815|RM12_HUMAN	sp|P52815|RM12_HUMAN 39S ribosomal protein L12, mitochondrial OS=Homo sapiens OX=9606 GN=MRPL12 PE=1 SV=2	2	12.6	21.348	0	13.431	5073300	5	1	20.7157	20.6467	20.0961	19.5412	18.4828	18.9741	18.9993	19.155	20.0129	15.4805	18.1273	18.6417	16.3873	17.7188	-0.497332	-1.48681	-1.28055
sp|P51858|HDGF_HUMAN	sp|P51858|HDGF_HUMAN	sp|P51858|HDGF_HUMAN Hepatoma-derived growth factor OS=Homo sapiens OX=9606 GN=HDGF PE=1 SV=1	10	62.1	26.788	0	86.507	26872000	19	1	22.3015	22.3121	21.8776	17.5226	18.8151	17.9702	18.1026	21.3999	22.4272	21.3469	17.3074	18.913	17.03	17.7501	-3.97455	-4.06107	-0.352523
sp|Q9Y230|RUVB2_HUMAN	sp|Q9Y230|RUVB2_HUMAN	sp|Q9Y230|RUVB2_HUMAN RuvB-like 2 OS=Homo sapiens OX=9606 GN=RUVBL2 PE=1 SV=3	4	17.5	51.156	0	51.362	2526500	4	1	18.1607	17.0359	17.3831	17.309	18.1026	18.896	18.1025	17.8863	17.9358	15.1048	17.3654	17.2182	17.2553	17.2796	0.303959	0.575962	-0.822919
sp|Q5TBB1|RNH2B_HUMAN	sp|Q5TBB1|RNH2B_HUMAN	sp|Q5TBB1|RNH2B_HUMAN Ribonuclease H2 subunit B OS=Homo sapiens OX=9606 GN=RNASEH2B PE=1 SV=1	1	4.2	35.138	0.00087413	7.1014	774230	2	1	18.2064	18.1241	17.2498	17.9297	18.5564	18.1955	18.2272	17.1448	17.3182	15.31	17.4959	17.8404	17.8045	17.7136	1.1226	0.367083	-0.513589
sp|Q16540|RM23_HUMAN	sp|Q16540|RM23_HUMAN	sp|Q16540|RM23_HUMAN 39S ribosomal protein L23, mitochondrial OS=Homo sapiens OX=9606 GN=MRPL23 PE=1 SV=1	1	9.8	17.781	0.00088261	7.2182	1422700	3	1	18.7225	19.2578	18.1893	17.4729	18.1516	18.7871	18.1372	15.9144	17.2087	14.596	18.0813	18.1055	16.9502	17.7123	1.80598	-0.585991	-0.42485
sp|O75828|CBR3_HUMAN	sp|O75828|CBR3_HUMAN	sp|O75828|CBR3_HUMAN Carbonyl reductase [NADPH] 3 OS=Homo sapiens OX=9606 GN=CBR3 PE=1 SV=3	5	21.7	30.85	0	16.969	4613500	8	1	19.3918	20.504	20.1181	17.7338	18.0343	18.5356	18.1012	19.3968	19.9542	15.7628	17.6505	17.8268	16.5873	17.3549	-1.01639	-1.90336	-0.746373
sp|A6NDU8|CE051_HUMAN	sp|A6NDU8|CE051_HUMAN	sp|A6NDU8|CE051_HUMAN UPF0600 protein C5orf51 OS=Homo sapiens OX=9606 GN=C5orf51 PE=1 SV=1	2	7.8	33.62	0	12.197	1039100	4	1	18.4456	18.816	17.5121	17.846	18.3485	17.9242	18.0396	17.6412	17.5872	15.5617	17.113	19.0203	17.0029	17.712	0.781968	-0.218284	-0.327541
sp|Q9BS40|LXN_HUMAN	sp|Q9BS40|LXN_HUMAN	sp|Q9BS40|LXN_HUMAN Latexin OS=Homo sapiens OX=9606 GN=LXN PE=1 SV=2	2	12.2	25.75	0	23.669	12142000	5	1	22.3355	21.0024	20.8962	18.327	19.1967	18.8336	18.7858	20.654	20.8014	18.5835	18.1043	18.365	16.6646	17.7113	-2.30166	-2.62562	-1.07444
sp|P61020|RAB5B_HUMAN	sp|P61020|RAB5B_HUMAN	sp|P61020|RAB5B_HUMAN Ras-related protein Rab-5B OS=Homo sapiens OX=9606 GN=RAB5B PE=1 SV=1	3	20.9	23.707	0	19.708	4285900	7	1	20.6405	20.5587	19.0698	17.5371	18.7464	18.0072	18.0969	18.9427	17.0512	16.2609	18.2794	18.3024	16.5673	17.7164	0.298119	-1.99278	-0.380518
sp|P48556|PSMD8_HUMAN	sp|P48556|PSMD8_HUMAN	sp|P48556|PSMD8_HUMAN 26S proteasome non-ATPase regulatory subunit 8 OS=Homo sapiens OX=9606 GN=PSMD8 PE=1 SV=2	3	9.1	39.611	0	18.071	1076600	5	1	18.0513	17.8308	17.4002	18.2122	18.3222	17.7533	18.0959	17.9596	19.3106	16.2464	17.8837	18.1683	18.31	18.1207	0.281811	0.335148	0.0247669
sp|Q9UK22|FBX2_HUMAN	sp|Q9UK22|FBX2_HUMAN	sp|Q9UK22|FBX2_HUMAN F-box only protein 2 OS=Homo sapiens OX=9606 GN=FBXO2 PE=1 SV=2	2	9.1	33.327	0	12.328	1611100	3	1	18.5342	19.0331	18.7515	17.0175	18.3999	19.3232	18.2469	17.3607	18.2697	16.737	17.7244	18.4359	16.9629	17.7077	0.251965	-0.526059	-0.53912
sp|Q02127|PYRD_HUMAN	sp|Q02127|PYRD_HUMAN	sp|Q02127|PYRD_HUMAN Dihydroorotate dehydrogenase (quinone), mitochondrial OS=Homo sapiens OX=9606 GN=DHODH PE=1 SV=3	3	12.7	42.867	0	18.694	2455700	5	1	18.9647	19.0784	20.2976	17.6057	19.0346	17.6453	18.0952	15.9806	17.404	15.562	17.3276	17.388	16.4534	17.0563	0.740807	-1.35168	-1.03888
sp|P18124|RL7_HUMAN	sp|P18124|RL7_HUMAN	sp|P18124|RL7_HUMAN 60S ribosomal protein L7 OS=Homo sapiens OX=9606 GN=RPL7 PE=1 SV=1	11	39.1	29.225	0	323.31	165440000	36	1	24.5126	24.1131	24.3612	16.3778	19.1028	18.8019	18.0941	24.239	24.2023	24.2558	17.0268	17.3547	17.1049	17.1621	-7.07024	-6.23484	-0.932015
sp|P16949|STMN1_HUMAN	sp|P16949|STMN1_HUMAN	sp|P16949|STMN1_HUMAN Stathmin OS=Homo sapiens OX=9606 GN=STMN1 PE=1 SV=3	3	20.1	17.302	0	17.957	2114800	3	1	18.4987	20.1613	18.7878	17.3641	18.7112	18.1982	18.0911	16.3282	16.6364	16.896	17.5183	17.5662	16.9576	17.3474	0.727154	-1.05812	-0.743772
sp|P08754|GNAI3_HUMAN	sp|P08754|GNAI3_HUMAN	sp|P08754|GNAI3_HUMAN Guanine nucleotide-binding protein G(k) subunit alpha OS=Homo sapiens OX=9606 GN=GNAI3 PE=1 SV=3	8	31.6	40.532	0	102.36	26607000	12	1	21.8968	22.2247	22.3134	17.375	18.5033	18.3871	18.0884	17.7261	21.1615	20.8616	18.8676	17.0216	19.3378	18.409	-1.50739	-4.0565	0.320534
sp|Q96CN7|ISOC1_HUMAN	sp|Q96CN7|ISOC1_HUMAN	sp|Q96CN7|ISOC1_HUMAN Isochorismatase domain-containing protein 1 OS=Homo sapiens OX=9606 GN=ISOC1 PE=1 SV=3	3	13.4	32.236	0	23.739	7786700	5	1	21.0559	21.0509	21.0723	17.4236	18.5724	18.2628	18.0862	19.6411	19.8396	15.586	17.4262	18.5271	16.5194	17.4909	-0.864692	-2.97347	-0.595373
sp|Q96B54|ZN428_HUMAN	sp|Q96B54|ZN428_HUMAN	sp|Q96B54|ZN428_HUMAN Zinc finger protein 428 OS=Homo sapiens OX=9606 GN=ZNF428 PE=1 SV=2	2	14.9	20.48	0	12.633	3016900	3	1	19.4025	19.9189	19.6937	17.6809	17.4557	18.6575	17.9314	18.7792	19.2329	15.2832	18.0713	17.8604	17.1721	17.7013	-0.0638428	-1.74035	-0.230078
sp|P36551|HEM6_HUMAN	sp|P36551|HEM6_HUMAN	sp|P36551|HEM6_HUMAN Oxygen-dependent coproporphyrinogen-III oxidase, mitochondrial OS=Homo sapiens OX=9606 GN=CPOX PE=1 SV=3	3	10.1	50.151	0	19.581	7969600	6	1	20.0785	19.3095	21.0717	17.491	18.1824	18.582	18.0852	19.2549	18.7834	18.8555	17.6412	18.8927	16.7007	17.7449	-1.21974	-2.06806	-0.340299
sp|P67775|PP2AA_HUMAN;sp|P62714|PP2AB_HUMAN	sp|P67775|PP2AA_HUMAN;sp|P62714|PP2AB_HUMAN	sp|P67775|PP2AA_HUMAN Serine/threonine-protein phosphatase 2A catalytic subunit alpha isoform OS=Homo sapiens OX=9606 GN=PPP2CA PE=1 SV=1;sp|P62714|PP2AB_HUMAN Serine/threonine-protein phosphatase 2A catalytic subunit beta isoform OS=Homo sapiens OX=9606 G	3	12.9	35.594	0	37.484	5171900	6	2	20.2455	19.6932	19.3969	17.0482	18.1194	19.0875	18.085	19.2324	19.2486	18.7449	18.187	17.6255	18.4125	18.075	-1.00033	-1.69349	-0.0100702
sp|Q9BWQ6|YIPF2_HUMAN	sp|Q9BWQ6|YIPF2_HUMAN	sp|Q9BWQ6|YIPF2_HUMAN Protein YIPF2 OS=Homo sapiens OX=9606 GN=YIPF2 PE=1 SV=1	1	9.2	35.151	0.00087566	7.1619	4962700	1	1	20.3553	20.6219	20.4996	18.1293	18.4676	19.2302	18.609	19.5635	19.6749	16.616	18.1212	17.6122	17.3617	17.6983	-0.919781	-1.88325	-0.91066
sp|P55789|ALR_HUMAN	sp|P55789|ALR_HUMAN	sp|P55789|ALR_HUMAN FAD-linked sulfhydryl oxidase ALR OS=Homo sapiens OX=9606 GN=GFER PE=1 SV=2	1	12.2	23.449	0.00084962	6.8548	1080700	3	1	17.5583	18.7688	18.1194	18.079	19.1087	19.1898	18.7925	18.2515	17.7243	14.8195	17.0544	18.6348	17.4049	17.698	0.766245	0.643664	-1.09448
sp|P49755|TMEDA_HUMAN	sp|P49755|TMEDA_HUMAN	sp|P49755|TMEDA_HUMAN Transmembrane emp24 domain-containing protein 10 OS=Homo sapiens OX=9606 GN=TMED10 PE=1 SV=2	5	28.8	24.976	0	34.336	13286000	15	1	21.5016	21.5666	21.8979	17.2488	18.6021	18.4004	18.0838	21.052	21.6321	15.9453	17.2896	18.8749	16.7802	17.6482	-1.89491	-3.5716	-0.435518
sp|P06730|IF4E_HUMAN	sp|P06730|IF4E_HUMAN	sp|P06730|IF4E_HUMAN Eukaryotic translation initiation factor 4E OS=Homo sapiens OX=9606 GN=EIF4E PE=1 SV=2	3	15.2	25.097	0	21.218	9800300	5	1	20.4242	20.043	21.0445	17.5549	18.1599	18.5364	18.0838	17.0195	20.1112	19.9409	18.2918	18.2133	18.4415	18.3155	-0.708369	-2.42013	0.231756
sp|P11310|ACADM_HUMAN	sp|P11310|ACADM_HUMAN	sp|P11310|ACADM_HUMAN Medium-chain specific acyl-CoA dehydrogenase, mitochondrial OS=Homo sapiens OX=9606 GN=ACADM PE=1 SV=1	8	20.9	46.588	0	64.123	10599000	15	1	21.6227	21.3188	21.2978	17.8932	18.184	18.1672	18.0815	20.803	20.0726	15.2835	17.9042	17.9634	17.9481	17.9386	-0.78116	-3.3316	-0.142905
sp|Q86X76|NIT1_HUMAN	sp|Q86X76|NIT1_HUMAN	sp|Q86X76|NIT1_HUMAN Deaminated glutathione amidase OS=Homo sapiens OX=9606 GN=NIT1 PE=1 SV=2	2	8	35.896	0	12.709	1394300	3	1	18.6513	18.8277	18.109	18.4934	18.0005	18.0006	18.1648	17.4114	17.7485	15.1537	17.5479	17.991	17.5417	17.6936	0.92236	-0.364497	-0.471267
sp|Q9UBQ5|EIF3K_HUMAN	sp|Q9UBQ5|EIF3K_HUMAN	sp|Q9UBQ5|EIF3K_HUMAN Eukaryotic translation initiation factor 3 subunit K OS=Homo sapiens OX=9606 GN=EIF3K PE=1 SV=1	2	13.3	25.059	0	12.249	2487500	4	1	18.8756	19.6881	19.2966	17.5592	18.4242	18.3909	18.1248	16.9832	20.4325	14.2125	17.7602	18.4282	16.8843	17.6909	0.481496	-1.16203	-0.433886
sp|O43684|BUB3_HUMAN	sp|O43684|BUB3_HUMAN	sp|O43684|BUB3_HUMAN Mitotic checkpoint protein BUB3 OS=Homo sapiens OX=9606 GN=BUB3 PE=1 SV=1	8	31.7	37.154	0	323.31	74682000	20	1	21.9408	21.7895	22.5492	17.5573	18.5725	18.1119	18.0806	21.8529	21.7082	23.5845	18.1022	19.9625	19.0547	19.0398	-3.34206	-4.01262	0.959237
sp|Q9NXW2|DJB12_HUMAN	sp|Q9NXW2|DJB12_HUMAN	sp|Q9NXW2|DJB12_HUMAN DnaJ homolog subfamily B member 12 OS=Homo sapiens OX=9606 GN=DNAJB12 PE=1 SV=5	4	16	41.859	0	30.433	1837400	8	1	18.5341	18.9001	18.9712	18.0883	18.2031	17.9368	18.0761	19.2625	17.324	15.9114	17.3261	16.6953	18.6397	17.5537	0.054396	-0.725719	-0.522362
sp|O14732|IMPA2_HUMAN	sp|O14732|IMPA2_HUMAN	sp|O14732|IMPA2_HUMAN Inositol monophosphatase 2 OS=Homo sapiens OX=9606 GN=IMPA2 PE=1 SV=1	2	7.3	31.321	0	14.225	12034000	6	1	21.8416	21.7433	21.7769	17.0636	18.9853	18.9289	18.3259	21.5297	21.7481	15.888	17.3987	18.7719	16.8971	17.6892	-2.03272	-3.46135	-0.636698
sp|P45954|ACDSB_HUMAN	sp|P45954|ACDSB_HUMAN	sp|P45954|ACDSB_HUMAN Short/branched chain specific acyl-CoA dehydrogenase, mitochondrial OS=Homo sapiens OX=9606 GN=ACADSB PE=1 SV=1	2	7.2	47.485	0	15.403	1994400	5	1	18.436	18.7224	18.7226	17.3864	18.3132	17.6688	17.7895	17.4881	16.6853	17.925	17.9744	18.2651	16.8267	17.6887	0.322634	-0.837515	-0.100726
sp|Q8WUK0|PTPM1_HUMAN	sp|Q8WUK0|PTPM1_HUMAN	sp|Q8WUK0|PTPM1_HUMAN Phosphatidylglycerophosphatase and protein-tyrosine phosphatase 1 OS=Homo sapiens OX=9606 GN=PTPMT1 PE=1 SV=1	2	12.4	22.843	0	13.602	1120500	4	1	18.528	18.9045	17.6285	17.3456	17.5528	18.1679	17.6887	17.1982	16.698	14.9145	17.9331	18.4443	16.6886	17.6887	1.41845	-0.664895	-8.07444e-05
sp|Q8TEA8|DTD1_HUMAN	sp|Q8TEA8|DTD1_HUMAN	sp|Q8TEA8|DTD1_HUMAN D-aminoacyl-tRNA deacylase 1 OS=Homo sapiens OX=9606 GN=DTD1 PE=1 SV=2	2	14.8	23.423	0	14.711	5591500	4	1	20.2568	20.3005	20.4305	17.2901	17.8386	17.9583	17.6957	19.5927	20.4947	17.773	17.0407	18.7001	17.3246	17.6885	-1.59836	-2.63362	-0.00721614
sp|P53634|CATC_HUMAN	sp|P53634|CATC_HUMAN	sp|P53634|CATC_HUMAN Dipeptidyl peptidase 1 OS=Homo sapiens OX=9606 GN=CTSC PE=1 SV=2	1	5	51.853	0	15.58	5010600	3	1	20.4096	20.8341	20.2367	17.6322	19.3196	19.0188	18.6569	19.1245	19.6982	15.2592	16.8682	19.0186	17.1702	17.6857	-0.341607	-1.83658	-0.971183
sp|Q9Y3B7|RM11_HUMAN	sp|Q9Y3B7|RM11_HUMAN	sp|Q9Y3B7|RM11_HUMAN 39S ribosomal protein L11, mitochondrial OS=Homo sapiens OX=9606 GN=MRPL11 PE=1 SV=1	4	20.8	20.683	0	25.108	2287300	5	1	19.2733	19.4749	19.3171	17.3501	18.3619	18.5087	18.0736	18.1956	18.855	15.8249	16.8584	17.8042	17.2808	17.3145	-0.310675	-1.28151	-0.759123
sp|Q96FZ7|CHMP6_HUMAN	sp|Q96FZ7|CHMP6_HUMAN	sp|Q96FZ7|CHMP6_HUMAN Charged multivesicular body protein 6 OS=Homo sapiens OX=9606 GN=CHMP6 PE=1 SV=3	1	6.5	23.485	0.00093985	9.1731	1369300	5	1	19.3609	18.517	17.8507	17.208	18.2925	18.824	18.1082	17.7451	16.9512	16.3774	17.6656	18.5245	16.8607	17.6836	0.659014	-0.468007	-0.424589
sp|P62253|UB2G1_HUMAN	sp|P62253|UB2G1_HUMAN	sp|P62253|UB2G1_HUMAN Ubiquitin-conjugating enzyme E2 G1 OS=Homo sapiens OX=9606 GN=UBE2G1 PE=1 SV=3	1	5.9	19.509	0.00084531	6.8312	411530	2	1	17.1245	17.2613	16.5289	17.4647	18.4181	18.7013	18.1947	16.9015	16.7725	15.2119	17.5246	18.4744	17.0505	17.6831	1.38784	1.22311	-0.511557
sp|Q16186|ADRM1_HUMAN	sp|Q16186|ADRM1_HUMAN	sp|Q16186|ADRM1_HUMAN Proteasomal ubiquitin receptor ADRM1 OS=Homo sapiens OX=9606 GN=ADRM1 PE=1 SV=2	5	17	42.153	0	113.33	32762000	12	1	23.2124	23.0434	23.4253	16.8063	19.039	18.3666	18.0706	22.5722	21.8856	16.3825	17.3778	18.6019	18.1277	18.0358	-2.2443	-5.15642	-0.034839
sp|O94905|ERLN2_HUMAN;sp|O75477|ERLN1_HUMAN	sp|O94905|ERLN2_HUMAN;sp|O75477|ERLN1_HUMAN	sp|O94905|ERLN2_HUMAN Erlin-2 OS=Homo sapiens OX=9606 GN=ERLIN2 PE=1 SV=1;sp|O75477|ERLN1_HUMAN Erlin-1 OS=Homo sapiens OX=9606 GN=ERLIN1 PE=1 SV=1	4	12.7	37.839	0	34.346	4050500	8	2	20.4421	19.4929	19.8842	18.0594	18.5228	17.627	18.0697	19.7118	19.5717	17.3705	17.0115	17.5724	16.2182	16.934	-1.95065	-1.87005	-1.1357
sp|P14324|FPPS_HUMAN	sp|P14324|FPPS_HUMAN	sp|P14324|FPPS_HUMAN Farnesyl pyrophosphate synthase OS=Homo sapiens OX=9606 GN=FDPS PE=1 SV=4	5	13.4	48.275	0	60.957	42328000	16	1	23.3196	22.6695	23.3435	17.3361	18.1232	18.7481	18.0691	22.6787	22.5453	22.2949	16.9382	17.9145	17.3745	17.4091	-5.09721	-5.04174	-0.660046
sp|P62906|RL10A_HUMAN	sp|P62906|RL10A_HUMAN	sp|P62906|RL10A_HUMAN 60S ribosomal protein L10a OS=Homo sapiens OX=9606 GN=RPL10A PE=1 SV=2	9	45.6	24.831	0	98.858	80044000	24	1	23.556	23.2831	22.6049	17.5106	17.6212	19.0705	18.0674	22.829	23.6279	23.6358	17.0785	17.3921	19.2148	17.8951	-5.46908	-5.08057	-0.172283
sp|P21283|VATC1_HUMAN	sp|P21283|VATC1_HUMAN	sp|P21283|VATC1_HUMAN V-type proton ATPase subunit C 1 OS=Homo sapiens OX=9606 GN=ATP6V1C1 PE=1 SV=4	4	14.7	43.941	0	27.259	1960700	6	1	18.3955	18.686	19.1755	17.446	18.1919	18.5614	18.0665	19.1505	19.1641	15.7028	17.7857	18.1771	16.8775	17.6134	-0.392356	-0.685855	-0.453025
sp|Q9H4A6|GOLP3_HUMAN	sp|Q9H4A6|GOLP3_HUMAN	sp|Q9H4A6|GOLP3_HUMAN Golgi phosphoprotein 3 OS=Homo sapiens OX=9606 GN=GOLPH3 PE=1 SV=1	1	5	33.81	0	12.515	5097700	6	1	20.455	20.967	20.2725	17.648	18.8549	17.6141	18.039	17.029	19.1354	16.0608	18.3428	18.2006	16.4928	17.6787	0.270326	-2.52584	-0.360287
sp|P54709|AT1B3_HUMAN	sp|P54709|AT1B3_HUMAN	sp|P54709|AT1B3_HUMAN Sodium/potassium-transporting ATPase subunit beta-3 OS=Homo sapiens OX=9606 GN=ATP1B3 PE=1 SV=1	4	17.2	31.512	0	26.505	10746000	10	1	21.9824	21.0221	21.0929	16.9923	18.4739	18.7271	18.0644	20.6185	21.4866	15.1729	17.913	18.3019	17.2923	17.8357	-1.2569	-3.30136	-0.228718
sp|Q8NFH4|NUP37_HUMAN	sp|Q8NFH4|NUP37_HUMAN	sp|Q8NFH4|NUP37_HUMAN Nucleoporin Nup37 OS=Homo sapiens OX=9606 GN=NUP37 PE=1 SV=1	3	13.5	36.707	0	21.383	5572100	6	1	18.2855	18.2633	18.3974	17.0602	18.2924	18.8304	18.061	18.6867	18.5035	19.5936	18.0231	18.191	16.4054	17.5398	-1.38812	-0.254379	-0.521163
sp|P48729|KC1A_HUMAN	sp|P48729|KC1A_HUMAN	sp|P48729|KC1A_HUMAN Casein kinase I isoform alpha OS=Homo sapiens OX=9606 GN=CSNK1A1 PE=1 SV=2	1	4.5	38.914	0.00092336	8.161	2119200	1	1	19.5215	19.3725	18.7889	17.1864	17.7949	18.2317	17.7377	18.7159	18.4349	15.8227	17.8283	18.5501	16.655	17.6778	0.0199429	-1.49	-0.0598729
sp|Q8IZP2|ST134_HUMAN;sp|P50502|F10A1_HUMAN;sp|Q8NFI4|F10A5_HUMAN	sp|Q8IZP2|ST134_HUMAN;sp|P50502|F10A1_HUMAN;sp|Q8NFI4|F10A5_HUMAN	sp|Q8IZP2|ST134_HUMAN Putative protein FAM10A4 OS=Homo sapiens OX=9606 GN=ST13P4 PE=5 SV=1;sp|P50502|F10A1_HUMAN Hsc70-interacting protein OS=Homo sapiens OX=9606 GN=ST13 PE=1 SV=2;sp|Q8NFI4|F10A5_HUMAN Putative protein FAM10A5 OS=Homo sapiens OX=9606 GN=S	2	11.2	27.406	0	39.334	1530400	5	3	19.5655	18.5334	18.4884	17.2078	19.3436	18.0858	18.2124	18.2945	18.1357	15.4078	17.79	18.0855	17.1574	17.6776	0.398321	-0.650046	-0.534736
sp|P61421|VA0D1_HUMAN	sp|P61421|VA0D1_HUMAN	sp|P61421|VA0D1_HUMAN V-type proton ATPase subunit d 1 OS=Homo sapiens OX=9606 GN=ATP6V0D1 PE=1 SV=1	3	8.3	40.329	0	20.202	5873300	5	1	18.2025	18.0076	18.6749	17.588	17.5327	19.0599	18.0602	17.3255	16.7477	15.6878	18.1258	19.2518	16.7646	18.0474	1.46041	-0.234798	-0.0127831
sp|Q9BV20|MTNA_HUMAN	sp|Q9BV20|MTNA_HUMAN	sp|Q9BV20|MTNA_HUMAN Methylthioribose-1-phosphate isomerase OS=Homo sapiens OX=9606 GN=MRI1 PE=1 SV=1	3	9.2	39.149	0	18	4091100	4	1	20.3855	20.4294	19.8028	17.6326	17.7423	18.8003	18.0584	19.2753	19.6965	15.1892	17.6814	17.9868	16.479	17.3824	-0.671318	-2.14751	-0.676015
sp|Q14197|ICT1_HUMAN	sp|Q14197|ICT1_HUMAN	sp|Q14197|ICT1_HUMAN Peptidyl-tRNA hydrolase ICT1, mitochondrial OS=Homo sapiens OX=9606 GN=MRPL58 PE=1 SV=1	2	9.7	23.63	0.001004	11.604	1883100	5	1	19.5912	19.0569	18.0231	17.8953	18.6978	18.6545	18.4159	17.9319	18.0541	17.5613	17.8468	17.7787	17.4013	17.6756	-0.173531	-0.474552	-0.740289
sp|Q14914|PTGR1_HUMAN	sp|Q14914|PTGR1_HUMAN	sp|Q14914|PTGR1_HUMAN Prostaglandin reductase 1 OS=Homo sapiens OX=9606 GN=PTGR1 PE=1 SV=2	5	18.5	35.869	0	49.072	9789900	12	1	20.7871	21.5044	21.4705	17.988	17.7531	18.4341	18.0584	21.1	20.8062	17.2063	17.8376	16.7106	15.6644	16.7375	-2.96662	-3.19561	-1.32083
sp|Q99653|CHP1_HUMAN	sp|Q99653|CHP1_HUMAN	sp|Q99653|CHP1_HUMAN Calcineurin B homologous protein 1 OS=Homo sapiens OX=9606 GN=CHP1 PE=1 SV=3	1	10.3	22.456	0.0089552	6.1079	570770	1	1	17.354	17.8562	17.0994	18.0437	18.1441	18.4804	18.2228	16.6075	16.5488	15.4587	17.4952	18.1947	17.3356	17.6751	1.47012	0.786234	-0.547626
sp|Q9H5V9|CX056_HUMAN	sp|Q9H5V9|CX056_HUMAN	sp|Q9H5V9|CX056_HUMAN UPF0428 protein CXorf56 OS=Homo sapiens OX=9606 GN=CXorf56 PE=1 SV=1	2	11.3	25.624	0.000998	11.509	1029600	3	1	18.0453	18.3172	17.2263	17.5162	17.8777	18.7369	18.0436	18.4451	17.7915	17.8137	18.0029	17.7236	17.2964	17.6743	-0.342449	0.180683	-0.369306
sp|Q9NVS9|PNPO_HUMAN	sp|Q9NVS9|PNPO_HUMAN	sp|Q9NVS9|PNPO_HUMAN Pyridoxine-5-phosphate oxidase OS=Homo sapiens OX=9606 GN=PNPO PE=1 SV=1	1	4.2	29.988	1	-2	3978900	1	1	19.7489	20.076	20.7768	17.5039	18.5991	18.8457	18.3163	17.2819	17.0689	16.1628	17.3755	18.5543	17.0907	17.6735	0.835669	-1.88428	-0.64275
sp|Q9UQ80|PA2G4_HUMAN	sp|Q9UQ80|PA2G4_HUMAN	sp|Q9UQ80|PA2G4_HUMAN Proliferation-associated protein 2G4 OS=Homo sapiens OX=9606 GN=PA2G4 PE=1 SV=3	5	21.8	43.786	0	94.061	8841800	13	1	22.0417	22.0568	22.745	17.355	18.3639	18.455	18.058	16.9723	16.642	16.9086	20.4142	19.9077	24.8079	21.7099	4.86899	-4.22319	3.65196
sp|Q13637|RAB32_HUMAN	sp|Q13637|RAB32_HUMAN	sp|Q13637|RAB32_HUMAN Ras-related protein Rab-32 OS=Homo sapiens OX=9606 GN=RAB32 PE=1 SV=3	1	9.3	24.997	0.00086281	6.972	1321700	3	1	18.8696	18.4192	16.2229	16.9956	18.661	19.245	18.3005	17.3126	16.527	15.7951	18.1762	18.2245	16.6165	17.6724	1.12749	0.463271	-0.628112
sp|Q9Y281|COF2_HUMAN	sp|Q9Y281|COF2_HUMAN	sp|Q9Y281|COF2_HUMAN Cofilin-2 OS=Homo sapiens OX=9606 GN=CFL2 PE=1 SV=1	4	34.3	18.736	0	24.398	3624500	5	1	20.1458	20.5718	19.3961	17.4621	18.1643	18.5441	18.0568	16.1205	17.1555	16.2667	18.0841	17.7769	16.622	17.4943	0.980104	-1.98111	-0.56248
sp|Q9HCU5|PREB_HUMAN	sp|Q9HCU5|PREB_HUMAN	sp|Q9HCU5|PREB_HUMAN Prolactin regulatory element-binding protein OS=Homo sapiens OX=9606 GN=PREB PE=1 SV=2	1	6.5	45.468	0.00081037	6.539	953730	3	1	17.7081	18.6146	18.1591	16.9123	17.9441	17.8582	17.5715	15.8242	16.8463	15.871	17.8551	17.9815	17.1709	17.6692	1.48865	-0.589046	0.0976264
sp|Q9P0L0|VAPA_HUMAN	sp|Q9P0L0|VAPA_HUMAN	sp|Q9P0L0|VAPA_HUMAN Vesicle-associated membrane protein-associated protein A OS=Homo sapiens OX=9606 GN=VAPA PE=1 SV=3	4	14.5	27.893	0	18.328	4518400	6	1	19.3134	19.6801	18.2253	17.4975	17.9017	18.7712	18.0568	17.2477	18.3147	19.7547	17.163	17.9511	18.0138	17.7093	-0.729741	-1.01619	-0.347478
sp|Q96GC5|RM48_HUMAN	sp|Q96GC5|RM48_HUMAN	sp|Q96GC5|RM48_HUMAN 39S ribosomal protein L48, mitochondrial OS=Homo sapiens OX=9606 GN=MRPL48 PE=1 SV=2	1	6.1	23.934	0.00094518	9.4845	1173000	2	1	18.3335	18.5149	18.335	17.2703	18.1288	17.5521	17.6504	17.9485	17.6232	15.8858	16.1481	18.2469	18.6056	17.6668	0.514356	-0.744047	0.0164534
sp|Q16629|SRSF7_HUMAN	sp|Q16629|SRSF7_HUMAN	sp|Q16629|SRSF7_HUMAN Serine/arginine-rich splicing factor 7 OS=Homo sapiens OX=9606 GN=SRSF7 PE=1 SV=1	6	26.1	27.366	0	309.07	165530000	13	1	21.0472	21.5027	21.1636	16.8119	18.6295	18.7282	18.0565	22.8378	22.8898	24.7617	16.818	18.3376	17.2721	17.4759	-6.02051	-3.18128	-0.580615
sp|P61923|COPZ1_HUMAN	sp|P61923|COPZ1_HUMAN	sp|P61923|COPZ1_HUMAN Coatomer subunit zeta-1 OS=Homo sapiens OX=9606 GN=COPZ1 PE=1 SV=1	6	34.5	20.198	0	77.478	13926000	12	1	21.5487	21.99	21.4037	17.5461	19.0632	17.5594	18.0562	21.1682	21.8734	14.7349	17.1612	17.8611	16.4724	17.1649	-2.0939	-3.59122	-0.891349
sp|Q9C0D9|EPT1_HUMAN	sp|Q9C0D9|EPT1_HUMAN	sp|Q9C0D9|EPT1_HUMAN Ethanolaminephosphotransferase 1 OS=Homo sapiens OX=9606 GN=SELENOI PE=1 SV=3	2	4.5	45.228	0	33.35	6897700	6	1	20.7249	21.3687	20.0135	17.892	19.185	18.568	18.5483	19.7907	19.8967	15.5523	18.3963	18.1458	16.4494	17.6638	-0.749443	-2.15403	-0.884542
sp|P36507|MP2K2_HUMAN	sp|P36507|MP2K2_HUMAN	sp|P36507|MP2K2_HUMAN Dual specificity mitogen-activated protein kinase kinase 2 OS=Homo sapiens OX=9606 GN=MAP2K2 PE=1 SV=1	1	3.5	44.424	0.0023346	6.3322	1041800	1	1	19.0451	17.8923	17.7978	18.278	18.5328	18.7999	18.5369	16.8347	16.466	15.5034	17.779	18.5585	16.6534	17.6636	1.39561	0.291847	-0.873274
sp|Q9UHD1|CHRD1_HUMAN	sp|Q9UHD1|CHRD1_HUMAN	sp|Q9UHD1|CHRD1_HUMAN Cysteine and histidine-rich domain-containing protein 1 OS=Homo sapiens OX=9606 GN=CHORDC1 PE=1 SV=2	6	18.7	37.489	0	66.621	28200000	15	1	22.5323	22.6587	22.8458	17.881	16.8786	19.4069	18.0555	22.5836	22.2402	19.0114	16.9319	17.9452	17.0432	17.3067	-3.97166	-4.62345	-0.748749
sp|P53701|CCHL_HUMAN	sp|P53701|CCHL_HUMAN	sp|P53701|CCHL_HUMAN Cytochrome c-type heme lyase OS=Homo sapiens OX=9606 GN=HCCS PE=1 SV=1	3	9.7	30.601	0	20.79	5748000	7	1	20.9958	20.0033	20.2353	18.6092	17.7177	17.8381	18.055	20.4472	20.4453	14.2476	17.6122	17.6826	16.7785	17.3578	-1.02225	-2.35651	-0.697187
sp|Q9H444|CHM4B_HUMAN	sp|Q9H444|CHM4B_HUMAN	sp|Q9H444|CHM4B_HUMAN Charged multivesicular body protein 4b OS=Homo sapiens OX=9606 GN=CHMP4B PE=1 SV=1	2	11.2	24.95	0	307.39	21287000	6	1	23.0195	22.1281	22.0281	16.5344	18.9692	18.5914	18.0317	21.6109	21.7896	14.6904	17.861	18.3042	16.8159	17.6604	-1.70328	-4.36022	-0.371311
sp|Q9Y6C9|MTCH2_HUMAN	sp|Q9Y6C9|MTCH2_HUMAN	sp|Q9Y6C9|MTCH2_HUMAN Mitochondrial carrier homolog 2 OS=Homo sapiens OX=9606 GN=MTCH2 PE=1 SV=1	3	16.5	33.331	0	20.711	4103200	8	1	18.3679	18.6403	18.184	17.2692	18.2294	18.6649	18.0545	19.323	18.9787	19.693	16.4978	17.1704	16.3605	16.6762	-2.65534	-0.342903	-1.37832
sp|P25787|PSA2_HUMAN	sp|P25787|PSA2_HUMAN	sp|P25787|PSA2_HUMAN Proteasome subunit alpha type-2 OS=Homo sapiens OX=9606 GN=PSMA2 PE=1 SV=2	8	44.4	25.898	0	68.135	23884000	25	1	22.3711	22.5115	22.3734	17.6713	18.1105	18.3748	18.0522	21.6871	22.2996	19.5118	17.5429	17.657	18.3638	17.8546	-3.31161	-4.3665	-0.197631
sp|Q99497|PARK7_HUMAN	sp|Q99497|PARK7_HUMAN	sp|Q99497|PARK7_HUMAN Protein/nucleic acid deglycase DJ-1 OS=Homo sapiens OX=9606 GN=PARK7 PE=1 SV=2	8	39.2	19.891	0	119.88	71164000	29	1	24.5274	24.5689	23.3784	17.9314	17.6037	18.6206	18.0519	23.0392	23.1429	15.2053	18.0954	17.9116	16.1239	17.377	-3.08549	-6.1063	-0.674932
sp|Q00534|CDK6_HUMAN	sp|Q00534|CDK6_HUMAN	sp|Q00534|CDK6_HUMAN Cyclin-dependent kinase 6 OS=Homo sapiens OX=9606 GN=CDK6 PE=1 SV=1	2	8	36.938	0.0023419	6.3444	556870	1	1	17.0868	18.1275	16.6558	19.2838	18.3797	18.9462	18.8699	17.121	16.5576	16.6577	17.6605	18.3892	16.9043	17.6513	0.872535	1.57987	-1.21858
sp|Q9Y394|DHRS7_HUMAN	sp|Q9Y394|DHRS7_HUMAN	sp|Q9Y394|DHRS7_HUMAN Dehydrogenase/reductase SDR family member 7 OS=Homo sapiens OX=9606 GN=DHRS7 PE=1 SV=1	3	19.2	38.298	0	18.89	3402200	5	1	19.9523	19.8547	19.7911	17.7132	18.5278	17.9126	18.0512	18.5202	18.877	15.5647	18.0647	17.9794	17.084	17.7094	0.0553761	-1.81482	-0.341857
sp|Q9Y285|SYFA_HUMAN	sp|Q9Y285|SYFA_HUMAN	sp|Q9Y285|SYFA_HUMAN Phenylalanine--tRNA ligase alpha subunit OS=Homo sapiens OX=9606 GN=FARSA PE=1 SV=3	1	2.2	57.563	0.00084388	6.7824	432510	3	1	16.405	16.9931	17.5822	18.4013	18.5622	18.0112	18.3249	17.611	16.8079	15.4248	17.3321	18.4083	17.2063	17.6489	1.03433	1.33145	-0.675967
sp|Q92688|AN32B_HUMAN	sp|Q92688|AN32B_HUMAN	sp|Q92688|AN32B_HUMAN Acidic leucine-rich nuclear phosphoprotein 32 family member B OS=Homo sapiens OX=9606 GN=ANP32B PE=1 SV=1	4	19.1	28.787	0	12.066	10943000	5	1	16.6064	22.3108	21.4219	17.5526	18.5974	17.9985	18.0495	20.4876	21.854	15.0528	18.8622	17.8238	15.9411	17.5424	-1.58906	-2.06352	-0.507131
sp|Q9HB07|MYG1_HUMAN	sp|Q9HB07|MYG1_HUMAN	sp|Q9HB07|MYG1_HUMAN UPF0160 protein MYG1, mitochondrial OS=Homo sapiens OX=9606 GN=C12orf10 PE=1 SV=2	3	9	42.449	0	19.984	10222000	5	1	21.8145	21.1978	21.0981	16.8927	18.1486	19.0879	18.0431	17.3048	16.2015	19.4098	16.9264	17.7945	17.7426	17.4879	-0.150846	-3.32704	-0.555241
sp|P51659|DHB4_HUMAN	sp|P51659|DHB4_HUMAN	sp|P51659|DHB4_HUMAN Peroxisomal multifunctional enzyme type 2 OS=Homo sapiens OX=9606 GN=HSD17B4 PE=1 SV=3	13	23.5	79.685	0	154.2	27764000	31	1	22.1484	22.3289	22.6188	17.3968	17.436	19.2964	18.043	22.0454	21.9955	20.5367	17.4354	18.8219	16.4686	17.5753	-3.95054	-4.32235	-0.467723
sp|P35998|PRS7_HUMAN	sp|P35998|PRS7_HUMAN	sp|P35998|PRS7_HUMAN 26S proteasome regulatory subunit 7 OS=Homo sapiens OX=9606 GN=PSMC2 PE=1 SV=3	1	3	48.633	0.00091324	7.7809	902680	1	1	18.2952	17.567	17.8841	17.2331	17.3705	18.6812	17.7616	18.1517	18.1479	15.0633	17.5982	18.219	17.1217	17.6463	0.525368	-0.153823	-0.115315
sp|Q7Z739|YTHD3_HUMAN;sp|Q9BYJ9|YTHD1_HUMAN	sp|Q7Z739|YTHD3_HUMAN;sp|Q9BYJ9|YTHD1_HUMAN	sp|Q7Z739|YTHD3_HUMAN YTH domain-containing family protein 3 OS=Homo sapiens OX=9606 GN=YTHDF3 PE=1 SV=1;sp|Q9BYJ9|YTHD1_HUMAN YTH domain-containing family protein 1 OS=Homo sapiens OX=9606 GN=YTHDF1 PE=1 SV=1	2	3.2	63.86	0.00092507	8.1699	3004700	5	2	20.0479	20.3105	15.5638	17.3058	19.3385	17.8686	18.171	20.3261	19.8744	15.8873	16.5311	18.9028	17.5026	17.6455	-1.05046	-0.469769	-0.525478
sp|P63092|GNAS2_HUMAN;sp|Q5JWF2|GNAS1_HUMAN	sp|P63092|GNAS2_HUMAN;sp|Q5JWF2|GNAS1_HUMAN	sp|P63092|GNAS2_HUMAN Guanine nucleotide-binding protein G(s) subunit alpha isoforms short OS=Homo sapiens OX=9606 GN=GNAS PE=1 SV=1;sp|Q5JWF2|GNAS1_HUMAN Guanine nucleotide-binding protein G(s) subunit alpha isoforms XLas OS=Homo sapiens OX=9606 GN=GNAS P	5	15.2	45.664	0	79.622	8907300	7	2	21.7052	20.0709	19.5647	17.2823	18.4803	18.3612	18.0413	21.4556	20.431	18.0269	16.023	18.3301	16.9188	17.0907	-2.88051	-2.40567	-0.95064
sp|Q9NZL9|MAT2B_HUMAN	sp|Q9NZL9|MAT2B_HUMAN	sp|Q9NZL9|MAT2B_HUMAN Methionine adenosyltransferase 2 subunit beta OS=Homo sapiens OX=9606 GN=MAT2B PE=1 SV=1	6	22.2	37.551	0	46.047	16323000	14	1	21.6339	22.2102	22.1103	17.6395	17.7391	18.7392	18.0393	21.1464	21.5025	14.0264	17.9872	18.24	16.9465	17.7245	-1.16724	-3.94553	-0.314721
sp|Q15382|RHEB_HUMAN	sp|Q15382|RHEB_HUMAN	sp|Q15382|RHEB_HUMAN GTP-binding protein Rheb OS=Homo sapiens OX=9606 GN=RHEB PE=1 SV=1	2	9.8	20.497	0	14.012	2324900	3	1	19.5264	19.6437	18.697	18.186	18.5622	18.3234	18.3572	19.1862	19.1456	15.7468	18.0832	18.1944	16.6471	17.6416	-0.384628	-0.931821	-0.715642
sp|Q9Y2V2|CHSP1_HUMAN	sp|Q9Y2V2|CHSP1_HUMAN	sp|Q9Y2V2|CHSP1_HUMAN Calcium-regulated heat-stable protein 1 OS=Homo sapiens OX=9606 GN=CARHSP1 PE=1 SV=2	2	27.2	15.892	0	22.699	3795300	3	1	19.4237	19.716	19.2134	18.3253	18.4058	18.9897	18.5736	16.4815	20.6646	15.4915	18.0349	17.5626	17.3268	17.6415	0.0955979	-0.87739	-0.932173
sp|Q9NR56|MBNL1_HUMAN	sp|Q9NR56|MBNL1_HUMAN	sp|Q9NR56|MBNL1_HUMAN Muscleblind-like protein 1 OS=Homo sapiens OX=9606 GN=MBNL1 PE=1 SV=2	1	2.8	41.817	0.00093197	8.7022	3454800	2	1	19.5522	18.6692	19.6791	17.2253	17.6132	18.2912	17.7099	20.7433	17.4361	17.729	16.6528	18.5393	17.7312	17.6411	-0.995035	-1.59029	-0.0687904
sp|Q15293|RCN1_HUMAN	sp|Q15293|RCN1_HUMAN	sp|Q15293|RCN1_HUMAN Reticulocalbin-1 OS=Homo sapiens OX=9606 GN=RCN1 PE=1 SV=1	5	15.4	38.89	0	94.864	71263000	17	1	24.1262	24.3359	23.7264	16.7775	19.1995	18.1399	18.039	23.2484	22.1645	19.2597	17.4253	18.7145	17.0105	17.7168	-3.84078	-6.02385	-0.322225
sp|Q9NZZ3|CHMP5_HUMAN	sp|Q9NZZ3|CHMP5_HUMAN	sp|Q9NZZ3|CHMP5_HUMAN Charged multivesicular body protein 5 OS=Homo sapiens OX=9606 GN=CHMP5 PE=1 SV=1	2	19.6	24.57	0	16.985	4294900	6	1	20.736	20.3081	20.0021	17.1695	18.0299	18.6907	17.9634	15.8945	17.6864	16.0365	17.5509	18.9347	16.4295	17.6384	1.09923	-2.38535	-0.325
sp|Q9BVC6|TM109_HUMAN	sp|Q9BVC6|TM109_HUMAN	sp|Q9BVC6|TM109_HUMAN Transmembrane protein 109 OS=Homo sapiens OX=9606 GN=TMEM109 PE=1 SV=1	1	4.9	26.21	0.0082707	6.1451	6408900	4	1	20.8907	21.2472	20.3955	16.7115	18.7023	18.618	18.0106	17.3086	20.5927	17.0486	17.5486	18.0706	17.2865	17.6352	-0.681373	-2.83387	-0.375368
sp|P05455|LA_HUMAN	sp|P05455|LA_HUMAN	sp|P05455|LA_HUMAN Lupus La protein OS=Homo sapiens OX=9606 GN=SSB PE=1 SV=2	2	6.1	46.836	0	13.9	2115500	3	1	19.3873	19.0961	18.4788	18.2417	18.148	18.3924	18.2607	17.8907	19.2409	14.7987	18.1381	18.4838	16.2713	17.6311	0.320938	-0.726695	-0.629659
sp|Q9NXA8|SIR5_HUMAN	sp|Q9NXA8|SIR5_HUMAN	sp|Q9NXA8|SIR5_HUMAN NAD-dependent protein deacylase sirtuin-5, mitochondrial OS=Homo sapiens OX=9606 GN=SIRT5 PE=1 SV=2	1	5.5	33.881	0.00088652	7.272	2358100	2	1	20.7007	18.3388	18.1106	17.6892	17.6426	19.1658	18.1658	16.8763	16.494	14.9378	17.3476	17.8017	17.7399	17.6297	1.52704	-0.884192	-0.536129
sp|P51151|RAB9A_HUMAN	sp|P51151|RAB9A_HUMAN	sp|P51151|RAB9A_HUMAN Ras-related protein Rab-9A OS=Homo sapiens OX=9606 GN=RAB9A PE=1 SV=1	2	7.5	22.837	0	33.717	2447300	6	1	19.4269	19.5949	19.7002	18.2752	19.0768	19.8406	19.0642	16.8497	16.7437	15.5293	18.0887	18.1861	16.6133	17.6294	1.25513	-0.509799	-1.43484
sp|Q9NZ32|ARP10_HUMAN	sp|Q9NZ32|ARP10_HUMAN	sp|Q9NZ32|ARP10_HUMAN Actin-related protein 10 OS=Homo sapiens OX=9606 GN=ACTR10 PE=1 SV=1	2	6	46.306	0	11.85	1306000	4	1	18.3338	18.3648	18.3565	17.05	17.888	18.3788	17.7723	18.3638	17.066	16.2943	17.0839	17.8967	17.9048	17.6285	0.387101	-0.579401	-0.143833
sp|P49748|ACADV_HUMAN	sp|P49748|ACADV_HUMAN	sp|P49748|ACADV_HUMAN Very long-chain specific acyl-CoA dehydrogenase, mitochondrial OS=Homo sapiens OX=9606 GN=ACADVL PE=1 SV=1	3	8.4	70.389	0	16.767	2041300	3	1	19.1182	19.5484	18.7202	17.8183	17.4473	18.8478	18.0378	18.9661	17.5562	14.7546	18.1695	18.0481	17.1857	17.8011	0.708811	-1.09115	-0.236702
sp|Q99961|SH3G1_HUMAN;sp|Q99962|SH3G2_HUMAN	sp|Q99961|SH3G1_HUMAN;sp|Q99962|SH3G2_HUMAN	sp|Q99961|SH3G1_HUMAN Endophilin-A2 OS=Homo sapiens OX=9606 GN=SH3GL1 PE=1 SV=1;sp|Q99962|SH3G2_HUMAN Endophilin-A1 OS=Homo sapiens OX=9606 GN=SH3GL2 PE=1 SV=1	2	5.4	41.489	0	14.923	5555400	4	2	20.8597	20.5145	20.5314	17.6941	18.2096	17.5968	17.8335	19.8012	20.0303	16.2389	17.1987	18.2293	17.454	17.6274	-1.06273	-2.80168	-0.206146
sp|O00151|PDLI1_HUMAN	sp|O00151|PDLI1_HUMAN	sp|O00151|PDLI1_HUMAN PDZ and LIM domain protein 1 OS=Homo sapiens OX=9606 GN=PDLIM1 PE=1 SV=4	9	40.1	36.071	0	95.453	25537000	17	1	22.3703	22.5847	22.9715	17.7778	18.6598	17.6736	18.0371	22.4288	22.236	15.6547	16.7627	18.2985	16.4177	17.1596	-2.94688	-4.60513	-0.87744
sp|P61019|RAB2A_HUMAN;sp|Q8WUD1|RAB2B_HUMAN	sp|P61019|RAB2A_HUMAN	sp|P61019|RAB2A_HUMAN Ras-related protein Rab-2A OS=Homo sapiens OX=9606 GN=RAB2A PE=1 SV=1	6	31.1	23.545	0	187.21	20787000	18	2	22.6965	22.5526	21.557	17.4629	17.9817	18.6452	18.0299	21.8444	22.3328	16.338	16.8782	18.2088	16.1317	17.0729	-3.09882	-4.23879	-0.957035
sp|Q16836|HCDH_HUMAN	sp|Q16836|HCDH_HUMAN	sp|Q16836|HCDH_HUMAN Hydroxyacyl-coenzyme A dehydrogenase, mitochondrial OS=Homo sapiens OX=9606 GN=HADH PE=1 SV=3	4	11.8	34.293	0	24.366	8612000	9	1	21.3872	21.2949	21.4947	17.5308	18.1923	18.361	18.0281	16.3483	16.9673	16.18	17.9589	18.3416	16.3852	17.5619	1.06335	-3.36418	-0.466164
sp|P04181|OAT_HUMAN	sp|P04181|OAT_HUMAN	sp|P04181|OAT_HUMAN Ornithine aminotransferase, mitochondrial OS=Homo sapiens OX=9606 GN=OAT PE=1 SV=1	4	14.4	48.534	0	28.257	4857500	6	1	20.7546	20.236	20.1817	17.7282	18.4542	17.8976	18.0267	19.7447	18.8372	15.5354	18.0458	18.4453	17.8029	18.098	0.0589266	-2.36407	0.0713221
sp|P82979|SARNP_HUMAN	sp|P82979|SARNP_HUMAN	sp|P82979|SARNP_HUMAN SAP domain-containing ribonucleoprotein OS=Homo sapiens OX=9606 GN=SARNP PE=1 SV=3	7	37.1	23.671	0	323.31	171090000	22	1	22.5719	22.6787	22.7167	16.9034	18.3503	18.8153	18.023	26.0366	25.8552	24.4583	21.0175	18.5413	16.9079	18.8222	-6.62778	-4.6328	0.79926
sp|Q04760|LGUL_HUMAN	sp|Q04760|LGUL_HUMAN	sp|Q04760|LGUL_HUMAN Lactoylglutathione lyase OS=Homo sapiens OX=9606 GN=GLO1 PE=1 SV=4	1	9.2	20.777	0.0045942	6.2215	2147500	4	1	19.0347	19.3855	18.3357	17.085	17.9237	18.1699	17.7262	18.2874	19.0836	16.4156	17.8892	17.761	17.2062	17.6188	-0.310074	-1.19243	-0.107436
sp|P49914|MTHFS_HUMAN	sp|P49914|MTHFS_HUMAN	sp|P49914|MTHFS_HUMAN 5-formyltetrahydrofolate cyclo-ligase OS=Homo sapiens OX=9606 GN=MTHFS PE=1 SV=2	2	10.8	23.255	0.001003	11.596	1730700	2	1	19.1569	19.1405	18.7548	18.5735	18.5889	18.5598	18.574	19.0914	17.2322	15.3431	16.9751	18.5927	17.2883	17.6187	0.396476	-0.443337	-0.955336
sp|P09661|RU2A_HUMAN	sp|P09661|RU2A_HUMAN	sp|P09661|RU2A_HUMAN U2 small nuclear ribonucleoprotein A OS=Homo sapiens OX=9606 GN=SNRPA1 PE=1 SV=2	12	43.5	28.415	0	323.31	98213000	22	1	20.5033	20.5693	20.7003	17.845	17.4466	18.7751	18.0222	22.0611	21.3445	24.0423	19.0705	17.8417	17.2142	18.0421	-4.44048	-2.56874	0.0199102
sp|P46777|RL5_HUMAN	sp|P46777|RL5_HUMAN	sp|P46777|RL5_HUMAN 60S ribosomal protein L5 OS=Homo sapiens OX=9606 GN=RPL5 PE=1 SV=3	10	32	34.362	0	188.72	85098000	33	1	23.2679	24.0269	23.4964	16.9442	18.693	18.4292	18.0221	23.3848	23.4682	23.0933	18.2263	18.2319	18.9014	18.4532	-4.86224	-5.57493	0.431069
sp|O60664|PLIN3_HUMAN	sp|O60664|PLIN3_HUMAN	sp|O60664|PLIN3_HUMAN Perilipin-3 OS=Homo sapiens OX=9606 GN=PLIN3 PE=1 SV=3	2	10.1	47.074	0	19.492	1784100	5	1	18.0033	18.2807	18.4107	17.5202	17.9369	18.775	18.0774	17.1398	16.5359	14.5651	18.1208	17.8811	16.8442	17.6154	1.53512	-0.15417	-0.461995
sp|P78346|RPP30_HUMAN	sp|P78346|RPP30_HUMAN	sp|P78346|RPP30_HUMAN Ribonuclease P protein subunit p30 OS=Homo sapiens OX=9606 GN=RPP30 PE=1 SV=1	2	7.1	29.321	0	11.67	1184300	3	1	18.4463	18.5813	17.9576	17.3641	18.5904	18.3423	18.0989	17.7878	17.8338	16.0146	17.1858	18.2325	17.427	17.6151	0.403013	-0.229453	-0.48387
sp|Q96CT7|CC124_HUMAN	sp|Q96CT7|CC124_HUMAN	sp|Q96CT7|CC124_HUMAN Coiled-coil domain-containing protein 124 OS=Homo sapiens OX=9606 GN=CCDC124 PE=1 SV=1	3	20.2	25.835	0	48.672	22851000	11	1	21.6848	21.8462	21.7871	16.9481	18.4451	18.6719	18.0217	22.2659	22.0847	20.6529	17.3484	17.752	17.2763	17.4589	-4.20894	-3.751	-0.562805
sp|P04792|HSPB1_HUMAN	sp|P04792|HSPB1_HUMAN	sp|P04792|HSPB1_HUMAN Heat shock protein beta-1 OS=Homo sapiens OX=9606 GN=HSPB1 PE=1 SV=2	7	49.3	22.782	0	186.88	197120000	37	1	25.2353	25.5861	25.6051	16.4591	18.9951	18.6034	18.0192	24.8937	25.0411	22.708	19.7278	18.0563	22.098	19.9607	-4.25357	-7.45629	1.94147
sp|Q8TED1|GPX8_HUMAN	sp|Q8TED1|GPX8_HUMAN	sp|Q8TED1|GPX8_HUMAN Probable glutathione peroxidase 8 OS=Homo sapiens OX=9606 GN=GPX8 PE=1 SV=2	2	10.5	23.881	0	12.093	4236100	3	1	20.9013	20.1673	19.0696	18.2034	17.5376	18.3259	18.0223	19.2283	18.9401	15.5455	17.6881	18.1465	17.0008	17.6118	-0.29285	-2.02378	-0.410505
sp|P50402|EMD_HUMAN	sp|P50402|EMD_HUMAN	sp|P50402|EMD_HUMAN Emerin OS=Homo sapiens OX=9606 GN=EMD PE=1 SV=1	3	14.6	28.994	0	26.242	22588000	8	1	22.1379	22.1817	22.6963	17.3776	18.1678	18.5008	18.0154	22.819	21.4724	20.1301	19.4965	17.1087	20.4805	19.0286	-2.44526	-4.32327	1.01317
sp|Q9NYL9|TMOD3_HUMAN	sp|Q9NYL9|TMOD3_HUMAN	sp|Q9NYL9|TMOD3_HUMAN Tropomodulin-3 OS=Homo sapiens OX=9606 GN=TMOD3 PE=1 SV=1	3	14.2	39.594	0	24.16	6630300	5	1	20.7147	20.5623	20.7847	17.4631	17.5616	19.0214	18.0154	20.0641	20.7358	15.3092	20.2703	18.1773	16.7605	18.4027	-0.300316	-2.67189	0.387337
sp|O15427|MOT4_HUMAN	sp|O15427|MOT4_HUMAN	sp|O15427|MOT4_HUMAN Monocarboxylate transporter 4 OS=Homo sapiens OX=9606 GN=SLC16A3 PE=1 SV=1	2	5.6	49.469	0	12.547	9662600	6	1	19.3961	21.0002	21.2669	17.7639	18.3095	19.3189	18.4641	20.8774	22.4329	16.1027	17.7922	18.3058	16.7268	17.6083	-2.19601	-2.09034	-0.855797
sp|Q14244|MAP7_HUMAN	sp|Q14244|MAP7_HUMAN	sp|Q14244|MAP7_HUMAN Ensconsin OS=Homo sapiens OX=9606 GN=MAP7 PE=1 SV=1	2	3.3	84.051	0	12.477	1309600	3	1	17.3837	18.1475	18.7747	18.4286	18.6107	18.6898	18.5764	18.3516	17.8759	15.2313	18.2267	17.5846	17.0016	17.6043	0.451346	0.474374	-0.972065
sp|Q9P2T1|GMPR2_HUMAN	sp|Q9P2T1|GMPR2_HUMAN	sp|Q9P2T1|GMPR2_HUMAN GMP reductase 2 OS=Homo sapiens OX=9606 GN=GMPR2 PE=1 SV=1	1	3.7	37.874	0.002322	6.2965	2153500	2	1	19.2652	19.523	19.0441	17.6031	17.6979	18.6545	17.9852	18.6206	18.2287	15.2727	17.6691	18.1841	16.9582	17.6038	0.229826	-1.29228	-0.381339
sp|Q99733|NP1L4_HUMAN	sp|Q99733|NP1L4_HUMAN	sp|Q99733|NP1L4_HUMAN Nucleosome assembly protein 1-like 4 OS=Homo sapiens OX=9606 GN=NAP1L4 PE=1 SV=1	2	7.7	42.823	0	12.897	1787900	2	1	19.8678	18.3381	18.2549	16.6601	18.1547	18.3657	17.7268	18.521	16.3664	15.9501	17.9448	18.6473	16.2104	17.6008	0.654997	-1.09343	-0.125998
sp|P61106|RAB14_HUMAN	sp|P61106|RAB14_HUMAN	sp|P61106|RAB14_HUMAN Ras-related protein Rab-14 OS=Homo sapiens OX=9606 GN=RAB14 PE=1 SV=4	7	41.4	23.897	0	80.04	26140000	20	1	22.6353	22.9643	21.8327	16.9945	18.5396	18.5084	18.0142	22.5161	22.3419	15.1894	17.3642	19.045	18.6031	18.3374	-1.67832	-4.46328	0.323281
sp|Q86U42|PABP2_HUMAN	sp|Q86U42|PABP2_HUMAN	sp|Q86U42|PABP2_HUMAN Polyadenylate-binding protein 2 OS=Homo sapiens OX=9606 GN=PABPN1 PE=1 SV=3	2	8.8	32.749	0	31.959	6430600	6	1	18.2806	18.0497	18.1579	17.2028	17.9904	19.0251	18.0728	21.5999	16.5648	20.6135	18.1802	17.9223	16.693	17.5985	-1.99422	-0.0899989	-0.474264
sp|P62249|RS16_HUMAN	sp|P62249|RS16_HUMAN	sp|P62249|RS16_HUMAN 40S ribosomal protein S16 OS=Homo sapiens OX=9606 GN=RPS16 PE=1 SV=2	4	21.9	16.445	0	25.735	10315000	9	1	20.3086	20.7357	20.1578	17.2634	18.6012	18.1769	18.0138	19.4613	20.8154	19.4337	20.1406	18.5748	19.8848	19.5334	-0.37009	-2.38687	1.51956
sp|P00492|HPRT_HUMAN	sp|P00492|HPRT_HUMAN	sp|P00492|HPRT_HUMAN Hypoxanthine-guanine phosphoribosyltransferase OS=Homo sapiens OX=9606 GN=HPRT1 PE=1 SV=2	5	37.2	24.579	0	41.101	13485000	13	1	22.3948	21.7627	21.1343	17.6563	17.6172	18.7507	18.0081	21.2453	20.9796	16.5055	17.5124	17.877	16.2657	17.2183	-2.35849	-3.75587	-0.789728
sp|Q9BUT1|BDH2_HUMAN	sp|Q9BUT1|BDH2_HUMAN	sp|Q9BUT1|BDH2_HUMAN 3-hydroxybutyrate dehydrogenase type 2 OS=Homo sapiens OX=9606 GN=BDH2 PE=1 SV=2	2	9	26.724	0	13.981	1157400	2	1	19.0157	17.8281	18.3399	17.4947	19.4693	18.3723	18.4454	17.3993	18.0845	15.2138	17.9998	17.8366	16.9483	17.5949	0.695701	0.0508747	-0.850512
sp|Q9NZC3|GDE1_HUMAN	sp|Q9NZC3|GDE1_HUMAN	sp|Q9NZC3|GDE1_HUMAN Glycerophosphodiester phosphodiesterase 1 OS=Homo sapiens OX=9606 GN=GDE1 PE=1 SV=1	2	7.6	37.718	0	12.594	1449700	4	1	18.8892	18.8178	18.7645	17.8628	18.1813	18.6859	18.2433	17.4241	16.9938	15.2881	17.9104	18.5235	16.3457	17.5932	1.02451	-0.580531	-0.650156
sp|Q96BR5|COA7_HUMAN	sp|Q96BR5|COA7_HUMAN	sp|Q96BR5|COA7_HUMAN Cytochrome c oxidase assembly factor 7 OS=Homo sapiens OX=9606 GN=COA7 PE=1 SV=2	1	6.1	25.709	0.0046012	6.2308	920110	1	1	18.1639	18.2435	18.0881	16.7049	18.087	17.6849	17.4923	17.5793	16.7876	15.0724	17.216	18.2834	17.2723	17.5906	1.11081	-0.672917	0.0982838
sp|Q96C90|PP14B_HUMAN	sp|Q96C90|PP14B_HUMAN	sp|Q96C90|PP14B_HUMAN Protein phosphatase 1 regulatory subunit 14B OS=Homo sapiens OX=9606 GN=PPP1R14B PE=1 SV=3	2	34.7	15.911	0	17.503	3309700	5	1	19.8893	19.973	19.6755	18.0599	17.4701	19.1323	18.2208	16.6705	19.01	16.1463	17.1259	18.0035	17.6406	17.59	0.314439	-1.62511	-0.630785
sp|P82663|RT25_HUMAN	sp|P82663|RT25_HUMAN	sp|P82663|RT25_HUMAN 28S ribosomal protein S25, mitochondrial OS=Homo sapiens OX=9606 GN=MRPS25 PE=1 SV=1	1	11.6	20.116	0.0016051	6.4963	1512900	5	1	18.5071	19.0283	19.041	18.7585	17.5753	18.5012	18.2783	17.1682	16.6089	16.3363	17.6901	17.3117	17.7677	17.5898	0.885365	-0.580474	-0.688476
sp|Q9NR45|SIAS_HUMAN	sp|Q9NR45|SIAS_HUMAN	sp|Q9NR45|SIAS_HUMAN Sialic acid synthase OS=Homo sapiens OX=9606 GN=NANS PE=1 SV=2	6	22.3	40.307	0	323.31	18855000	15	1	22.1097	22.0405	22.3128	17.6621	17.7659	18.5924	18.0068	21.8567	21.6991	15.0914	16.1624	18.3134	17.1751	17.217	-2.33208	-4.14752	-0.789793
sp|P52788|SPSY_HUMAN	sp|P52788|SPSY_HUMAN	sp|P52788|SPSY_HUMAN Spermine synthase OS=Homo sapiens OX=9606 GN=SMS PE=1 SV=2	2	8.2	41.268	0	33.978	12543000	7	1	20.973	22.7425	21.4249	17.3258	18.7397	19.0073	18.3576	17.2396	17.8364	15.0981	17.2338	18.3926	17.1362	17.5875	0.862848	-3.35581	-0.770089
sp|Q7L5L3|GDPD3_HUMAN	sp|Q7L5L3|GDPD3_HUMAN	sp|Q7L5L3|GDPD3_HUMAN Lysophospholipase D GDPD3 OS=Homo sapiens OX=9606 GN=GDPD3 PE=2 SV=3	1	4.4	36.596	0.0023923	6.439	818420	2	1	17.9562	18.5329	16.8642	17.4474	17.7027	18.854	18.0014	17.1675	15.916	15.0076	17.4199	18.0099	17.3319	17.5872	1.55686	0.216927	-0.414127
sp|Q96D15|RCN3_HUMAN	sp|Q96D15|RCN3_HUMAN	sp|Q96D15|RCN3_HUMAN Reticulocalbin-3 OS=Homo sapiens OX=9606 GN=RCN3 PE=1 SV=1	2	9.1	37.493	0.00096712	10.907	828140	2	1	17.9379	18.0412	18.0327	17.1159	18.2824	18.2869	17.8951	17.6077	17.4327	15.582	17.5153	17.6023	17.6401	17.5859	0.711741	-0.108896	-0.30916
sp|Q9BQE5|APOL2_HUMAN	sp|Q9BQE5|APOL2_HUMAN	sp|Q9BQE5|APOL2_HUMAN Apolipoprotein L2 OS=Homo sapiens OX=9606 GN=APOL2 PE=1 SV=1	2	6.5	37.092	0	16.097	10372000	7	1	21.2545	21.42	20.7631	17.1572	18.7773	18.5504	18.1616	20.8167	20.8189	17.9284	18.3709	18.184	16.1931	17.5827	-2.27202	-2.98421	-0.578985
sp|P52565|GDIR1_HUMAN	sp|P52565|GDIR1_HUMAN	sp|P52565|GDIR1_HUMAN Rho GDP-dissociation inhibitor 1 OS=Homo sapiens OX=9606 GN=ARHGDIA PE=1 SV=3	5	33.8	23.207	0	323.31	224610000	24	1	25.8729	26.2143	25.5949	17.7259	18.5139	17.7655	18.0018	23.7771	23.9514	20.8282	17.6518	18.6083	18.5418	18.2673	-4.58489	-7.89231	0.265547
sp|Q9BUL8|PDC10_HUMAN	sp|Q9BUL8|PDC10_HUMAN	sp|Q9BUL8|PDC10_HUMAN Programmed cell death protein 10 OS=Homo sapiens OX=9606 GN=PDCD10 PE=1 SV=1	2	10.4	24.701	0.00098912	11.396	3881200	2	1	20.139	18.933	19.016	17.3747	18.2197	18.3774	17.9906	19.0839	20.0678	17.3254	17.2693	18.4822	16.9859	17.5791	-1.24658	-1.37211	-0.411433
sp|Q9UHY7|ENOPH_HUMAN	sp|Q9UHY7|ENOPH_HUMAN	sp|Q9UHY7|ENOPH_HUMAN Enolase-phosphatase E1 OS=Homo sapiens OX=9606 GN=ENOPH1 PE=1 SV=1	1	7.7	28.932	0.0083523	6.1848	773980	2	1	17.998	17.946	17.8059	17.4226	18.6011	18.4024	18.1421	17.2934	16.987	17.5642	18.0299	17.9689	16.7361	17.5783	0.29677	0.225421	-0.563747
sp|P23919|KTHY_HUMAN	sp|P23919|KTHY_HUMAN	sp|P23919|KTHY_HUMAN Thymidylate kinase OS=Homo sapiens OX=9606 GN=DTYMK PE=1 SV=4	2	8	23.819	0.0009901	11.413	3300900	2	1	19.8262	19.7885	19.9597	16.9741	18.3946	18.555	17.9746	18.9415	18.8743	16.3472	17.0023	18.3958	17.3305	17.5762	-0.478174	-1.88356	-0.398389
sp|P61081|UBC12_HUMAN	sp|P61081|UBC12_HUMAN	sp|P61081|UBC12_HUMAN NEDD8-conjugating enzyme Ubc12 OS=Homo sapiens OX=9606 GN=UBE2M PE=1 SV=1	7	37.2	20.9	0	44.274	24373000	17	1	22.9453	22.7872	22.3466	17.5693	17.8698	18.5541	17.9977	21.9833	22.0462	16.5567	17.0844	18.6275	18.1733	17.9617	-2.23365	-4.6953	-0.0359828
sp|Q9NUJ1|ABHDA_HUMAN	sp|Q9NUJ1|ABHDA_HUMAN	sp|Q9NUJ1|ABHDA_HUMAN Mycophenolic acid acyl-glucuronide esterase, mitochondrial OS=Homo sapiens OX=9606 GN=ABHD10 PE=1 SV=1	3	13.1	33.932	0	16.383	2445500	3	1	19.3717	18.9177	19.8108	16.5447	18.4941	18.9505	17.9964	17.961	18.4958	16.1075	17.639	18.0081	16.22	17.289	-0.232419	-1.37032	-0.707387
sp|P68032|ACTC_HUMAN;sp|P68133|ACTS_HUMAN;sp|P63267|ACTH_HUMAN;sp|P62736|ACTA_HUMAN	sp|P68032|ACTC_HUMAN;sp|P68133|ACTS_HUMAN;sp|P63267|ACTH_HUMAN;sp|P62736|ACTA_HUMAN	sp|P68032|ACTC_HUMAN Actin, alpha cardiac muscle 1 OS=Homo sapiens OX=9606 GN=ACTC1 PE=1 SV=1;sp|P68133|ACTS_HUMAN Actin, alpha skeletal muscle OS=Homo sapiens OX=9606 GN=ACTA1 PE=1 SV=1;sp|P63267|ACTH_HUMAN Actin, gamma-enteric smooth muscle OS=Homo sapie	22	46.4	42.019	0	197.84	140410000	7	4	16.0754	16.6519	16.6412	17.2612	18.348	18.3778	17.9957	17.9495	20.8504	24.1283	16.4514	17.6083	16.938	16.9992	-3.97682	1.53952	-0.996435
sp|Q9UBQ7|GRHPR_HUMAN	sp|Q9UBQ7|GRHPR_HUMAN	sp|Q9UBQ7|GRHPR_HUMAN Glyoxylate reductase/hydroxypyruvate reductase OS=Homo sapiens OX=9606 GN=GRHPR PE=1 SV=1	5	24.4	35.668	0	74.588	11493000	11	1	21.4118	21.7367	21.8737	17.2267	17.7389	19.0208	17.9955	16.3464	20.7364	15.726	18.132	18.3288	17.0705	17.8438	0.24085	-3.67857	-0.151689
sp|Q9Y676|RT18B_HUMAN	sp|Q9Y676|RT18B_HUMAN	sp|Q9Y676|RT18B_HUMAN 28S ribosomal protein S18b, mitochondrial OS=Homo sapiens OX=9606 GN=MRPS18B PE=1 SV=1	2	10.5	29.395	0	12.165	3515800	4	1	20.5203	19.167	19.508	17.8929	18.0793	18.0638	18.012	19.4707	18.2538	14.8093	17.1613	18.2038	17.3491	17.5714	0.0601282	-1.71975	-0.440591
sp|P09496|CLCA_HUMAN	sp|P09496|CLCA_HUMAN	sp|P09496|CLCA_HUMAN Clathrin light chain A OS=Homo sapiens OX=9606 GN=CLTA PE=1 SV=1	4	10.5	27.076	0	28.735	27159000	15	1	22.9232	22.8873	22.2409	17.1341	18.5254	18.3211	17.9935	22.7524	22.8846	20.057	17.005	18.1479	16.8542	17.3357	-4.56225	-4.69026	-0.657812
sp|Q9NUI1|DECR2_HUMAN	sp|Q9NUI1|DECR2_HUMAN	sp|Q9NUI1|DECR2_HUMAN Peroxisomal 2,4-dienoyl-CoA reductase OS=Homo sapiens OX=9606 GN=DECR2 PE=1 SV=1	2	9.6	30.777	0	12.19	745850	2	1	18.3696	17.6831	17.3926	17.9498	18.2716	18.8903	18.3706	17.9442	17.568	16.4942	17.7133	18.0021	16.9961	17.5705	0.23503	0.555504	-0.800091
sp|Q16831|UPP1_HUMAN	sp|Q16831|UPP1_HUMAN	sp|Q16831|UPP1_HUMAN Uridine phosphorylase 1 OS=Homo sapiens OX=9606 GN=UPP1 PE=1 SV=1	1	6.1	33.934	0.00086356	6.9828	2086700	2	1	19.1108	18.7505	19.0538	16.7693	18.2867	19.3199	18.1253	17.1981	16.8531	16.5626	17.5746	17.3732	17.7627	17.5702	0.698908	-0.84643	-0.555112
sp|P05198|IF2A_HUMAN	sp|P05198|IF2A_HUMAN	sp|P05198|IF2A_HUMAN Eukaryotic translation initiation factor 2 subunit 1 OS=Homo sapiens OX=9606 GN=EIF2S1 PE=1 SV=3	6	26.7	36.112	0	323.31	67361000	17	1	23.3187	22.7061	23.0706	16.8255	18.4118	18.7419	17.9931	23.6832	23.1731	24.1915	20.1504	18.2702	15.4156	17.9454	-5.7372	-5.03872	-0.0476586
sp|P20339|RAB5A_HUMAN	sp|P20339|RAB5A_HUMAN	sp|P20339|RAB5A_HUMAN Ras-related protein Rab-5A OS=Homo sapiens OX=9606 GN=RAB5A PE=1 SV=2	2	15.3	23.658	0	14.647	3367300	7	1	19.5423	19.6654	19.4085	20.2101	18.8152	18.2865	19.1039	19.0714	18.5854	16.1606	17.0731	18.3918	17.2419	17.569	-0.370177	-0.434809	-1.53498
sp|Q16563|SYPL1_HUMAN	sp|Q16563|SYPL1_HUMAN	sp|Q16563|SYPL1_HUMAN Synaptophysin-like protein 1 OS=Homo sapiens OX=9606 GN=SYPL1 PE=1 SV=1	1	4.2	28.565	0.00089127	7.3352	1598900	2	1	19.5585	18.7963	18.2892	18.5645	18.0424	18.3947	18.3339	17.1484	16.6138	15.9369	17.4299	18.5153	16.7575	17.5676	1.00117	-0.547506	-0.766303
sp|P61289|PSME3_HUMAN	sp|P61289|PSME3_HUMAN	sp|P61289|PSME3_HUMAN Proteasome activator complex subunit 3 OS=Homo sapiens OX=9606 GN=PSME3 PE=1 SV=1	6	25.6	29.506	0	146.6	28975000	22	1	22.8415	23.4382	22.987	17.6495	18.0933	18.2284	17.9904	20.6675	20.8877	17.372	16.775	18.4943	17.9306	17.7333	-1.90912	-5.09852	-0.257085
sp|O15160|RPAC1_HUMAN	sp|O15160|RPAC1_HUMAN	sp|O15160|RPAC1_HUMAN DNA-directed RNA polymerases I and III subunit RPAC1 OS=Homo sapiens OX=9606 GN=POLR1C PE=1 SV=1	4	19.7	39.249	0	69.68	12820000	11	1	20.717	20.8268	20.7252	16.8664	18.7009	18.3984	17.9885	21.5364	21.144	19.6693	17.1818	17.7949	17.899	17.6252	-3.15802	-2.76778	-0.363306
sp|O95297|MPZL1_HUMAN	sp|O95297|MPZL1_HUMAN	sp|O95297|MPZL1_HUMAN Myelin protein zero-like protein 1 OS=Homo sapiens OX=9606 GN=MPZL1 PE=1 SV=1	2	9.3	29.082	0	12.908	4626300	5	1	21.2296	19.1881	20.073	16.1818	18.6896	19.1174	17.9963	19.2549	18.8038	15.1635	17.3955	18.2368	17.0617	17.5647	-0.176093	-2.16733	-0.431606
sp|P25205|MCM3_HUMAN	sp|P25205|MCM3_HUMAN	sp|P25205|MCM3_HUMAN DNA replication licensing factor MCM3 OS=Homo sapiens OX=9606 GN=MCM3 PE=1 SV=3	1	1.5	90.98	0.00093897	9.1367	1021600	3	1	18.5283	18.311	17.6758	17.8583	18.3103	18.1685	18.1124	17.52	17.3887	16.276	17.1872	17.7839	17.7208	17.564	0.502427	-0.059302	-0.54839
sp|Q9Y584|TIM22_HUMAN	sp|Q9Y584|TIM22_HUMAN	sp|Q9Y584|TIM22_HUMAN Mitochondrial import inner membrane translocase subunit Tim22 OS=Homo sapiens OX=9606 GN=TIMM22 PE=1 SV=2	2	10.3	20.031	0	11.691	1077100	2	1	18.4119	18.682	18.001	17.4019	18.5779	18.7711	18.2503	17.6146	17.0981	15.2589	17.2846	18.4635	16.94	17.5627	0.905527	-0.114675	-0.687594
sp|Q9NQ50|RM40_HUMAN	sp|Q9NQ50|RM40_HUMAN	sp|Q9NQ50|RM40_HUMAN 39S ribosomal protein L40, mitochondrial OS=Homo sapiens OX=9606 GN=MRPL40 PE=1 SV=1	1	7.8	24.49	0.00087032	7.0693	3240100	3	1	19.909	20.4446	19.1241	17.4362	18.6667	18.6289	18.2439	18.6735	16.3836	16.0596	16.9299	18.1445	17.6129	17.5624	0.523523	-1.58194	-0.681513
sp|Q13155|AIMP2_HUMAN	sp|Q13155|AIMP2_HUMAN	sp|Q13155|AIMP2_HUMAN Aminoacyl tRNA synthase complex-interacting multifunctional protein 2 OS=Homo sapiens OX=9606 GN=AIMP2 PE=1 SV=2	3	14.4	35.348	0	62.219	15485000	5	1	21.9989	20.7898	21.3199	16.789	18.2684	18.9022	17.9865	19.3452	21.0854	19.0807	17.75	18.4534	21.8338	19.3457	-0.4914	-3.38299	1.35917
sp|P40429|RL13A_HUMAN;sp|Q6NVV1|R13P3_HUMAN	sp|P40429|RL13A_HUMAN;sp|Q6NVV1|R13P3_HUMAN	sp|P40429|RL13A_HUMAN 60S ribosomal protein L13a OS=Homo sapiens OX=9606 GN=RPL13A PE=1 SV=2;sp|Q6NVV1|R13P3_HUMAN Putative 60S ribosomal protein L13a protein RPL13AP3 OS=Homo sapiens OX=9606 GN=RPL13AP3 PE=5 SV=1	6	25.1	23.577	0	81.151	54799000	19	2	23.552	23.4809	22.3667	17.5603	17.4493	18.9466	17.9854	22.8633	22.2223	21.817	20.0799	20.2315	22.1859	20.8325	-1.46843	-5.14778	2.84703
sp|Q8WVM0|TFB1M_HUMAN	sp|Q8WVM0|TFB1M_HUMAN	sp|Q8WVM0|TFB1M_HUMAN Dimethyladenosine transferase 1, mitochondrial OS=Homo sapiens OX=9606 GN=TFB1M PE=1 SV=1	2	11.3	39.542	0	18.822	376710	2	1	17.2153	16.6626	16.7165	17.576	17.9967	17.978	17.8502	17.2674	16.768	14.2335	18.1579	17.387	17.1273	17.5574	1.46774	0.985411	-0.292849
sp|P02788|TRFL_HUMAN	sp|P02788|TRFL_HUMAN	sp|P02788|TRFL_HUMAN Lactotransferrin OS=Homo sapiens OX=9606 GN=LTF PE=1 SV=6	1	2.8	78.181	0.0082894	6.1497	1209100	1	1	17.8334	18.5189	18.487	21.1568	17.4239	20.4456	19.6754	15.6599	17.8727	16.2512	17.4127	18.1647	17.0841	17.5538	0.959262	1.39565	-2.12158
sp|P83731|RL24_HUMAN	sp|P83731|RL24_HUMAN	sp|P83731|RL24_HUMAN 60S ribosomal protein L24 OS=Homo sapiens OX=9606 GN=RPL24 PE=1 SV=1	3	18.5	17.779	0	36.412	10540000	10	1	21.0323	21.2011	20.8004	18.2198	17.7879	17.9437	17.9838	20.5737	21.0496	17.3056	20.0774	18.5157	20.0784	19.5572	-0.0858116	-3.02748	1.57336
sp|Q9NQZ5|STAR7_HUMAN	sp|Q9NQZ5|STAR7_HUMAN	sp|Q9NQZ5|STAR7_HUMAN StAR-related lipid transfer protein 7, mitochondrial OS=Homo sapiens OX=9606 GN=STARD7 PE=1 SV=2	2	7	43.113	0	12.215	1293000	3	1	18.7695	18.0194	18.1603	18.1743	18.2483	17.991	18.1379	17.8966	17.6443	15.1545	17.0111	18.3434	17.302	17.5522	0.653696	-0.178552	-0.585681
sp|P35249|RFC4_HUMAN	sp|P35249|RFC4_HUMAN	sp|P35249|RFC4_HUMAN Replication factor C subunit 4 OS=Homo sapiens OX=9606 GN=RFC4 PE=1 SV=2	3	11.6	39.681	0	21.313	3376900	5	1	19.7206	19.1886	19.1797	16.9219	18.0535	18.9731	17.9828	18.7296	18.3396	14.5886	17.5614	17.6366	17.6853	17.6278	0.408487	-1.38014	-0.355079
sp|Q13428|TCOF_HUMAN	sp|Q13428|TCOF_HUMAN	sp|Q13428|TCOF_HUMAN Treacle protein OS=Homo sapiens OX=9606 GN=TCOF1 PE=1 SV=3	2	1.3	152.1	0.00099305	11.417	306770	2	1	16.3046	16.7931	16.297	16.8327	17.8911	17.9072	17.5437	16.5479	16.3926	16.6138	17.4367	18.0628	17.1493	17.5496	1.03148	1.07878	0.00594203
sp|O95249|GOSR1_HUMAN	sp|O95249|GOSR1_HUMAN	sp|O95249|GOSR1_HUMAN Golgi SNAP receptor complex member 1 OS=Homo sapiens OX=9606 GN=GOSR1 PE=1 SV=1	1	5.2	28.612	0.00083403	6.7146	1499400	2	1	17.4788	18.6426	19.2588	18.0743	18.2451	18.4304	18.2499	19.0383	19.0406	16.4801	18.1595	17.9483	16.5343	17.5474	-0.638948	-0.210139	-0.702514
sp|Q9BV86|NTM1A_HUMAN	sp|Q9BV86|NTM1A_HUMAN	sp|Q9BV86|NTM1A_HUMAN N-terminal Xaa-Pro-Lys N-methyltransferase 1 OS=Homo sapiens OX=9606 GN=NTMT1 PE=1 SV=3	2	13	25.387	0	19.484	4714700	5	1	20.7953	19.5354	19.0668	16.6174	18.8007	17.7533	17.7238	19.6772	19.9405	16.3765	17.8522	18.0027	16.7791	17.5447	-1.12004	-2.0753	-0.179151
sp|Q5VW32|BROX_HUMAN	sp|Q5VW32|BROX_HUMAN	sp|Q5VW32|BROX_HUMAN BRO1 domain-containing protein BROX OS=Homo sapiens OX=9606 GN=BROX PE=1 SV=1	2	7.5	46.476	0	12.82	1328600	4	1	18.6314	18.4309	18.6065	17.5796	18.1422	17.4235	17.7151	17.7737	18.6186	16.5807	18.4627	17.9881	16.1825	17.5444	-0.113289	-0.841158	-0.170713
sp|Q9BV57|MTND_HUMAN	sp|Q9BV57|MTND_HUMAN	sp|Q9BV57|MTND_HUMAN 1,2-dihydroxy-3-keto-5-methylthiopentene dioxygenase OS=Homo sapiens OX=9606 GN=ADI1 PE=1 SV=1	1	7.8	21.498	0.00081566	6.5875	1773100	1	1	18.1649	18.0911	18.8408	17.2954	18.2449	18.3969	17.9791	20.8169	20.5467	15.9258	17.0588	19.3095	16.2637	17.544	-1.55248	-0.38653	-0.435102
sp|Q9Y2Z0|SGT1_HUMAN	sp|Q9Y2Z0|SGT1_HUMAN	sp|Q9Y2Z0|SGT1_HUMAN Protein SGT1 homolog OS=Homo sapiens OX=9606 GN=SUGT1 PE=1 SV=3	6	23.8	41.024	0	68.559	28817000	11	1	22.5197	22.5595	23.048	17.4616	18.3562	18.1267	17.9815	21.9939	22.5231	15.9382	20.7876	18.2179	17.6487	18.8847	-1.26697	-4.72756	0.903237
sp|P35250|RFC2_HUMAN	sp|P35250|RFC2_HUMAN	sp|P35250|RFC2_HUMAN Replication factor C subunit 2 OS=Homo sapiens OX=9606 GN=RFC2 PE=1 SV=3	4	16.1	39.157	0	25.087	6172400	9	1	20.3365	19.9408	21.0771	17.1189	18.3971	18.4282	17.9814	19.3345	20.4536	18.1623	18.1231	17.7795	16.7969	17.5665	-1.75027	-2.47009	-0.41485
sp|Q9H1E3|NUCKS_HUMAN	sp|Q9H1E3|NUCKS_HUMAN	sp|Q9H1E3|NUCKS_HUMAN Nuclear ubiquitous casein and cyclin-dependent kinase substrate 1 OS=Homo sapiens OX=9606 GN=NUCKS1 PE=1 SV=1	7	23.5	27.296	0	79.746	15434000	14	1	21.9981	22.2076	21.6517	17.1064	18.3159	18.5212	17.9812	21.6275	21.5476	16.0722	16.3534	18.4848	17.5225	17.4536	-2.29553	-3.97128	-0.52762
sp|P02545|LMNA_HUMAN	sp|P02545|LMNA_HUMAN	sp|P02545|LMNA_HUMAN Prelamin-A/C OS=Homo sapiens OX=9606 GN=LMNA PE=1 SV=1	3	5.9	74.139	0	25.045	8965500	5	1	17.3999	17.153	18.7322	17.332	18.4657	18.1432	17.9803	19.6808	20.7187	20.4033	17.3997	17.8172	19.8752	18.364	-1.90355	0.218567	0.383729
sp|P27635|RL10_HUMAN;sp|Q96L21|RL10L_HUMAN	sp|P27635|RL10_HUMAN	sp|P27635|RL10_HUMAN 60S ribosomal protein L10 OS=Homo sapiens OX=9606 GN=RPL10 PE=1 SV=4	4	26.6	24.604	0	26.086	32935000	6	2	22.5904	22.4191	22.5801	17.4568	17.8245	18.6561	17.9791	22.7192	23.1692	20.8221	18.7679	17.7769	17.5329	18.0259	-4.21093	-4.55071	0.0467669
sp|Q8N335|GPD1L_HUMAN	sp|Q8N335|GPD1L_HUMAN	sp|Q8N335|GPD1L_HUMAN Glycerol-3-phosphate dehydrogenase 1-like protein OS=Homo sapiens OX=9606 GN=GPD1L PE=1 SV=1	3	12.3	38.418	0	27.23	2998400	4	1	19.4509	20.2598	19.7532	16.7259	19.2051	18.0009	17.9773	16.8808	17.7004	15.6737	17.1312	18.4797	16.7368	17.4492	0.697595	-1.84404	-0.528036
sp|Q9Y4U1|MMAC_HUMAN	sp|Q9Y4U1|MMAC_HUMAN	sp|Q9Y4U1|MMAC_HUMAN Methylmalonic aciduria and homocystinuria type C protein OS=Homo sapiens OX=9606 GN=MMACHC PE=1 SV=3	1	9.9	31.728	0.00091075	7.7746	1232300	2	1	18.4173	18.7858	18.3923	17.742	18.4682	18.0681	18.0928	17.4046	17.0961	16.8293	17.3372	18.0434	17.2361	17.5389	0.428879	-0.439016	-0.553904
sp|P62854|RS26_HUMAN;sp|Q5JNZ5|RS26L_HUMAN	sp|P62854|RS26_HUMAN;sp|Q5JNZ5|RS26L_HUMAN	sp|P62854|RS26_HUMAN 40S ribosomal protein S26 OS=Homo sapiens OX=9606 GN=RPS26 PE=1 SV=3;sp|Q5JNZ5|RS26L_HUMAN Putative 40S ribosomal protein S26-like 1 OS=Homo sapiens OX=9606 GN=RPS26P11 PE=5 SV=1	2	20.9	13.015	0	17.011	6092900	5	2	20.9293	20.6364	20.5668	18.7073	19.7734	18.4726	18.9844	20.1608	19.9096	15.795	17.66	18.2384	16.7181	17.5388	-1.08298	-1.72642	-1.44561
sp|O00170|AIP_HUMAN	sp|O00170|AIP_HUMAN	sp|O00170|AIP_HUMAN AH receptor-interacting protein OS=Homo sapiens OX=9606 GN=AIP PE=1 SV=2	2	9.4	37.636	0	15.247	4369400	3	1	20.9913	19.7351	20.1769	17.8866	18.9991	19.0295	18.6384	19.1583	19.3388	15.1181	18.0502	18.0368	16.5293	17.5388	-0.332974	-1.66272	-1.09961
sp|Q5VT66|MARC1_HUMAN	sp|Q5VT66|MARC1_HUMAN	sp|Q5VT66|MARC1_HUMAN Mitochondrial amidoxime-reducing component 1 OS=Homo sapiens OX=9606 GN=MARC1 PE=1 SV=1	1	5	37.499	0.00096061	10.58	3528500	4	1	19.0167	19.0857	19.1289	17.9598	18.3119	19.0689	18.4469	16.4995	18.2653	18.602	17.2327	18.8378	16.5439	17.5382	-0.250768	-0.630225	-0.90869
sp|Q16740|CLPP_HUMAN	sp|Q16740|CLPP_HUMAN	sp|Q16740|CLPP_HUMAN ATP-dependent Clp protease proteolytic subunit, mitochondrial OS=Homo sapiens OX=9606 GN=CLPP PE=1 SV=1	2	17.7	30.18	0	21.746	17817000	4	1	22.3381	22.4005	21.8876	17.0784	18.7776	19.1126	18.3229	16.2199	20.9847	15.9448	17.3212	18.4997	16.7873	17.5361	-0.180437	-3.88586	-0.786794
sp|Q53H82|LACB2_HUMAN	sp|Q53H82|LACB2_HUMAN	sp|Q53H82|LACB2_HUMAN Endoribonuclease LACTB2 OS=Homo sapiens OX=9606 GN=LACTB2 PE=1 SV=2	2	10.1	32.805	0	13.53	3021400	3	1	19.7968	19.9655	19.2593	17.0756	17.7871	17.8074	17.5567	18.1452	18.7808	15.8526	17.4814	17.7918	17.3336	17.5356	-0.0572872	-2.11714	-0.0211264
sp|P13667|PDIA4_HUMAN	sp|P13667|PDIA4_HUMAN	sp|P13667|PDIA4_HUMAN Protein disulfide-isomerase A4 OS=Homo sapiens OX=9606 GN=PDIA4 PE=1 SV=2	4	8.2	72.932	0	48.83	5706100	10	1	20.419	20.3712	19.722	17.7127	17.9524	18.2655	17.9769	19.5761	19.7177	15.244	17.3654	19.0771	17.8604	18.1009	-0.0783529	-2.19384	0.124062
sp|P05026|AT1B1_HUMAN	sp|P05026|AT1B1_HUMAN	sp|P05026|AT1B1_HUMAN Sodium/potassium-transporting ATPase subunit beta-1 OS=Homo sapiens OX=9606 GN=ATP1B1 PE=1 SV=1	2	8.3	35.061	0	12.587	3567700	4	1	19.3446	19.7366	20.5296	16.4704	18.0744	18.7245	17.7565	18.9921	18.3868	15.1289	17.1713	19.091	16.3309	17.5311	0.0284745	-2.1138	-0.225405
sp|P61916|NPC2_HUMAN	sp|P61916|NPC2_HUMAN	sp|P61916|NPC2_HUMAN NPC intracellular cholesterol transporter 2 OS=Homo sapiens OX=9606 GN=NPC2 PE=1 SV=1	3	31.8	16.57	0	18.63	4966900	6	1	21.0982	20.3863	18.906	18.0424	18.2581	17.617	17.9725	19.8485	19.5102	14.5411	16.3409	17.9088	16.9262	17.0586	-0.908	-2.1577	-0.913837
sp|Q9UMY4|SNX12_HUMAN	sp|Q9UMY4|SNX12_HUMAN	sp|Q9UMY4|SNX12_HUMAN Sorting nexin-12 OS=Homo sapiens OX=9606 GN=SNX12 PE=1 SV=3	1	5.8	19.73	0.00091408	7.8152	4898900	4	1	20.8829	20.2657	20.1103	17.9117	18.4344	18.6025	18.3162	19.9208	20.0259	14.2501	17.5583	17.8918	17.1347	17.5283	-0.537336	-2.10343	-0.78791
sp|Q9NXS2|QPCTL_HUMAN	sp|Q9NXS2|QPCTL_HUMAN	sp|Q9NXS2|QPCTL_HUMAN Glutaminyl-peptide cyclotransferase-like protein OS=Homo sapiens OX=9606 GN=QPCTL PE=1 SV=2	1	2.9	42.924	0.00083822	6.7322	2692000	3	1	19.6047	19.6468	19.8805	17.7656	18.1719	18.1025	18.0133	16.4809	16.9567	16.0342	17.8229	18.5026	16.2589	17.5281	1.03752	-1.69737	-0.485207
sp|Q9NYP7|ELOV5_HUMAN	sp|Q9NYP7|ELOV5_HUMAN	sp|Q9NYP7|ELOV5_HUMAN Elongation of very long chain fatty acids protein 5 OS=Homo sapiens OX=9606 GN=ELOVL5 PE=1 SV=1	1	4.3	35.293	1	-2	504530	1	1	17.2948	17.3386	16.7087	17.7601	18.3673	19.2539	18.4604	16.3013	17.9345	15.4371	17.4668	18.3061	16.8084	17.5271	0.969481	1.34638	-0.933332
sp|P13984|T2FB_HUMAN	sp|P13984|T2FB_HUMAN	sp|P13984|T2FB_HUMAN General transcription factor IIF subunit 2 OS=Homo sapiens OX=9606 GN=GTF2F2 PE=1 SV=2	1	4.8	28.38	0	11.796	4134200	3	1	20.733	19.9312	19.7584	17.6493	17.9244	18.6737	18.0825	20.0164	19.6652	16.572	17.5464	17.7824	17.2354	17.5214	-1.22981	-2.05842	-0.561064
sp|Q13572|ITPK1_HUMAN	sp|Q13572|ITPK1_HUMAN	sp|Q13572|ITPK1_HUMAN Inositol-tetrakisphosphate 1-kinase OS=Homo sapiens OX=9606 GN=ITPK1 PE=1 SV=2	2	8.2	45.621	0	11.868	1119900	3	1	17.8316	18.29	18.986	16.9291	18.4916	18.4276	17.9494	17.3904	17.4065	16.1342	17.5566	18.2127	16.7939	17.5211	0.544009	-0.419772	-0.428365
sp|Q9H7Z7|PGES2_HUMAN	sp|Q9H7Z7|PGES2_HUMAN	sp|Q9H7Z7|PGES2_HUMAN Prostaglandin E synthase 2 OS=Homo sapiens OX=9606 GN=PTGES2 PE=1 SV=1	5	19.9	41.943	0	39.502	13726000	10	1	20.9469	22.3159	21.4628	17.39	18.351	18.1754	17.9721	20.1366	20.6585	19.7366	17.231	18.725	17.8118	17.9226	-2.25466	-3.6031	-0.0495377
sp|Q6P1X6|CH082_HUMAN	sp|Q6P1X6|CH082_HUMAN	sp|Q6P1X6|CH082_HUMAN UPF0598 protein C8orf82 OS=Homo sapiens OX=9606 GN=C8orf82 PE=1 SV=2	1	8.3	23.889	0.0023753	6.4023	1107600	2	1	18.7223	18.5725	17.8895	17.1217	18.2027	18.3505	17.8916	16.856	17.7277	14.9126	17.4095	18.0159	17.1321	17.5192	1.02043	-0.503119	-0.372474
sp|Q8WXB1|MT21A_HUMAN	sp|Q8WXB1|MT21A_HUMAN	sp|Q8WXB1|MT21A_HUMAN Protein N-lysine methyltransferase METTL21A OS=Homo sapiens OX=9606 GN=METTL21A PE=1 SV=2	1	6.9	24.6	0.0083019	6.156	1363400	2	1	18.5727	18.9065	18.6925	16.8351	18.3545	18.6979	17.9625	17.7501	16.5913	15.3991	17.2161	18.7902	16.5507	17.519	0.938826	-0.761391	-0.443518
sp|Q13277|STX3_HUMAN	sp|Q13277|STX3_HUMAN	sp|Q13277|STX3_HUMAN Syntaxin-3 OS=Homo sapiens OX=9606 GN=STX3 PE=1 SV=3	1	4.8	33.155	0.0023828	6.4115	380580	1	1	16.2219	17.3936	16.7855	16.5062	18.6805	18.9856	18.0574	16.1943	17.6339	15.7425	16.9034	17.6429	18.0083	17.5182	0.994632	1.25714	-0.539251
sp|P24534|EF1B_HUMAN	sp|P24534|EF1B_HUMAN	sp|P24534|EF1B_HUMAN Elongation factor 1-beta OS=Homo sapiens OX=9606 GN=EEF1B2 PE=1 SV=3	2	12.4	24.763	0	323.31	43863000	9	1	21.7952	21.283	21.3181	18.8866	19.3203	18.8119	19.0063	21.9028	21.3748	22.7756	16.6308	18.9543	16.9676	17.5176	-4.50011	-2.45918	-1.48868
sp|Q9HCN8|SDF2L_HUMAN	sp|Q9HCN8|SDF2L_HUMAN	sp|Q9HCN8|SDF2L_HUMAN Stromal cell-derived factor 2-like protein 1 OS=Homo sapiens OX=9606 GN=SDF2L1 PE=1 SV=2	1	5.9	23.598	0.00093809	9.1202	1689500	3	1	19.7674	18.8454	18.0714	17.3649	18.6385	18.5286	18.1773	16.1994	17.1569	16.9964	17.2478	17.2684	18.0305	17.5156	0.731366	-0.717457	-0.661748
sp|O43598|DNPH1_HUMAN	sp|O43598|DNPH1_HUMAN	sp|O43598|DNPH1_HUMAN 2-deoxynucleoside 5-phosphate N-hydrolase 1 OS=Homo sapiens OX=9606 GN=DNPH1 PE=1 SV=1	2	14.4	19.108	0	13.386	1323100	3	1	18.9226	18.8157	18.2341	16.5921	17.9348	18.1897	17.5722	16.4854	15.7525	15.0311	17.3462	17.9682	17.2293	17.5146	1.75821	-1.08527	-0.0576159
sp|O15498|YKT6_HUMAN	sp|O15498|YKT6_HUMAN	sp|O15498|YKT6_HUMAN Synaptobrevin homolog YKT6 OS=Homo sapiens OX=9606 GN=YKT6 PE=1 SV=1	1	8.6	22.417	0.00085837	6.9034	535920	1	1	17.756	17.526	16.15	17.4701	18.618	19.4085	18.4989	16.8323	17.3216	17.2018	17.8164	17.8244	16.9004	17.5137	0.395169	1.35484	-0.985124
sp|P12532|KCRU_HUMAN	sp|P12532|KCRU_HUMAN	sp|P12532|KCRU_HUMAN Creatine kinase U-type, mitochondrial OS=Homo sapiens OX=9606 GN=CKMT1A PE=1 SV=1	1	5	47.036	0.00081301	6.5727	424780	1	1	16.9047	16.9717	17.2544	18.7991	18.6468	17.514	18.32	17.335	16.1783	14.7265	17.277	18.409	16.8468	17.5109	1.43098	1.27635	-0.80904
sp|O75964|ATP5L_HUMAN	sp|O75964|ATP5L_HUMAN	sp|O75964|ATP5L_HUMAN ATP synthase subunit g, mitochondrial OS=Homo sapiens OX=9606 GN=ATP5MG PE=1 SV=3	2	25.2	11.428	0	13.601	1878900	7	1	18.9375	19.2359	18.8931	18.236	18.425	18.9003	18.5204	19.3528	18.5312	15.7562	17.1118	17.3316	18.0824	17.5086	-0.371486	-0.501746	-1.01185
sp|Q9Y2Q3|GSTK1_HUMAN	sp|Q9Y2Q3|GSTK1_HUMAN	sp|Q9Y2Q3|GSTK1_HUMAN Glutathione S-transferase kappa 1 OS=Homo sapiens OX=9606 GN=GSTK1 PE=1 SV=3	1	7.1	25.497	0	19.946	2757300	3	1	20.0418	19.4985	19.3435	18.1218	17.5834	18.5339	18.0797	19.0626	18.4319	15.1711	17.5091	17.9108	17.0869	17.5023	-0.0529343	-1.54824	-0.577443
sp|P49720|PSB3_HUMAN	sp|P49720|PSB3_HUMAN	sp|P49720|PSB3_HUMAN Proteasome subunit beta type-3 OS=Homo sapiens OX=9606 GN=PSMB3 PE=1 SV=2	3	21.5	22.949	0	21.453	15789000	11	1	22.2779	22.5754	20.6899	18.2195	18.5539	17.1283	17.9673	17.5687	21.162	14.5414	17.3586	16.8407	19.5345	17.9113	0.153865	-3.88047	-0.0559896
sp|P61353|RL27_HUMAN	sp|P61353|RL27_HUMAN	sp|P61353|RL27_HUMAN 60S ribosomal protein L27 OS=Homo sapiens OX=9606 GN=RPL27 PE=1 SV=2	3	27.9	15.798	0	19.022	12281000	6	1	20.6823	21.711	20.0018	18.0288	17.6922	18.1723	17.9644	20.7561	21.1526	16.222	17.6436	17.8674	15.6745	17.0619	-2.31502	-2.83397	-0.902534
sp|P20645|MPRD_HUMAN	sp|P20645|MPRD_HUMAN	sp|P20645|MPRD_HUMAN Cation-dependent mannose-6-phosphate receptor OS=Homo sapiens OX=9606 GN=M6PR PE=1 SV=1	1	5.1	30.993	0.00084602	6.8331	1505400	2	1	18.5943	18.2976	19.2262	16.8492	19.5872	18.3369	18.2578	19.2293	16.0675	15.1226	17.191	17.9554	17.3505	17.499	0.692476	-0.448252	-0.758812
sp|Q7Z4W1|DCXR_HUMAN	sp|Q7Z4W1|DCXR_HUMAN	sp|Q7Z4W1|DCXR_HUMAN L-xylulose reductase OS=Homo sapiens OX=9606 GN=DCXR PE=1 SV=2	2	14.8	25.913	0	14.6	500070	2	1	17.0661	17.4388	17.3198	17.419	19.0679	18.6929	18.3932	17.3338	17.7603	13.0772	18.3024	17.4168	16.7709	17.4967	1.43957	1.11833	-0.896533
sp|Q15056|IF4H_HUMAN	sp|Q15056|IF4H_HUMAN	sp|Q15056|IF4H_HUMAN Eukaryotic translation initiation factor 4H OS=Homo sapiens OX=9606 GN=EIF4H PE=1 SV=5	6	31	27.385	0	81.425	27260000	14	1	21.9514	21.9258	21.0971	17.0875	18.1131	18.69	17.9635	21.4956	21.4555	21.1913	17.2341	18.7064	21.5745	19.1717	-2.20911	-3.69458	1.20816
sp|Q07812|BAX_HUMAN	sp|Q07812|BAX_HUMAN	sp|Q07812|BAX_HUMAN Apoptosis regulator BAX OS=Homo sapiens OX=9606 GN=BAX PE=1 SV=1	1	6.8	21.184	0	24.685	1289100	3	1	16.8841	18.9021	18.0481	17.3418	18.522	18.736	18.1999	17.1485	18.6538	16.2404	17.3944	17.8211	17.2643	17.4933	0.145749	0.25519	-0.706652
sp|Q9BRJ6|CG050_HUMAN	sp|Q9BRJ6|CG050_HUMAN	sp|Q9BRJ6|CG050_HUMAN Uncharacterized protein C7orf50 OS=Homo sapiens OX=9606 GN=C7orf50 PE=1 SV=1	2	28.4	22.083	0	14.692	3220100	4	1	19.4615	19.9926	19.5043	17.195	18.1995	18.889	18.0945	20.0692	20.0785	16.7895	17.8616	17.6798	16.9368	17.4927	-1.48637	-1.55831	-0.601764
sp|P11802|CDK4_HUMAN	sp|P11802|CDK4_HUMAN	sp|P11802|CDK4_HUMAN Cyclin-dependent kinase 4 OS=Homo sapiens OX=9606 GN=CDK4 PE=1 SV=2	3	13.5	33.729	0	13.93	3118100	6	1	19.8886	20.1909	19.6462	17.1151	18.7156	18.0508	17.9605	15.4884	16.0087	15.952	16.4565	18.0906	17.6614	17.4028	1.58645	-1.94809	-0.557652
sp|P08134|RHOC_HUMAN	sp|P08134|RHOC_HUMAN	sp|P08134|RHOC_HUMAN Rho-related GTP-binding protein RhoC OS=Homo sapiens OX=9606 GN=RHOC PE=1 SV=1	3	14	22.006	0	18.1	2440000	4	1	19.5544	19.9883	19.1242	17.5257	18.012	18.3396	17.9591	16.6759	19.7313	14.7201	17.8582	17.6806	17.1868	17.5752	0.532788	-1.59652	-0.383906
sp|P26440|IVD_HUMAN	sp|P26440|IVD_HUMAN	sp|P26440|IVD_HUMAN Isovaleryl-CoA dehydrogenase, mitochondrial OS=Homo sapiens OX=9606 GN=IVD PE=1 SV=2	4	12.4	46.65	0	22.782	4793800	5	1	20.0847	19.8775	20.3845	17.7183	18.1712	17.9773	17.9556	19.1628	19.6972	14.5396	17.8828	18.6781	20.694	19.085	1.28511	-2.15996	1.12937
sp|P36543|VATE1_HUMAN;sp|Q96A05|VATE2_HUMAN	sp|P36543|VATE1_HUMAN	sp|P36543|VATE1_HUMAN V-type proton ATPase subunit E 1 OS=Homo sapiens OX=9606 GN=ATP6V1E1 PE=1 SV=1	3	8.8	26.145	0	19.637	2618400	5	2	20.3262	19.9416	19.1067	17.659	18.281	17.9163	17.9521	19.9848	20.0299	15.2548	16.9177	18.1844	18.2448	17.7823	-0.640854	-1.83943	-0.169768
sp|Q9UEU0|VTI1B_HUMAN	sp|Q9UEU0|VTI1B_HUMAN	sp|Q9UEU0|VTI1B_HUMAN Vesicle transport through interaction with t-SNAREs homolog 1B OS=Homo sapiens OX=9606 GN=VTI1B PE=1 SV=3	2	9.5	26.688	0	13.077	3105800	5	1	19.8964	20.1486	18.8027	17.0457	19.2159	19.1849	18.4821	19.5569	18.943	15.3903	18.1594	17.5403	16.7518	17.4838	-0.479566	-1.13373	-0.998327
sp|Q13868|EXOS2_HUMAN	sp|Q13868|EXOS2_HUMAN	sp|Q13868|EXOS2_HUMAN Exosome complex component RRP4 OS=Homo sapiens OX=9606 GN=EXOSC2 PE=1 SV=2	3	13	32.789	0	17.224	2957800	4	1	18.6296	18.3142	18.2204	17.2996	18.1825	18.3686	17.9502	18.7286	18.2989	18.3916	17.4755	18.9256	17.2989	17.9	-0.573035	-0.437856	-0.0502364
sp|O95861|BPNT1_HUMAN	sp|O95861|BPNT1_HUMAN	sp|O95861|BPNT1_HUMAN 3(2),5-bisphosphate nucleotidase 1 OS=Homo sapiens OX=9606 GN=BPNT1 PE=1 SV=1	6	24	33.392	0	55.026	16117000	13	1	21.92	22.2887	21.9133	17.534	17.9389	18.377	17.95	21.5214	20.7906	15.7463	16.3203	18.0167	17.5778	17.305	-2.04781	-4.09071	-0.645002
sp|P54819|KAD2_HUMAN	sp|P54819|KAD2_HUMAN	sp|P54819|KAD2_HUMAN Adenylate kinase 2, mitochondrial OS=Homo sapiens OX=9606 GN=AK2 PE=1 SV=2	10	40.6	26.477	0	195.22	79957000	33	1	23.6726	24.1941	24.4037	17.1964	16.7433	19.9034	17.9477	23.665	24.2235	21.503	17.5257	18.7783	16.7922	17.6988	-5.43175	-6.14242	-0.248941
sp|P43307|SSRA_HUMAN	sp|P43307|SSRA_HUMAN	sp|P43307|SSRA_HUMAN Translocon-associated protein subunit alpha OS=Homo sapiens OX=9606 GN=SSR1 PE=1 SV=3	3	11.9	32.235	0	61.034	29867000	8	1	21.3941	21.2459	20.7988	16.2598	18.9986	18.5682	17.9422	20.5065	21.3047	22.0883	22.3594	17.2449	16.5606	18.7216	-2.5782	-3.20409	0.779445
sp|Q5HYI8|RABL3_HUMAN	sp|Q5HYI8|RABL3_HUMAN	sp|Q5HYI8|RABL3_HUMAN Rab-like protein 3 OS=Homo sapiens OX=9606 GN=RABL3 PE=1 SV=1	2	13.6	26.422	0.00098522	11.311	2950800	4	1	19.675	19.4688	19.4476	16.5599	18.5036	18.8796	17.981	19.8202	19.5877	15.4253	17.7071	17.8701	16.8506	17.4759	-0.80183	-1.54941	-0.50514
sp|P01111|RASN_HUMAN	sp|P01111|RASN_HUMAN	sp|P01111|RASN_HUMAN GTPase NRas OS=Homo sapiens OX=9606 GN=NRAS PE=1 SV=1	3	20.1	21.229	0	17.899	4141300	6	1	19.953	20.0731	19.5626	17.9095	17.7265	18.1899	17.9419	18.6658	19.8414	16.7418	18.1333	18.1437	17.9409	18.0726	-0.343693	-1.92098	0.130693
sp|Q8NCW5|NNRE_HUMAN	sp|Q8NCW5|NNRE_HUMAN	sp|Q8NCW5|NNRE_HUMAN NAD(P)H-hydrate epimerase OS=Homo sapiens OX=9606 GN=NAXE PE=1 SV=2	4	21.2	31.674	0	29.07	9607400	8	1	21.7706	21.2137	21.161	17.1918	17.7527	18.8813	17.9419	20.2285	20.2703	14.8507	17.1072	17.916	17.0337	17.3523	-1.0975	-3.43986	-0.589603
sp|Q00577|PURA_HUMAN	sp|Q00577|PURA_HUMAN	sp|Q00577|PURA_HUMAN Transcriptional activator protein Pur-alpha OS=Homo sapiens OX=9606 GN=PURA PE=1 SV=2	2	15.2	34.91	0	27.493	3263000	5	1	19.369	20.0355	19.8832	17.9618	17.9715	17.6858	17.873	19.4834	18.6472	15.3511	17.7406	17.8953	16.785	17.4736	-0.353575	-1.88954	-0.399392
sp|P30043|BLVRB_HUMAN	sp|P30043|BLVRB_HUMAN	sp|P30043|BLVRB_HUMAN Flavin reductase (NADPH) OS=Homo sapiens OX=9606 GN=BLVRB PE=1 SV=3	4	36.4	22.119	0	32.904	7651800	9	1	19.8335	20.6103	21.1901	17.1567	18.2187	18.4468	17.9407	18.4033	19.214	17.2528	18.3295	18.3559	16.3082	17.6645	-0.625521	-2.6039	-0.276215
sp|O00124|UBXN8_HUMAN	sp|O00124|UBXN8_HUMAN	sp|O00124|UBXN8_HUMAN UBX domain-containing protein 8 OS=Homo sapiens OX=9606 GN=UBXN8 PE=1 SV=2	2	14.4	30.541	0	13.924	1651900	5	1	19.2017	19.0269	18.7963	18.2454	17.8387	19.3841	18.4894	17.5897	16.9994	14.6032	17.3338	17.6495	17.4241	17.4691	1.07171	-0.518889	-1.02024
sp|P09497|CLCB_HUMAN	sp|P09497|CLCB_HUMAN	sp|P09497|CLCB_HUMAN Clathrin light chain B OS=Homo sapiens OX=9606 GN=CLTB PE=1 SV=1	1	4.4	25.19	0.00088028	7.2065	7226700	4	1	20.8899	20.3952	19.7136	17.5182	19.2105	18.9444	18.5577	19.7102	19.6813	19.0607	17.5871	17.6442	17.1701	17.4671	-2.01692	-1.77519	-1.09055
sp|Q9HC38|GLOD4_HUMAN	sp|Q9HC38|GLOD4_HUMAN	sp|Q9HC38|GLOD4_HUMAN Glyoxalase domain-containing protein 4 OS=Homo sapiens OX=9606 GN=GLOD4 PE=1 SV=1	3	13.1	34.793	0	24.793	6127100	7	1	20.7756	20.8109	20.5878	16.9719	18.7375	18.1111	17.9402	19.8118	16.7712	16.5823	17.3358	17.5788	16.6432	17.1859	-0.53584	-2.78463	-0.754229
sp|Q99614|TTC1_HUMAN	sp|Q99614|TTC1_HUMAN	sp|Q99614|TTC1_HUMAN Tetratricopeptide repeat protein 1 OS=Homo sapiens OX=9606 GN=TTC1 PE=1 SV=1	2	13	33.526	0	13.149	1919000	4	1	19.2812	18.7278	18.7443	17.7094	18.4644	18.1223	18.0987	18.5928	18.3399	15.5649	17.4638	17.5647	17.3628	17.4638	-0.035408	-0.819047	-0.634939
sp|Q9H999|PANK3_HUMAN	sp|Q9H999|PANK3_HUMAN	sp|Q9H999|PANK3_HUMAN Pantothenate kinase 3 OS=Homo sapiens OX=9606 GN=PANK3 PE=1 SV=1	2	10	41.094	0	13.541	2383000	6	1	19.0801	19.4823	19.5828	17.6442	17.7916	18.4233	17.953	16.8274	18.4042	14.9069	17.0414	17.7796	17.5666	17.4626	0.749704	-1.42874	-0.490463
sp|P17174|AATC_HUMAN	sp|P17174|AATC_HUMAN	sp|P17174|AATC_HUMAN Aspartate aminotransferase, cytoplasmic OS=Homo sapiens OX=9606 GN=GOT1 PE=1 SV=3	5	18.6	46.247	0	37.506	8903400	6	1	20.1113	20.0946	22.0009	17.5857	18.4636	17.7576	17.9356	18.6732	19.0575	18.4714	18.2077	17.2966	17.2355	17.5799	-1.15413	-2.79997	-0.355702
sp|Q08257|QOR_HUMAN	sp|Q08257|QOR_HUMAN	sp|Q08257|QOR_HUMAN Quinone oxidoreductase OS=Homo sapiens OX=9606 GN=CRYZ PE=1 SV=1	7	33.7	35.206	0	52.298	17613000	16	1	22.371	22.0393	22.2987	17.4786	18.2471	18.0747	17.9335	17.4535	20.8221	17.7813	17.0964	17.2226	17.5984	17.3058	-1.37982	-4.30284	-0.62767
sp|O43809|CPSF5_HUMAN	sp|O43809|CPSF5_HUMAN	sp|O43809|CPSF5_HUMAN Cleavage and polyadenylation specificity factor subunit 5 OS=Homo sapiens OX=9606 GN=NUDT21 PE=1 SV=1	6	33.9	26.227	0	93.141	85504000	11	1	19.7384	19.2719	19.4378	16.9434	18.3824	18.4717	17.9325	21.0181	20.3135	23.94	17.6482	18.4486	16.273	17.4566	-4.30057	-1.55018	-0.47587
sp|O75367|H2AY_HUMAN	sp|O75367|H2AY_HUMAN	sp|O75367|H2AY_HUMAN Core histone macro-H2A.1 OS=Homo sapiens OX=9606 GN=H2AFY PE=1 SV=4	2	11.3	39.617	0	105.35	10451000	4	1	19.1024	18.9656	19.1653	18.0773	17.7857	18.1412	18.0014	21.0092	20.2318	19.8592	16.6492	18.3079	17.4206	17.4592	-2.90749	-1.0764	-0.542178
sp|P35270|SPRE_HUMAN	sp|P35270|SPRE_HUMAN	sp|P35270|SPRE_HUMAN Sepiapterin reductase OS=Homo sapiens OX=9606 GN=SPR PE=1 SV=1	3	18.8	28.048	0	22.236	6146800	8	1	20.7974	20.8338	19.7869	17.0016	18.113	18.6796	17.9314	17.0088	19.5249	17.5735	17.0239	18.032	17.3277	17.4612	-0.574512	-2.5413	-0.470171
sp|Q8NAV1|PR38A_HUMAN	sp|Q8NAV1|PR38A_HUMAN	sp|Q8NAV1|PR38A_HUMAN Pre-mRNA-splicing factor 38A OS=Homo sapiens OX=9606 GN=PRPF38A PE=1 SV=1	3	15.7	37.476	0	97.675	13071000	5	1	18.7344	18.6595	18.9924	17.6118	18.2199	17.9505	17.9274	22.2333	21.6058	19.2526	17.8694	18.147	16.816	17.6108	-3.41977	-0.868027	-0.316619
sp|Q6FI81|CPIN1_HUMAN	sp|Q6FI81|CPIN1_HUMAN	sp|Q6FI81|CPIN1_HUMAN Anamorsin OS=Homo sapiens OX=9606 GN=CIAPIN1 PE=1 SV=2	6	22.1	33.582	0	35.755	11986000	12	1	21.7745	21.6781	21.837	17.4054	17.746	18.6239	17.9251	18.2954	20.3049	15.5467	18.4238	18.8626	17.2139	18.1668	0.117784	-3.8381	0.241656
sp|Q96FW1|OTUB1_HUMAN	sp|Q96FW1|OTUB1_HUMAN	sp|Q96FW1|OTUB1_HUMAN Ubiquitin thioesterase OTUB1 OS=Homo sapiens OX=9606 GN=OTUB1 PE=1 SV=2	3	13.3	31.284	0	31.547	2625700	7	1	19.706	19.0015	18.9581	16.9209	18.7814	18.0714	17.9246	19.0343	19.4388	15.6908	18.0907	17.6716	17.8475	17.87	-0.184654	-1.29729	-0.0545953
sp|Q14974|IMB1_HUMAN	sp|Q14974|IMB1_HUMAN	sp|Q14974|IMB1_HUMAN Importin subunit beta-1 OS=Homo sapiens OX=9606 GN=KPNB1 PE=1 SV=2	1	1.7	97.169	0.00084104	6.7506	535070	2	1	16.4459	17.4058	17.9164	17.7905	18.7489	17.2906	17.9433	16.8438	17.8153	16.3998	16.919	18.2286	17.2138	17.4538	0.434142	0.687325	-0.489539
sp|O75489|NDUS3_HUMAN	sp|O75489|NDUS3_HUMAN	sp|O75489|NDUS3_HUMAN NADH dehydrogenase [ubiquinone] iron-sulfur protein 3, mitochondrial OS=Homo sapiens OX=9606 GN=NDUFS3 PE=1 SV=1	6	26.1	30.241	0	44.783	14441000	14	1	20.9642	21.2139	20.1402	17.3862	18.0702	18.311	17.9225	20.4309	20.3066	20.7741	17.2284	17.9891	16.8438	17.3538	-3.15012	-2.85028	-0.568696
sp|P63096|GNAI1_HUMAN;sp|P11488|GNAT1_HUMAN;sp|P19087|GNAT2_HUMAN;sp|P09471|GNAO_HUMAN;sp|A8MTJ3|GNAT3_HUMAN;sp|P38405|GNAL_HUMAN	sp|P63096|GNAI1_HUMAN	sp|P63096|GNAI1_HUMAN Guanine nucleotide-binding protein G(i) subunit alpha-1 OS=Homo sapiens OX=9606 GN=GNAI1 PE=1 SV=2	5	17.5	40.361	0	17.569	5733800	5	6	20.1301	20.199	20.3201	16.8241	18.7312	18.2119	17.9224	19.7597	19.3566	18.5528	17.1337	18.2947	16.4982	17.3089	-1.91418	-2.29402	-0.613535
sp|Q9UL25|RAB21_HUMAN	sp|Q9UL25|RAB21_HUMAN	sp|Q9UL25|RAB21_HUMAN Ras-related protein Rab-21 OS=Homo sapiens OX=9606 GN=RAB21 PE=1 SV=3	3	22.7	24.347	0	86.873	8543600	8	1	21.2977	21.4237	20.6414	17.4008	18.5909	17.7751	17.9223	21.2405	20.8141	16.0509	18.0259	18.1454	17.3568	17.8427	-1.52581	-3.19865	-0.079593
sp|P33240|CSTF2_HUMAN	sp|P33240|CSTF2_HUMAN	sp|P33240|CSTF2_HUMAN Cleavage stimulation factor subunit 2 OS=Homo sapiens OX=9606 GN=CSTF2 PE=1 SV=1	2	4	60.959	0	11.817	2587800	3	1	19.607	19.5695	19.6587	16.6281	17.9824	18.3987	17.6698	20.8877	20.2556	17.6367	16.8377	18.3258	17.1902	17.4512	-2.14213	-1.94201	-0.218553
sp|Q9BTZ2|DHRS4_HUMAN;sp|Q6PKH6|DR4L2_HUMAN;sp|P0CG22|DR4L1_HUMAN	sp|Q9BTZ2|DHRS4_HUMAN;sp|Q6PKH6|DR4L2_HUMAN;sp|P0CG22|DR4L1_HUMAN	sp|Q9BTZ2|DHRS4_HUMAN Dehydrogenase/reductase SDR family member 4 OS=Homo sapiens OX=9606 GN=DHRS4 PE=1 SV=3;sp|Q6PKH6|DR4L2_HUMAN Dehydrogenase/reductase SDR family member 4-like 2 OS=Homo sapiens OX=9606 GN=DHRS4L2 PE=2 SV=1;sp|P0CG22|DR4L1_HUMAN Putativ	2	9.4	29.537	0	12.502	270140	2	3	16.572	16.6824	15.7852	17.3405	17.6874	19.3002	18.1094	16.2606	16.5915	16.1329	18.2059	17.5178	16.6254	17.4497	1.12136	1.76283	-0.659624
sp|P62633|CNBP_HUMAN	sp|P62633|CNBP_HUMAN	sp|P62633|CNBP_HUMAN Cellular nucleic acid-binding protein OS=Homo sapiens OX=9606 GN=CNBP PE=1 SV=1	4	23.7	19.463	0	67.685	20276000	14	1	21.9202	22.7469	21.789	17.3258	18.0496	18.3893	17.9216	22.6341	23.2623	17.719	16.7013	17.8793	18.2158	17.5988	-3.60631	-4.23045	-0.322759
sp|Q15008|PSMD6_HUMAN	sp|Q15008|PSMD6_HUMAN	sp|Q15008|PSMD6_HUMAN 26S proteasome non-ATPase regulatory subunit 6 OS=Homo sapiens OX=9606 GN=PSMD6 PE=1 SV=1	4	12.3	45.531	0	34.801	15546000	10	1	21.2154	20.9509	21.8549	17.9433	17.7388	18.0814	17.9212	20.6043	20.7066	19.7678	16.9899	18.2566	17.3566	17.5344	-2.82518	-3.41923	-0.386815
sp|Q96GK7|FAH2A_HUMAN;sp|Q6P2I3|FAH2B_HUMAN	sp|Q96GK7|FAH2A_HUMAN;sp|Q6P2I3|FAH2B_HUMAN	sp|Q96GK7|FAH2A_HUMAN Fumarylacetoacetate hydrolase domain-containing protein 2A OS=Homo sapiens OX=9606 GN=FAHD2A PE=1 SV=1;sp|Q6P2I3|FAH2B_HUMAN Fumarylacetoacetate hydrolase domain-containing protein 2B OS=Homo sapiens OX=9606 GN=FAHD2B PE=1 SV=1	2	8.3	34.596	0	12.625	1330600	4	2	18.5132	18.8036	18.6958	17.2506	18.3123	18.4528	18.0052	17.2216	17.2105	15.0117	17.4427	18.8016	16.0886	17.4443	0.963021	-0.665641	-0.560977
sp|Q13630|FCL_HUMAN	sp|Q13630|FCL_HUMAN	sp|Q13630|FCL_HUMAN GDP-L-fucose synthase OS=Homo sapiens OX=9606 GN=TSTA3 PE=1 SV=1	2	7.2	35.892	0	26.334	4528700	4	1	21.2152	16.2131	20.8089	17.3874	19.0031	18.5462	18.3122	18.3808	17.0823	14.9913	17.4477	17.5863	17.2857	17.4399	0.62181	-1.10015	-0.872321
sp|P84085|ARF5_HUMAN;sp|P84077|ARF1_HUMAN;sp|P61204|ARF3_HUMAN	sp|P84085|ARF5_HUMAN;sp|P84077|ARF1_HUMAN;sp|P61204|ARF3_HUMAN	sp|P84085|ARF5_HUMAN ADP-ribosylation factor 5 OS=Homo sapiens OX=9606 GN=ARF5 PE=1 SV=2;sp|P84077|ARF1_HUMAN ADP-ribosylation factor 1 OS=Homo sapiens OX=9606 GN=ARF1 PE=1 SV=2;sp|P61204|ARF3_HUMAN ADP-ribosylation factor 3 OS=Homo sapiens OX=9606 GN=ARF3	4	32.8	20.529	0	25.582	11980000	9	3	21.4392	21.8302	21.6139	17.9853	17.0306	18.7433	17.9197	20.906	21.0218	17.2641	17.6146	17.6759	21.7265	19.0056	-0.724979	-3.70804	1.08592
sp|Q9NZJ9|NUDT4_HUMAN;sp|A0A024RBG1|NUD4B_HUMAN	sp|Q9NZJ9|NUDT4_HUMAN;sp|A0A024RBG1|NUD4B_HUMAN	sp|Q9NZJ9|NUDT4_HUMAN Diphosphoinositol polyphosphate phosphohydrolase 2 OS=Homo sapiens OX=9606 GN=NUDT4 PE=1 SV=2;sp|A0A024RBG1|NUD4B_HUMAN Diphosphoinositol polyphosphate phosphohydrolase NUDT4B OS=Homo sapiens OX=9606 GN=NUDT4B PE=3 SV=1	1	7.8	20.306	0.0023791	6.4108	7006400	2	2	17.2888	17.2388	16.1084	17.8117	18.1382	18.4213	18.1237	17.179	16.836	20.4284	17.1066	18.3876	16.8174	17.4372	-0.710618	1.24505	-0.68652
sp|P55210|CASP7_HUMAN	sp|P55210|CASP7_HUMAN	sp|P55210|CASP7_HUMAN Caspase-7 OS=Homo sapiens OX=9606 GN=CASP7 PE=1 SV=1	1	7.6	34.276	0.00089206	7.3579	2503800	2	1	19.922	19.5411	19.1903	17.9021	17.959	18.2069	18.0227	16.872	18.1474	16.3875	17.1326	17.8916	17.2817	17.4353	0.299645	-1.52845	-0.587357
sp|Q9BRF8|CPPED_HUMAN	sp|Q9BRF8|CPPED_HUMAN	sp|Q9BRF8|CPPED_HUMAN Serine/threonine-protein phosphatase CPPED1 OS=Homo sapiens OX=9606 GN=CPPED1 PE=1 SV=3	1	3.5	35.548	0	26.996	2789000	3	1	19.4865	20.0494	19.687	17.4717	18.4618	18.9717	18.3017	17.4904	15.9734	15.596	17.0887	18.4289	16.7865	17.4347	1.08142	-1.43922	-0.867036
sp|Q8NEW0|ZNT7_HUMAN	sp|Q8NEW0|ZNT7_HUMAN	sp|Q8NEW0|ZNT7_HUMAN Zinc transporter 7 OS=Homo sapiens OX=9606 GN=SLC30A7 PE=2 SV=1	1	4	41.625	0.00083752	6.7298	1906700	1	1	18.8828	19.636	18.7594	17.6314	18.0559	18.6362	18.1078	18.6013	16.6883	16.288	17.9545	18.369	15.9541	17.4259	0.233321	-0.984885	-0.681976
sp|Q9NUM4|T106B_HUMAN	sp|Q9NUM4|T106B_HUMAN	sp|Q9NUM4|T106B_HUMAN Transmembrane protein 106B OS=Homo sapiens OX=9606 GN=TMEM106B PE=1 SV=2	2	10.6	31.127	0.00099404	11.437	1754700	2	1	19.4244	18.7703	18.4686	17.796	17.3595	18.1442	17.7666	19.1501	18.0589	16.331	17.691	18.4778	16.1037	17.4242	-0.422465	-1.12122	-0.342377
sp|Q9GZU8|PIP30_HUMAN	sp|Q9GZU8|PIP30_HUMAN	sp|Q9GZU8|PIP30_HUMAN PSME3-interacting protein OS=Homo sapiens OX=9606 GN=FAM192A PE=1 SV=1	2	9.8	28.912	0	20.602	4739100	5	1	20.1469	20.594	19.4812	17.9481	18.5224	19.3975	18.6227	19.2502	19.3132	13.2365	16.3588	19.3541	16.5435	17.4188	0.152204	-1.45137	-1.20386
sp|P40925|MDHC_HUMAN	sp|P40925|MDHC_HUMAN	sp|P40925|MDHC_HUMAN Malate dehydrogenase, cytoplasmic OS=Homo sapiens OX=9606 GN=MDH1 PE=1 SV=4	8	26.9	36.426	0	121.47	141430000	22	1	24.9131	25.2181	25.0995	16.7594	18.5039	18.4933	17.9189	24.3939	24.5129	21.8102	16.9534	18.2663	16.611	17.2769	-6.29543	-7.15804	-0.641952
sp|Q5JTV8|TOIP1_HUMAN	sp|Q5JTV8|TOIP1_HUMAN	sp|Q5JTV8|TOIP1_HUMAN Torsin-1A-interacting protein 1 OS=Homo sapiens OX=9606 GN=TOR1AIP1 PE=1 SV=2	3	6.7	66.248	0	20.852	2011400	4	1	19.1688	18.8045	18.6257	16.9705	18.0243	18.7598	17.9182	19.7824	18.5871	16.5161	17.4578	18.1479	16.6258	17.4105	-0.884693	-0.948092	-0.50769
sp|Q10589|BST2_HUMAN	sp|Q10589|BST2_HUMAN	sp|Q10589|BST2_HUMAN Bone marrow stromal antigen 2 OS=Homo sapiens OX=9606 GN=BST2 PE=1 SV=1	1	5.6	19.769	0.00090253	7.5136	3460000	3	1	20.0133	19.9854	19.9036	16.7354	18.3313	17.9551	17.674	20.3007	16.7518	15.8718	17.3162	18.4688	16.459	17.4146	-0.226805	-2.29349	-0.259308
sp|Q6IBS0|TWF2_HUMAN	sp|Q6IBS0|TWF2_HUMAN	sp|Q6IBS0|TWF2_HUMAN Twinfilin-2 OS=Homo sapiens OX=9606 GN=TWF2 PE=1 SV=2	5	23.5	39.548	0	32.901	5835000	11	1	20.563	20.8175	20.6988	17.4491	17.4558	18.8491	17.918	19.5996	19.9651	15.8657	18.0625	19.1416	16.9481	18.0507	-0.426049	-2.77509	0.132715
sp|P21964|COMT_HUMAN	sp|P21964|COMT_HUMAN	sp|P21964|COMT_HUMAN Catechol O-methyltransferase OS=Homo sapiens OX=9606 GN=COMT PE=1 SV=2	8	36.2	30.037	0	93.008	27899000	18	1	23.1335	23.1542	22.466	17.369	17.61	18.7564	17.9118	22.1546	22.571	14.5773	16.9679	17.6658	16.5123	17.0487	-2.71895	-5.00607	-0.863131
sp|Q9UDY2|ZO2_HUMAN	sp|Q9UDY2|ZO2_HUMAN	sp|Q9UDY2|ZO2_HUMAN Tight junction protein ZO-2 OS=Homo sapiens OX=9606 GN=TJP2 PE=1 SV=2	1	1.4	133.96	0.0082769	6.1474	1277900	2	1	19.0235	18.5564	17.6913	17.8419	19.0789	18.6482	18.523	17.7689	18.1903	16.2584	17.2882	18.1832	16.7612	17.4109	0.00503794	0.0992769	-1.11213
sp|Q04917|1433F_HUMAN	sp|Q04917|1433F_HUMAN	sp|Q04917|1433F_HUMAN 14-3-3 protein eta OS=Homo sapiens OX=9606 GN=YWHAH PE=1 SV=4	11	43.1	28.218	0	116.82	29578000	18	1	23.2772	23.0964	22.4228	17.8535	18.1862	17.6863	17.9087	22.3456	22.4304	20.1212	17.7069	18.5807	17.5852	17.9576	-3.67482	-5.02346	0.0488955
sp|O75787|RENR_HUMAN	sp|O75787|RENR_HUMAN	sp|O75787|RENR_HUMAN Renin receptor OS=Homo sapiens OX=9606 GN=ATP6AP2 PE=1 SV=2	3	11.1	39.008	0	20.141	2516500	8	1	19.3062	19.4597	19.1922	17.2155	18.6024	17.9034	17.9071	18.6837	18.9414	15.7833	16.7609	18.2646	16.421	17.1489	-0.653909	-1.41224	-0.758232
sp|Q9NRG1|PRDC1_HUMAN	sp|Q9NRG1|PRDC1_HUMAN	sp|Q9NRG1|PRDC1_HUMAN Phosphoribosyltransferase domain-containing protein 1 OS=Homo sapiens OX=9606 GN=PRTFDC1 PE=1 SV=1	2	11.1	25.673	0	11.636	1380300	3	1	18.7206	18.4794	18.6238	18.1953	17.9744	18.0877	18.0858	17.8829	17.706	15.3805	18.2441	17.9866	15.9945	17.4084	0.418635	-0.522158	-0.677389
sp|P07237|PDIA1_HUMAN	sp|P07237|PDIA1_HUMAN	sp|P07237|PDIA1_HUMAN Protein disulfide-isomerase OS=Homo sapiens OX=9606 GN=P4HB PE=1 SV=3	3	6.1	57.116	0	38.977	6051000	5	1	19.2567	20.7012	20.7586	17.045	18.2596	18.415	17.9066	20.8272	19.3945	14.153	19.7923	17.1881	19.8277	18.936	0.811135	-2.33224	1.02946
sp|P36873|PP1G_HUMAN	sp|P36873|PP1G_HUMAN	sp|P36873|PP1G_HUMAN Serine/threonine-protein phosphatase PP1-gamma catalytic subunit OS=Homo sapiens OX=9606 GN=PPP1CC PE=1 SV=1	9	34.1	36.983	0	20.043	22207000	7	1	21.4356	21.5264	21.348	17.4667	18.2606	17.9849	17.9041	21.6929	21.539	21.1192	20.3345	21.4589	17.2134	19.6689	-1.78145	-3.53256	1.76486
sp|O95551|TYDP2_HUMAN	sp|O95551|TYDP2_HUMAN	sp|O95551|TYDP2_HUMAN Tyrosyl-DNA phosphodiesterase 2 OS=Homo sapiens OX=9606 GN=TDP2 PE=1 SV=1	1	4.7	40.929	0.00084175	6.752	2964300	5	1	20.7694	17.565	19.1279	17.664	17.9151	18.2503	17.9431	17.8906	17.3513	16.7811	17.6052	18.3366	16.2686	17.4035	0.0624758	-1.21101	-0.539657
sp|Q9Y5A9|YTHD2_HUMAN	sp|Q9Y5A9|YTHD2_HUMAN	sp|Q9Y5A9|YTHD2_HUMAN YTH domain-containing family protein 2 OS=Homo sapiens OX=9606 GN=YTHDF2 PE=1 SV=2	3	5.5	62.333	0	23.635	3595000	6	1	20.294	20.0773	19.9694	17.7289	17.963	18.0172	17.9031	19.5702	19.4276	15.7168	18.5968	17.9642	16.4005	17.6538	-0.58434	-2.21054	-0.249219
sp|O00264|PGRC1_HUMAN	sp|O00264|PGRC1_HUMAN	sp|O00264|PGRC1_HUMAN Membrane-associated progesterone receptor component 1 OS=Homo sapiens OX=9606 GN=PGRMC1 PE=1 SV=3	5	37.4	21.671	0	83.459	18598000	13	1	22.5009	22.3204	22.358	17.5327	17.4582	18.7121	17.901	16.8428	20.555	16.4709	17.3532	17.3296	17.3146	17.3325	-0.623746	-4.49207	-0.568541
sp|Q07020|RL18_HUMAN	sp|Q07020|RL18_HUMAN	sp|Q07020|RL18_HUMAN 60S ribosomal protein L18 OS=Homo sapiens OX=9606 GN=RPL18 PE=1 SV=2	9	35.6	21.634	0	189.62	149450000	34	1	24.5093	24.5866	23.4153	16.7586	19.8129	17.1241	17.8985	24.0077	24.5938	24.0127	21.1293	22.2247	22.4546	21.9362	-2.26851	-6.2719	4.03767
sp|Q9NPD3|EXOS4_HUMAN	sp|Q9NPD3|EXOS4_HUMAN	sp|Q9NPD3|EXOS4_HUMAN Exosome complex component RRP41 OS=Homo sapiens OX=9606 GN=EXOSC4 PE=1 SV=3	3	15.9	26.383	0	22.071	7477200	11	1	21.3968	20.1886	19.3015	17.1582	18.3442	18.1898	17.8974	20.2886	20.1145	19.6484	15.8954	18.7008	17.2948	17.297	-2.72017	-2.39819	-0.600418
sp|P62829|RL23_HUMAN	sp|P62829|RL23_HUMAN	sp|P62829|RL23_HUMAN 60S ribosomal protein L23 OS=Homo sapiens OX=9606 GN=RPL23 PE=1 SV=1	3	37.1	14.865	0	45.036	16820000	9	1	20.8309	21.4931	20.5142	17.8433	18.0524	17.7963	17.8974	20.2274	19.1331	20.357	17.3007	17.9062	16.6764	17.2944	-2.61141	-3.04872	-0.60292
sp|Q96BM9|ARL8A_HUMAN	sp|Q96BM9|ARL8A_HUMAN	sp|Q96BM9|ARL8A_HUMAN ADP-ribosylation factor-like protein 8A OS=Homo sapiens OX=9606 GN=ARL8A PE=1 SV=1	1	7.5	21.416	0.00081699	6.5942	560540	1	1	17.005	17.4256	17.6655	18.6355	18.7993	18.7428	18.7259	16.7445	16.7852	16.2698	17.6038	17.8169	16.7667	17.3958	0.795982	1.36049	-1.33009
sp|Q15427|SF3B4_HUMAN	sp|Q15427|SF3B4_HUMAN	sp|Q15427|SF3B4_HUMAN Splicing factor 3B subunit 4 OS=Homo sapiens OX=9606 GN=SF3B4 PE=1 SV=1	2	5.2	44.385	0	12.26	1194100	3	1	18.5573	18.5863	17.8405	18.3728	17.8685	18.3201	18.1871	18.8057	17.7687	15.6266	17.2144	17.5515	17.4154	17.3938	-0.00656923	-0.140863	-0.793375
sp|Q9NTK5|OLA1_HUMAN	sp|Q9NTK5|OLA1_HUMAN	sp|Q9NTK5|OLA1_HUMAN Obg-like ATPase 1 OS=Homo sapiens OX=9606 GN=OLA1 PE=1 SV=2	3	7.1	44.743	0	18.336	2315300	4	1	19.1337	19.1007	19.7124	17.7537	17.7866	18.1486	17.8963	17.8254	18.8337	16.5997	16.1923	18.9318	14.9829	16.7023	-1.05062	-1.41934	-1.19395
sp|Q6YN16|HSDL2_HUMAN	sp|Q6YN16|HSDL2_HUMAN	sp|Q6YN16|HSDL2_HUMAN Hydroxysteroid dehydrogenase-like protein 2 OS=Homo sapiens OX=9606 GN=HSDL2 PE=1 SV=1	5	22	45.394	0	32.226	5774100	7	1	20.6884	20.389	20.5971	16.9662	17.8071	18.9048	17.8927	20.0528	19.4351	17.1432	17.3656	18.8431	17.0467	17.7518	-1.12522	-2.66549	-0.140895
sp|Q9Y2S7|PDIP2_HUMAN	sp|Q9Y2S7|PDIP2_HUMAN	sp|Q9Y2S7|PDIP2_HUMAN Polymerase delta-interacting protein 2 OS=Homo sapiens OX=9606 GN=POLDIP2 PE=1 SV=1	4	14.1	42.033	0	23.692	3847100	5	1	20.3805	19.6681	19.7425	17.3626	18.4721	17.8264	17.887	19.5436	19.3442	15.6925	17.249	18.9606	16.8274	17.679	-0.514423	-2.04331	-0.208035
sp|Q9GZZ1|NAA50_HUMAN	sp|Q9GZZ1|NAA50_HUMAN	sp|Q9GZZ1|NAA50_HUMAN N-alpha-acetyltransferase 50 OS=Homo sapiens OX=9606 GN=NAA50 PE=1 SV=1	4	32.5	19.398	0	193.54	11602000	6	1	20.8231	22.1911	21.0149	17.1444	18.026	18.4642	17.8782	17.6716	21.2344	16.4157	18.06	18.3256	16.0535	17.4797	-0.960899	-3.46482	-0.39851
sp|P08174|DAF_HUMAN	sp|P08174|DAF_HUMAN	sp|P08174|DAF_HUMAN Complement decay-accelerating factor OS=Homo sapiens OX=9606 GN=CD55 PE=1 SV=4	1	6.3	41.4	0.00083126	6.6769	1382900	1	1	19.5841	17.9061	18.0527	17.1588	17.9787	18.2784	17.8053	17.8773	17.6435	15.3084	17.2608	18.9051	15.99	17.3853	0.442229	-0.709034	-0.419972
sp|Q68D91|MBLC2_HUMAN	sp|Q68D91|MBLC2_HUMAN	sp|Q68D91|MBLC2_HUMAN Metallo-beta-lactamase domain-containing protein 2 OS=Homo sapiens OX=9606 GN=MBLAC2 PE=1 SV=3	1	7.5	31.371	0.0008547	6.8957	706860	4	1	16.8128	17.7992	18.3108	17.7745	18.9086	19.2918	18.6583	17.2306	17.3753	15.1775	16.6781	19.0136	16.4625	17.3847	0.790228	1.01737	-1.27361
sp|Q92520|FAM3C_HUMAN	sp|Q92520|FAM3C_HUMAN	sp|Q92520|FAM3C_HUMAN Protein FAM3C OS=Homo sapiens OX=9606 GN=FAM3C PE=1 SV=1	2	12.3	24.68	0	13.529	1875900	3	1	19.1264	18.7424	19.3013	17.3776	17.2232	18.4036	17.6681	19.0382	18.2336	15.7729	17.221	17.9682	16.9596	17.3829	-0.298606	-1.38857	-0.285191
sp|P16083|NQO2_HUMAN	sp|P16083|NQO2_HUMAN	sp|P16083|NQO2_HUMAN Ribosyldihydronicotinamide dehydrogenase [quinone] OS=Homo sapiens OX=9606 GN=NQO2 PE=1 SV=5	7	36.4	25.918	0	45.406	17068000	16	1	22.78	22.4368	21.6905	18.2812	17.4795	17.8612	17.874	19.8595	16.5779	17.5143	18.8083	18.3296	19.2518	18.7965	0.812623	-4.42842	0.922558
sp|O43169|CYB5B_HUMAN	sp|O43169|CYB5B_HUMAN	sp|O43169|CYB5B_HUMAN Cytochrome b5 type B OS=Homo sapiens OX=9606 GN=CYB5B PE=1 SV=2	1	8.2	16.332	0.0082956	6.155	1033300	3	1	18.9714	17.6922	17.5983	16.9705	18.1812	18.3873	17.8463	17.2798	17.9103	16.8716	17.4903	17.8884	16.7569	17.3785	0.0245813	-0.240927	-0.467841
sp|Q13595|TRA2A_HUMAN	sp|Q13595|TRA2A_HUMAN	sp|Q13595|TRA2A_HUMAN Transformer-2 protein homolog alpha OS=Homo sapiens OX=9606 GN=TRA2A PE=1 SV=1	3	16.3	32.688	0	104.45	8933200	4	1	18.603	17.6917	18.5908	16.9194	17.739	18.9625	17.8737	21.445	20.2521	20.4792	17.8495	18.0012	17.5531	17.8013	-2.92419	-0.421512	-0.0723953
sp|P49189|AL9A1_HUMAN	sp|P49189|AL9A1_HUMAN	sp|P49189|AL9A1_HUMAN 4-trimethylaminobutyraldehyde dehydrogenase OS=Homo sapiens OX=9606 GN=ALDH9A1 PE=1 SV=3	1	2.8	53.801	0	13.12	1874900	2	1	18.3898	18.6219	20.0025	16.9152	17.6213	18.2434	17.5933	17.1405	16.1959	17.2535	18.0395	17.6532	16.4368	17.3765	0.513206	-1.4114	-0.216798
sp|P62995|TRA2B_HUMAN	sp|P62995|TRA2B_HUMAN	sp|P62995|TRA2B_HUMAN Transformer-2 protein homolog beta OS=Homo sapiens OX=9606 GN=TRA2B PE=1 SV=1	9	33.7	33.665	0	305.06	75848000	18	1	20.9322	20.6532	21.7999	17.2673	18.0873	18.2489	17.8678	25.7862	23.969	23.5213	22.096	19.2317	19.7844	20.3707	-4.05484	-3.26061	2.50285
sp|O75937|DNJC8_HUMAN	sp|O75937|DNJC8_HUMAN	sp|O75937|DNJC8_HUMAN DnaJ homolog subfamily C member 8 OS=Homo sapiens OX=9606 GN=DNAJC8 PE=1 SV=2	4	25.7	29.841	0	42.428	21298000	10	1	20.6394	20.3219	19.3431	17.6801	18.4049	17.5169	17.8673	20.4258	20.63	21.7012	17.492	17.694	17.7967	17.6609	-3.2581	-2.23419	-0.206383
sp|P51970|NDUA8_HUMAN	sp|P51970|NDUA8_HUMAN	sp|P51970|NDUA8_HUMAN NADH dehydrogenase [ubiquinone] 1 alpha subcomplex subunit 8 OS=Homo sapiens OX=9606 GN=NDUFA8 PE=1 SV=3	1	10.5	20.105	0.00095694	10.422	2691100	4	1	18.4659	19.1699	18.1161	18.0843	17.1299	19.1194	18.1112	17.3056	18.5382	18.0699	17.4565	17.7086	16.9227	17.3626	-0.608668	-0.472785	-0.748626
sp|Q13283|G3BP1_HUMAN	sp|Q13283|G3BP1_HUMAN	sp|Q13283|G3BP1_HUMAN Ras GTPase-activating protein-binding protein 1 OS=Homo sapiens OX=9606 GN=G3BP1 PE=1 SV=1	1	3.9	52.164	0.0023585	6.3768	1520000	3	1	17.9883	18.6189	19.5929	17.5719	17.0407	18.4927	17.7018	16.7422	17.3179	17.6526	18.1203	18.6206	15.3435	17.3615	0.123885	-1.03158	-0.340328
sp|P78318|IGBP1_HUMAN	sp|P78318|IGBP1_HUMAN	sp|P78318|IGBP1_HUMAN Immunoglobulin-binding protein 1 OS=Homo sapiens OX=9606 GN=IGBP1 PE=1 SV=1	4	17.4	39.221	0	138.3	10714000	10	1	21.5113	21.4796	21.2304	17.5816	17.8544	18.1581	17.8647	20.9259	20.4628	14.7369	18.4526	18.597	17.59	18.2132	-0.495324	-3.54241	0.34853
sp|P15121|ALDR_HUMAN;sp|C9JRZ8|AK1BF_HUMAN	sp|P15121|ALDR_HUMAN	sp|P15121|ALDR_HUMAN Aldo-keto reductase family 1 member B1 OS=Homo sapiens OX=9606 GN=AKR1B1 PE=1 SV=3	10	35.4	35.853	0	115.67	174230000	31	2	25.6372	25.2372	25.1971	16.9042	17.4511	19.2364	17.8639	24.774	23.91	21.5908	19.0249	17.5576	20.3366	18.973	-4.45191	-7.4933	1.10914
sp|Q9UNE7|CHIP_HUMAN	sp|Q9UNE7|CHIP_HUMAN	sp|Q9UNE7|CHIP_HUMAN E3 ubiquitin-protein ligase CHIP OS=Homo sapiens OX=9606 GN=STUB1 PE=1 SV=2	3	13.2	34.856	0	31.606	7584200	6	1	20.086	20.9606	20.7479	17.4632	18.1283	17.9954	17.8623	20.1176	20.2486	18.4973	18.5665	17.0002	18.2926	17.9531	-1.66805	-2.73587	0.0908292
sp|P53004|BIEA_HUMAN	sp|P53004|BIEA_HUMAN	sp|P53004|BIEA_HUMAN Biliverdin reductase A OS=Homo sapiens OX=9606 GN=BLVRA PE=1 SV=2	4	15.5	33.428	0	30.644	7621600	6	1	20.8893	20.581	20.4625	17.7207	17.5261	18.3342	17.8603	20.9557	21.1772	16.7959	18.4074	18.5378	14.5773	17.1742	-2.46879	-2.78392	-0.686164
sp|P36405|ARL3_HUMAN	sp|P36405|ARL3_HUMAN	sp|P36405|ARL3_HUMAN ADP-ribosylation factor-like protein 3 OS=Homo sapiens OX=9606 GN=ARL3 PE=1 SV=2	2	10.4	20.455	0	12.014	772770	2	1	17.736	18.3628	16.994	17.8925	18.472	19.2991	18.5545	17.0279	16.9706	15.2879	16.8688	18.1821	17.0062	17.3523	0.923554	0.856922	-1.20218
sp|Q9Y315|DEOC_HUMAN	sp|Q9Y315|DEOC_HUMAN	sp|Q9Y315|DEOC_HUMAN Deoxyribose-phosphate aldolase OS=Homo sapiens OX=9606 GN=DERA PE=1 SV=2	6	31.8	35.23	0	39.804	5315000	11	1	20.392	20.6136	20.6331	17.7968	17.5436	18.2289	17.8564	18.221	19.418	17.0518	17.3906	18.684	18.2648	18.1131	-0.117141	-2.68984	0.256723
sp|P11441|UBL4A_HUMAN	sp|P11441|UBL4A_HUMAN	sp|P11441|UBL4A_HUMAN Ubiquitin-like protein 4A OS=Homo sapiens OX=9606 GN=UBL4A PE=1 SV=1	1	10.2	17.776	0.0015987	6.4742	517500	1	1	16.6998	18.1509	16.49	17.6215	17.9424	18.4399	18.0012	16.9739	16.6758	15.6988	17.7989	18.1489	16.109	17.3523	0.902759	0.887671	-0.648981
sp|P37268|FDFT_HUMAN	sp|P37268|FDFT_HUMAN	sp|P37268|FDFT_HUMAN Squalene synthase OS=Homo sapiens OX=9606 GN=FDFT1 PE=1 SV=1	2	7.2	48.115	0.00099502	11.445	3028300	3	1	20.0152	18.8758	19.3949	17.5671	17.666	17.8795	17.7042	18.802	18.2359	16.6587	16.4518	18.0937	17.5052	17.3502	-0.548625	-1.72444	-0.353947
sp|P20618|PSB1_HUMAN	sp|P20618|PSB1_HUMAN	sp|P20618|PSB1_HUMAN Proteasome subunit beta type-1 OS=Homo sapiens OX=9606 GN=PSMB1 PE=1 SV=2	5	34.4	26.489	0	34.075	14469000	14	1	22.1922	21.6155	21.6281	17.2014	18.0506	18.3142	17.8554	21.0987	21.33	16.4845	18.3623	18.4066	19.1924	18.6538	-0.983977	-3.9565	0.798348
sp|P62136|PP1A_HUMAN	sp|P62136|PP1A_HUMAN	sp|P62136|PP1A_HUMAN Serine/threonine-protein phosphatase PP1-alpha catalytic subunit OS=Homo sapiens OX=9606 GN=PPP1CA PE=1 SV=1	11	42.1	37.512	0	231.06	61521000	26	1	22.5336	22.1303	22.5393	17.2975	17.6333	18.6155	17.8488	21.7264	21.9986	23.1273	19.4808	18.3758	19.2641	19.0402	-3.24384	-4.55228	1.19145
sp|P30048|PRDX3_HUMAN	sp|P30048|PRDX3_HUMAN	sp|P30048|PRDX3_HUMAN Thioredoxin-dependent peroxide reductase, mitochondrial OS=Homo sapiens OX=9606 GN=PRDX3 PE=1 SV=3	5	21.1	27.692	0	53.831	57169000	19	1	24.1819	24.2844	23.0306	17.5368	18.0328	17.9746	17.8481	22.6136	23.7561	18.9621	17.1207	17.6111	18.8782	17.87	-3.90725	-5.98423	0.0219479
sp|O75436|VP26A_HUMAN	sp|O75436|VP26A_HUMAN	sp|O75436|VP26A_HUMAN Vacuolar protein sorting-associated protein 26A OS=Homo sapiens OX=9606 GN=VPS26A PE=1 SV=2	2	7.6	38.169	0.00097656	11.156	6194000	2	1	20.7812	20.9424	20.8245	17.0032	18.3278	18.3597	17.8969	19.7901	17.8851	15.7239	17.0963	17.7219	17.222	17.3467	-0.452968	-2.95244	-0.550172
sp|P30519|HMOX2_HUMAN	sp|P30519|HMOX2_HUMAN	sp|P30519|HMOX2_HUMAN Heme oxygenase 2 OS=Homo sapiens OX=9606 GN=HMOX2 PE=1 SV=2	1	5.1	36.032	0	20.076	3577600	6	1	19.3757	20.3522	20.2171	17.8946	18.7313	18.5432	18.3897	18.1396	19.6912	15.8078	16.7102	17.762	17.5673	17.3465	-0.533025	-1.59198	-1.04319
sp|P31943|HNRH1_HUMAN;sp|P55795|HNRH2_HUMAN	sp|P31943|HNRH1_HUMAN	sp|P31943|HNRH1_HUMAN Heterogeneous nuclear ribonucleoprotein H OS=Homo sapiens OX=9606 GN=HNRNPH1 PE=1 SV=4	6	23.8	49.229	0	67.975	14199000	12	2	20.1284	20.2927	19.969	17.4543	18.2634	17.8261	17.8479	20.7914	20.5543	20.8426	20.1136	19.1425	17.5316	18.9292	-1.80021	-2.28211	1.08129
sp|P48507|GSH0_HUMAN	sp|P48507|GSH0_HUMAN	sp|P48507|GSH0_HUMAN Glutamate--cysteine ligase regulatory subunit OS=Homo sapiens OX=9606 GN=GCLM PE=1 SV=1	2	10.6	30.727	0	13.463	2030600	5	1	19.1256	19.4079	18.8477	17.2183	18.5251	18.8639	18.2025	18.7012	18.8676	14.3176	17.5319	17.9563	16.5468	17.345	0.0495628	-0.924594	-0.857456
sp|P63208|SKP1_HUMAN	sp|P63208|SKP1_HUMAN	sp|P63208|SKP1_HUMAN S-phase kinase-associated protein 1 OS=Homo sapiens OX=9606 GN=SKP1 PE=1 SV=2	2	10.4	18.658	0.00097752	11.16	1230800	2	1	18.4113	17.38	17.721	17.6013	19.3901	18.0482	18.3465	17.6753	17.3737	17.0174	17.1806	17.4569	17.3976	17.345	-0.0104535	0.509107	-1.00152
sp|Q9Y679|AUP1_HUMAN	sp|Q9Y679|AUP1_HUMAN	sp|Q9Y679|AUP1_HUMAN Ancient ubiquitous protein 1 OS=Homo sapiens OX=9606 GN=AUP1 PE=1 SV=2	3	9	45.786	0	17.214	4229100	3	1	19.7077	20.4019	19.7794	17.2697	17.7789	18.4812	17.8432	20.0277	19.2242	15.2597	17.2638	17.9388	16.8027	17.3351	-0.835432	-2.11976	-0.508138
sp|P02794|FRIH_HUMAN	sp|P02794|FRIH_HUMAN	sp|P02794|FRIH_HUMAN Ferritin heavy chain OS=Homo sapiens OX=9606 GN=FTH1 PE=1 SV=2	1	4.9	21.225	0.00088574	7.268	3792600	2	1	15.2487	20.6502	20.2674	17.276	17.7017	19.0243	18.0007	20.7436	20.4881	16.2336	17.373	17.8655	16.7904	17.343	-1.81214	-0.721426	-0.657694
sp|P61619|S61A1_HUMAN;sp|Q9H9S3|S61A2_HUMAN	sp|P61619|S61A1_HUMAN;sp|Q9H9S3|S61A2_HUMAN	sp|P61619|S61A1_HUMAN Protein transport protein Sec61 subunit alpha isoform 1 OS=Homo sapiens OX=9606 GN=SEC61A1 PE=1 SV=2;sp|Q9H9S3|S61A2_HUMAN Protein transport protein Sec61 subunit alpha isoform 2 OS=Homo sapiens OX=9606 GN=SEC61A2 PE=2 SV=3	4	8.8	52.264	0	27.78	14709000	6	2	20.5423	20.7321	19.1434	17.63	18.1129	17.7784	17.8404	20.1094	19.3364	21.1365	17.0661	17.7711	18.5625	17.7999	-2.39419	-2.29885	-0.040493
sp|P30085|KCY_HUMAN	sp|P30085|KCY_HUMAN	sp|P30085|KCY_HUMAN UMP-CMP kinase OS=Homo sapiens OX=9606 GN=CMPK1 PE=1 SV=3	2	16.3	22.222	0.00097087	10.988	5773900	2	1	18.8781	18.8765	19.6374	18.5893	18.2533	19.4445	18.7624	17.593	16.5495	20.1669	16.8795	18.333	16.8119	17.3415	-0.761665	-0.368295	-1.4209
sp|Q96B36|AKTS1_HUMAN	sp|Q96B36|AKTS1_HUMAN	sp|Q96B36|AKTS1_HUMAN Proline-rich AKT1 substrate 1 OS=Homo sapiens OX=9606 GN=AKT1S1 PE=1 SV=1	2	9	27.383	0	19.603	1878600	3	1	18.9445	18.9919	19.4608	17.8005	19.1399	18.6535	18.5313	19.933	19.3472	16.5134	17.7564	17.5415	16.7214	17.3398	-1.25812	-0.60109	-1.19153
sp|Q12797|ASPH_HUMAN	sp|Q12797|ASPH_HUMAN	sp|Q12797|ASPH_HUMAN Aspartyl/asparaginyl beta-hydroxylase OS=Homo sapiens OX=9606 GN=ASPH PE=1 SV=3	2	3.2	85.862	0	14.609	4276600	2	1	20.7027	20.0825	19.7275	18.2869	17.8847	18.33	18.1672	19.9121	18.5622	16.4929	17.9936	18.2054	15.8195	17.3395	-0.982917	-2.00372	-0.827718
sp|P15559|NQO1_HUMAN	sp|P15559|NQO1_HUMAN	sp|P15559|NQO1_HUMAN NAD(P)H dehydrogenase [quinone] 1 OS=Homo sapiens OX=9606 GN=NQO1 PE=1 SV=1	3	14.6	30.867	0	19.003	8788100	5	1	21.2663	21.3215	21.1745	17.3114	17.4749	18.7289	17.8384	17.0054	17.5013	18.0628	18.6802	17.1087	16.1923	17.3271	-0.196033	-3.41569	-0.511307
sp|P00387|NB5R3_HUMAN	sp|P00387|NB5R3_HUMAN	sp|P00387|NB5R3_HUMAN NADH-cytochrome b5 reductase 3 OS=Homo sapiens OX=9606 GN=CYB5R3 PE=1 SV=3	4	15.6	34.234	0	160.03	15813000	12	1	22.5334	22.0901	21.231	16.9774	18.314	18.2226	17.838	20.9859	20.7151	16.0531	18.4661	18.0343	15.8726	17.4577	-1.79368	-4.11348	-0.380343
sp|P52292|IMA1_HUMAN	sp|P52292|IMA1_HUMAN	sp|P52292|IMA1_HUMAN Importin subunit alpha-1 OS=Homo sapiens OX=9606 GN=KPNA2 PE=1 SV=1	4	15.1	57.861	0	51.624	3766300	9	1	18.8835	19.6216	19.1	17.61	17.7647	18.1387	17.8378	19.679	19.6586	14.8466	18.5182	17.6114	17.5059	17.8785	-0.182893	-1.36392	0.0407168
sp|Q15018|ABRX2_HUMAN	sp|Q15018|ABRX2_HUMAN	sp|Q15018|ABRX2_HUMAN BRISC complex subunit Abraxas 2 OS=Homo sapiens OX=9606 GN=ABRAXAS2 PE=1 SV=2	4	13	46.9	0	25.853	5974900	5	1	20.4906	20.6814	21.2679	17.3573	17.8947	18.2614	17.8378	20.3716	19.2614	16.0638	16.9952	17.1501	16.2271	16.7908	-1.77478	-2.97552	-1.04697
sp|P07339|CATD_HUMAN	sp|P07339|CATD_HUMAN	sp|P07339|CATD_HUMAN Cathepsin D OS=Homo sapiens OX=9606 GN=CTSD PE=1 SV=1	3	8.7	44.552	0	18.36	6977400	5	1	20.3056	20.3462	20.8436	17.2723	18.4418	17.798	17.8374	20.1079	19.7576	15.5078	17.5919	17.8226	16.1999	17.2048	-1.25298	-2.66114	-0.632565
sp|O76003|GLRX3_HUMAN	sp|O76003|GLRX3_HUMAN	sp|O76003|GLRX3_HUMAN Glutaredoxin-3 OS=Homo sapiens OX=9606 GN=GLRX3 PE=1 SV=2	5	25.4	37.432	0	39.544	2776100	9	1	19.4121	19.6637	18.7645	17.2818	18.2644	17.9596	17.8353	18.063	18.4429	17.2871	17.6846	17.8969	17.4698	17.6837	-0.247252	-1.44484	-0.151507
sp|Q9UNX3|RL26L_HUMAN;sp|P61254|RL26_HUMAN	sp|Q9UNX3|RL26L_HUMAN;sp|P61254|RL26_HUMAN	sp|Q9UNX3|RL26L_HUMAN 60S ribosomal protein L26-like 1 OS=Homo sapiens OX=9606 GN=RPL26L1 PE=1 SV=1;sp|P61254|RL26_HUMAN 60S ribosomal protein L26 OS=Homo sapiens OX=9606 GN=RPL26 PE=1 SV=1	2	6.2	17.256	0	17.216	9808500	3	2	21.0946	20.5908	19.8925	17.6008	18.1747	18.4226	18.066	20.5929	20.4257	20.5983	17.2601	18.4681	16.2704	17.3329	-3.20611	-2.4599	-0.733157
sp|O75608|LYPA1_HUMAN	sp|O75608|LYPA1_HUMAN	sp|O75608|LYPA1_HUMAN Acyl-protein thioesterase 1 OS=Homo sapiens OX=9606 GN=LYPLA1 PE=1 SV=1	4	23.9	24.669	0	24.676	8657100	5	1	21.1389	21.0528	21.3059	17.6022	18.0613	17.8261	17.8299	20.1995	20.3611	16.6209	18.5029	17.5501	15.9876	17.3469	-1.71363	-3.336	-0.48297
sp|Q14498|RBM39_HUMAN	sp|Q14498|RBM39_HUMAN	sp|Q14498|RBM39_HUMAN RNA-binding protein 39 OS=Homo sapiens OX=9606 GN=RBM39 PE=1 SV=2	1	3.2	59.379	0.00088731	7.272	573190	1	1	17.885	17.2751	16.8298	16.6049	17.8471	19.1477	17.8666	17.5508	14.7748	17.2734	16.6436	17.4938	17.8585	17.3319	0.798915	0.536589	-0.534649
sp|Q8WXX5|DNJC9_HUMAN	sp|Q8WXX5|DNJC9_HUMAN	sp|Q8WXX5|DNJC9_HUMAN DnaJ homolog subfamily C member 9 OS=Homo sapiens OX=9606 GN=DNAJC9 PE=1 SV=1	3	16.5	29.909	0	18.339	3429600	7	1	19.8445	19.9389	19.7984	17.479	17.7818	18.2277	17.8295	16.3814	19.5462	16.1031	17.5986	18.2603	15.5764	17.1451	-0.198458	-2.03112	-0.684402
sp|Q9NVJ2|ARL8B_HUMAN	sp|Q9NVJ2|ARL8B_HUMAN	sp|Q9NVJ2|ARL8B_HUMAN ADP-ribosylation factor-like protein 8B OS=Homo sapiens OX=9606 GN=ARL8B PE=1 SV=1	1	4.8	21.539	0.0038521	6.2635	2766400	2	1	13.8695	20.567	19.5409	17.7612	18.1279	17.9423	17.9438	19.5394	19.1669	15.501	17.8038	18.0678	16.1134	17.3283	-0.740791	-0.0486698	-0.6155
sp|P17987|TCPA_HUMAN	sp|P17987|TCPA_HUMAN	sp|P17987|TCPA_HUMAN T-complex protein 1 subunit alpha OS=Homo sapiens OX=9606 GN=TCP1 PE=1 SV=1	2	9	60.343	0	18.845	2391800	6	1	18.0649	19.3918	19.1785	17.9232	18.8185	18.9819	18.5745	17.3733	16.9295	15.8087	16.7694	17.5248	17.6886	17.3276	0.623761	-0.303843	-1.24691
sp|O00743|PPP6_HUMAN	sp|O00743|PPP6_HUMAN	sp|O00743|PPP6_HUMAN Serine/threonine-protein phosphatase 6 catalytic subunit OS=Homo sapiens OX=9606 GN=PPP6C PE=1 SV=1	1	4.3	35.144	0.0016077	6.5042	1186400	3	1	17.6294	17.2775	18.7628	17.0469	18.0641	17.8774	17.6628	16.476	17.5684	16.1886	17.2655	18.1176	16.5991	17.3274	0.583055	-0.227081	-0.335409
sp|P28070|PSB4_HUMAN	sp|P28070|PSB4_HUMAN	sp|P28070|PSB4_HUMAN Proteasome subunit beta type-4 OS=Homo sapiens OX=9606 GN=PSMB4 PE=1 SV=4	4	18.2	29.204	0	81.362	14412000	9	1	22.9957	22.3082	22.1837	16.7638	18.5542	18.1661	17.828	22.0782	22.1641	16.0747	17.3169	17.9911	20.0579	18.4553	-1.65042	-4.66783	0.627243
sp|P37108|SRP14_HUMAN	sp|P37108|SRP14_HUMAN	sp|P37108|SRP14_HUMAN Signal recognition particle 14 kDa protein OS=Homo sapiens OX=9606 GN=SRP14 PE=1 SV=2	6	49.3	14.57	0	133.12	88767000	26	1	24.5375	24.8778	24.1327	17.6466	18.0428	17.7899	17.8264	23.9049	23.8696	15.5413	17.6154	17.3935	18.533	17.8473	-3.25795	-6.68954	0.0208422
sp|Q96HY6|DDRGK_HUMAN	sp|Q96HY6|DDRGK_HUMAN	sp|Q96HY6|DDRGK_HUMAN DDRGK domain-containing protein 1 OS=Homo sapiens OX=9606 GN=DDRGK1 PE=1 SV=2	3	14.6	35.61	0	28.236	8769400	11	1	20.9501	20.5788	20.8932	17.026	18.0554	18.3902	17.8239	20.7885	19.8786	20.8016	17.1998	17.8758	16.7029	17.2595	-3.2301	-2.98348	-0.564391
sp|P60033|CD81_HUMAN	sp|P60033|CD81_HUMAN	sp|P60033|CD81_HUMAN CD81 antigen OS=Homo sapiens OX=9606 GN=CD81 PE=1 SV=1	2	18.2	25.809	0	11.983	2742800	2	1	18.839	20.2076	19.0225	16.9089	18.429	18.6178	17.9853	16.4313	19.7006	15.8314	17.3355	17.0593	17.5627	17.3192	-0.00190926	-1.37111	-0.666089
sp|O60499|STX10_HUMAN	sp|O60499|STX10_HUMAN	sp|O60499|STX10_HUMAN Syntaxin-10 OS=Homo sapiens OX=9606 GN=STX10 PE=1 SV=1	2	10.4	28.114	0	20.475	2114400	4	1	19.4092	19.7206	18.8088	17.9944	18.5241	18.3452	18.2879	16.0073	16.3381	16.4438	16.2766	18.9037	16.7758	17.3187	1.05565	-1.02496	-0.969218
sp|O60828|PQBP1_HUMAN	sp|O60828|PQBP1_HUMAN	sp|O60828|PQBP1_HUMAN Polyglutamine-binding protein 1 OS=Homo sapiens OX=9606 GN=PQBP1 PE=1 SV=1	2	19.2	30.472	0	41.122	11094000	5	1	19.1625	18.7878	19.0762	16.9249	18.7341	18.7926	18.1505	20.3238	21.3066	20.6361	16.7359	18.2439	16.9677	17.3158	-3.43966	-0.858306	-0.834707
sp|Q9UKK9|NUDT5_HUMAN	sp|Q9UKK9|NUDT5_HUMAN	sp|Q9UKK9|NUDT5_HUMAN ADP-sugar pyrophosphatase OS=Homo sapiens OX=9606 GN=NUDT5 PE=1 SV=1	7	35.6	24.327	0	110.44	22726000	14	1	22.6243	23.1109	22.1949	16.957	17.8798	18.6323	17.823	20.8223	21.1366	18.0441	18.1286	18.403	21.8326	19.4548	-0.546258	-4.82038	1.63175
sp|Q86UP2|KTN1_HUMAN	sp|Q86UP2|KTN1_HUMAN	sp|Q86UP2|KTN1_HUMAN Kinectin OS=Homo sapiens OX=9606 GN=KTN1 PE=1 SV=1	3	3.7	156.27	0	39.768	8791200	4	1	20.6314	21.8977	21.2091	16.7459	17.5593	19.1635	17.8229	20.2758	19.8475	15.8551	19.1696	18.2563	17.1097	18.1785	-0.480964	-3.42315	0.35563
sp|O00762|UBE2C_HUMAN	sp|O00762|UBE2C_HUMAN	sp|O00762|UBE2C_HUMAN Ubiquitin-conjugating enzyme E2 C OS=Homo sapiens OX=9606 GN=UBE2C PE=1 SV=1	1	8.9	19.652	0.00090334	7.5483	6868500	3	1	20.1684	20.4892	21.7915	17.4948	18.6038	18.6934	18.264	19.6794	19.8885	15.7039	17.4317	17.4658	17.0419	17.3132	-1.11077	-2.55237	-0.950826
sp|Q9HC07|TM165_HUMAN	sp|Q9HC07|TM165_HUMAN	sp|Q9HC07|TM165_HUMAN Transmembrane protein 165 OS=Homo sapiens OX=9606 GN=TMEM165 PE=1 SV=1	2	14.8	34.905	0	12.815	2993800	4	1	20.357	19.5618	19.5675	18.4312	17.3563	19.2464	18.3447	16.5967	16.6717	14.9722	17.6081	18.0292	16.2994	17.3122	1.23204	-1.4841	-1.03244
sp|P11177|ODPB_HUMAN	sp|P11177|ODPB_HUMAN	sp|P11177|ODPB_HUMAN Pyruvate dehydrogenase E1 component subunit beta, mitochondrial OS=Homo sapiens OX=9606 GN=PDHB PE=1 SV=3	5	19.5	39.233	0	34.249	17400000	11	1	22.4938	22.079	22.173	16.2548	18.8344	18.3785	17.8226	21.6304	21.3355	17.4922	18.1423	17.6486	17.9308	17.9072	-2.24545	-4.42602	0.0846551
sp|P23610|F8I2_HUMAN	sp|P23610|F8I2_HUMAN	sp|P23610|F8I2_HUMAN Factor VIII intron 22 protein OS=Homo sapiens OX=9606 GN=F8A1 PE=1 SV=2	1	6.5	39.103	0.00092764	8.2464	1058200	5	1	18.4689	18.4207	18.2074	17.2798	18.0108	19.4058	18.2321	17.8719	17.0097	14.8003	17.0297	18.0252	16.869	17.308	0.747346	-0.133542	-0.924152
sp|O14828|SCAM3_HUMAN	sp|O14828|SCAM3_HUMAN	sp|O14828|SCAM3_HUMAN Secretory carrier-associated membrane protein 3 OS=Homo sapiens OX=9606 GN=SCAMP3 PE=1 SV=3	7	27.1	38.287	0	134.27	27275000	22	1	22.1067	23.1204	23.1021	16.9934	18.0291	18.4439	17.8221	21.5576	20.91	18.3731	18.0947	18.4701	15.8145	17.4598	-2.82047	-4.95427	-0.362357
sp|P07954|FUMH_HUMAN	sp|P07954|FUMH_HUMAN	sp|P07954|FUMH_HUMAN Fumarate hydratase, mitochondrial OS=Homo sapiens OX=9606 GN=FH PE=1 SV=3	3	13.7	54.636	0	28.137	3995300	7	1	20.4343	20.045	19.4746	17.6407	17.9275	17.8796	17.8159	17.2069	18.0406	15.5727	17.2547	18.6549	17.6104	17.84	0.899887	-2.16871	0.0240676
sp|P29966|MARCS_HUMAN	sp|P29966|MARCS_HUMAN	sp|P29966|MARCS_HUMAN Myristoylated alanine-rich C-kinase substrate OS=Homo sapiens OX=9606 GN=MARCKS PE=1 SV=4	3	11.4	31.554	0	19.979	6360900	5	1	20.3766	21.4319	20.1477	17.0919	18.1515	18.1858	17.8098	20.624	19.9462	16.4647	16.7303	18.2663	16.5865	17.1944	-1.81726	-2.84229	-0.615381
sp|Q9NP79|VTA1_HUMAN	sp|Q9NP79|VTA1_HUMAN	sp|Q9NP79|VTA1_HUMAN Vacuolar protein sorting-associated protein VTA1 homolog OS=Homo sapiens OX=9606 GN=VTA1 PE=1 SV=1	3	13.7	33.879	0	38.291	17444000	12	1	22.591	22.4427	21.9265	17.654	18.1163	17.655	17.8084	16.1722	19.1741	15.3844	18.8979	17.8587	19.2214	18.6594	1.74914	-4.51164	0.850938
sp|Q9Y277|VDAC3_HUMAN	sp|Q9Y277|VDAC3_HUMAN	sp|Q9Y277|VDAC3_HUMAN Voltage-dependent anion-selective channel protein 3 OS=Homo sapiens OX=9606 GN=VDAC3 PE=1 SV=1	5	29.7	30.658	0	116.13	25463000	7	1	19.2094	19.0842	18.9999	16.769	17.6496	19.0059	17.8082	21.3413	20.6797	22.2391	20.9498	17.4441	16.666	18.3533	-3.06673	-1.28966	0.54513
sp|Q9HBL8|NMRL1_HUMAN	sp|Q9HBL8|NMRL1_HUMAN	sp|Q9HBL8|NMRL1_HUMAN NmrA-like family domain-containing protein 1 OS=Homo sapiens OX=9606 GN=NMRAL1 PE=1 SV=1	1	5.7	33.344	0.00090992	7.7197	796190	3	1	18.2169	17.1426	18.0999	19.3234	17.1552	18.1051	18.1946	16.5144	17.2425	16.7874	17.4555	17.351	17.1012	17.3026	0.454457	0.374787	-0.892027
sp|Q14165|MLEC_HUMAN	sp|Q14165|MLEC_HUMAN	sp|Q14165|MLEC_HUMAN Malectin OS=Homo sapiens OX=9606 GN=MLEC PE=1 SV=1	2	10.6	32.233	0	34.415	8865100	7	1	20.5943	20.4889	20.3974	18.2321	18.364	19.1959	18.5973	21.2019	21.1525	20.6278	17.6058	17.5478	16.753	17.3022	-3.6919	-1.89618	-1.29516
sp|P61086|UBE2K_HUMAN	sp|P61086|UBE2K_HUMAN	sp|P61086|UBE2K_HUMAN Ubiquitin-conjugating enzyme E2 K OS=Homo sapiens OX=9606 GN=UBE2K PE=1 SV=3	4	21.5	22.406	0	24.532	2258500	5	1	17.6005	19.6885	19.6607	16.7909	17.9966	18.6331	17.8069	17.3994	19.4763	15.8101	17.1838	18.5056	17.9776	17.889	0.32712	-1.17635	0.082154
sp|Q8WY22|BRI3B_HUMAN	sp|Q8WY22|BRI3B_HUMAN	sp|Q8WY22|BRI3B_HUMAN BRI3-binding protein OS=Homo sapiens OX=9606 GN=BRI3BP PE=1 SV=1	1	6.8	27.835	0.0068441	6.1951	950610	2	1	17.193	18.4388	18.3112	17.5364	19.3874	18.7548	18.5595	17.3331	18.4849	14.3989	17.8644	17.8438	16.1859	17.298	0.559063	0.578522	-1.26147
sp|Q9UHV9|PFD2_HUMAN	sp|Q9UHV9|PFD2_HUMAN	sp|Q9UHV9|PFD2_HUMAN Prefoldin subunit 2 OS=Homo sapiens OX=9606 GN=PFDN2 PE=1 SV=1	3	29.2	16.648	0	20.331	3158000	6	1	19.3495	20.5476	18.2919	17.3641	18.41	17.6342	17.8028	18.1601	19.7039	16.072	17.0752	17.8252	16.5613	17.1539	-0.824729	-1.59356	-0.648861
sp|P55263|ADK_HUMAN	sp|P55263|ADK_HUMAN	sp|P55263|ADK_HUMAN Adenosine kinase OS=Homo sapiens OX=9606 GN=ADK PE=1 SV=2	3	9.9	40.545	0	19.317	5610600	6	1	20.1412	20.5536	20.9479	17.0312	18.0513	18.3015	17.7947	19.2886	19.7052	14.3953	17.8424	17.0383	18.4554	17.7787	-0.0176503	-2.75289	-0.0159588
sp|Q9Y617|SERC_HUMAN	sp|Q9Y617|SERC_HUMAN	sp|Q9Y617|SERC_HUMAN Phosphoserine aminotransferase OS=Homo sapiens OX=9606 GN=PSAT1 PE=1 SV=2	8	26.5	40.422	0	70.51	34925000	17	1	22.8331	22.6086	22.745	16.5585	18.2947	18.5252	17.7928	21.9913	21.901	21.0823	17.4859	17.6793	18.8533	18.0062	-3.65205	-4.93612	0.213409
sp|Q6P587|FAHD1_HUMAN	sp|Q6P587|FAHD1_HUMAN	sp|Q6P587|FAHD1_HUMAN Acylpyruvase FAHD1, mitochondrial OS=Homo sapiens OX=9606 GN=FAHD1 PE=1 SV=2	2	13.4	24.843	0	13.273	2104900	5	1	19.6182	19.0906	18.4932	18.0511	17.713	18.9128	18.2257	18.6748	18.2301	14.8683	16.9704	17.9507	16.9545	17.2919	0.0341749	-0.841674	-0.933775
sp|P04899|GNAI2_HUMAN	sp|P04899|GNAI2_HUMAN	sp|P04899|GNAI2_HUMAN Guanine nucleotide-binding protein G(i) subunit alpha-2 OS=Homo sapiens OX=9606 GN=GNAI2 PE=1 SV=3	3	9.9	40.45	0.0008285	6.6626	3204400	3	1	18.6272	19.9112	20.4401	17.5378	17.6845	18.1509	17.791	20.2654	18.2944	15.9774	17.3866	17.4063	18.1565	17.6498	-0.529276	-1.86848	-0.141239
sp|Q9Y4P3|TBL2_HUMAN	sp|Q9Y4P3|TBL2_HUMAN	sp|Q9Y4P3|TBL2_HUMAN Transducin beta-like protein 2 OS=Homo sapiens OX=9606 GN=TBL2 PE=1 SV=1	1	2.9	49.797	0.0038551	6.2666	3281300	3	1	21.075	18.8643	18.7793	16.0541	18.9449	18.7321	17.9104	17.8907	17.4885	15.6168	16.8307	18.2325	16.8051	17.2895	0.290803	-1.66252	-0.6209
sp|Q96DI7|SNR40_HUMAN	sp|Q96DI7|SNR40_HUMAN	sp|Q96DI7|SNR40_HUMAN U5 small nuclear ribonucleoprotein 40 kDa protein OS=Homo sapiens OX=9606 GN=SNRNP40 PE=1 SV=1	7	26.1	39.31	0	89.892	41747000	7	1	16.4595	15.5337	16.9738	16.7041	17.8299	18.8252	17.7864	18.5361	16.872	23.0724	17.332	17.5032	17.3382	17.3911	-2.10239	1.46409	-0.395281
sp|P52943|CRIP2_HUMAN	sp|P52943|CRIP2_HUMAN	sp|P52943|CRIP2_HUMAN Cysteine-rich protein 2 OS=Homo sapiens OX=9606 GN=CRIP2 PE=1 SV=1	3	32.2	22.492	0	50.267	20385000	6	1	20.3222	20.5971	19.8889	18.0226	17.5426	17.7564	17.7739	23.1386	22.5745	20.8521	18.3161	18.0454	17.1994	17.8536	-4.33477	-2.49553	0.079752
sp|P50914|RL14_HUMAN	sp|P50914|RL14_HUMAN	sp|P50914|RL14_HUMAN 60S ribosomal protein L14 OS=Homo sapiens OX=9606 GN=RPL14 PE=1 SV=4	3	16.3	23.432	0	88.547	65000000	10	1	22.7819	22.7051	19.4671	16.5174	17.4524	19.3504	17.7734	21.9243	20.6686	23.5575	18.8136	17.8991	17.0078	17.9068	-4.14331	-3.87796	0.133415
sp|O15145|ARPC3_HUMAN	sp|O15145|ARPC3_HUMAN	sp|O15145|ARPC3_HUMAN Actin-related protein 2/3 complex subunit 3 OS=Homo sapiens OX=9606 GN=ARPC3 PE=1 SV=3	1	6.2	20.546	0.000819	6.6092	1010100	1	1	18.5789	18.5501	17.5713	18.3681	19.0599	18.2511	18.5597	16.6297	17.0061	17.0185	17.9547	18.0791	15.8295	17.2878	0.402969	0.326245	-1.27192
sp|Q9Y5P6|GMPPB_HUMAN	sp|Q9Y5P6|GMPPB_HUMAN	sp|Q9Y5P6|GMPPB_HUMAN Mannose-1-phosphate guanyltransferase beta OS=Homo sapiens OX=9606 GN=GMPPB PE=1 SV=2	2	7.8	39.834	0	17.431	5632800	3	1	19.8178	20.1296	20.9023	17.8012	17.7962	18.5584	18.0519	21.2381	17.8265	17.0273	16.6669	18.6268	16.5688	17.2875	-1.40981	-2.23129	-0.764427
sp|Q99439|CNN2_HUMAN;sp|Q15417|CNN3_HUMAN	sp|Q99439|CNN2_HUMAN	sp|Q99439|CNN2_HUMAN Calponin-2 OS=Homo sapiens OX=9606 GN=CNN2 PE=1 SV=4	3	9.4	33.697	0	21.933	5541900	6	2	17.3928	20.1828	20.1666	17.1253	18.0321	18.1601	17.7725	19.2919	19.1435	19.5501	18.2186	19.0139	16.8589	18.0305	-1.29807	-1.47488	0.257957
sp|Q96BN8|OTUL_HUMAN	sp|Q96BN8|OTUL_HUMAN	sp|Q96BN8|OTUL_HUMAN Ubiquitin thioesterase otulin OS=Homo sapiens OX=9606 GN=OTULIN PE=1 SV=3	1	3.1	40.262	0.00095602	10.377	2666800	3	1	19.7239	19.557	19.3414	17.6217	18.2748	18.569	18.1551	18.915	19.3024	14.1903	17.4217	17.7461	16.6903	17.286	-0.18319	-1.38564	-0.869113
sp|Q9BY32|ITPA_HUMAN	sp|Q9BY32|ITPA_HUMAN	sp|Q9BY32|ITPA_HUMAN Inosine triphosphate pyrophosphatase OS=Homo sapiens OX=9606 GN=ITPA PE=1 SV=2	2	12.9	21.445	0	11.8	2737000	3	1	19.6628	19.7272	19.2706	18.3472	19.0648	19.3078	18.9066	16.1987	18.9743	16.2401	17.9511	17.0338	16.8714	17.2854	0.14772	-0.646912	-1.62123
sp|P51610|HCFC1_HUMAN	sp|P51610|HCFC1_HUMAN	sp|P51610|HCFC1_HUMAN Host cell factor 1 OS=Homo sapiens OX=9606 GN=HCFC1 PE=1 SV=2	2	2.1	208.73	0	15.211	1351300	3	1	18.5495	18.4634	18.0566	17.704	19.395	18.4846	18.5279	18.5239	16.7432	17.6611	16.4936	18.418	16.9435	17.285	-0.357759	0.171392	-1.24289
sp|Q9UBE0|SAE1_HUMAN	sp|Q9UBE0|SAE1_HUMAN	sp|Q9UBE0|SAE1_HUMAN SUMO-activating enzyme subunit 1 OS=Homo sapiens OX=9606 GN=SAE1 PE=1 SV=1	2	9.2	38.449	0	15.127	10197000	5	1	20.1646	20.885	22.5844	18.1719	21.4547	18.2997	19.3088	20.92	20.6068	16.6744	16.6697	18.0002	17.1765	17.2821	-2.11829	-1.90259	-2.02662
sp|Q9BZK3|NACP4_HUMAN	sp|Q9BZK3|NACP4_HUMAN	sp|Q9BZK3|NACP4_HUMAN Putative nascent polypeptide-associated complex subunit alpha-like protein OS=Homo sapiens OX=9606 GN=NACA4P PE=5 SV=1	2	13.1	23.306	0.00083333	6.7042	1772500	5	1	18.3017	18.1308	16.9901	18.4933	18.797	19.131	18.8071	16.6797	17.1108	16.4841	17.4815	18.4043	15.9565	17.2808	0.52256	0.999515	-1.5263
sp|O15400|STX7_HUMAN	sp|O15400|STX7_HUMAN	sp|O15400|STX7_HUMAN Syntaxin-7 OS=Homo sapiens OX=9606 GN=STX7 PE=1 SV=4	3	14.9	29.815	0	26.436	4240500	7	1	19.9432	20.4159	19.8536	17.5525	17.4887	18.266	17.769	19.3564	19.5439	15.3299	17.9985	18.1849	15.9911	17.3915	-0.685209	-2.30186	-0.377519
sp|Q9Y314|NOSIP_HUMAN	sp|Q9Y314|NOSIP_HUMAN	sp|Q9Y314|NOSIP_HUMAN Nitric oxide synthase-interacting protein OS=Homo sapiens OX=9606 GN=NOSIP PE=1 SV=1	3	15	33.172	0	24.406	6548200	6	1	20.5365	19.8666	20.0278	16.8786	18.0776	18.3449	17.767	20.6037	19.9386	19.1828	17.9535	17.4656	16.4109	17.2767	-2.63169	-2.37665	-0.490325
sp|Q92979|NEP1_HUMAN	sp|Q92979|NEP1_HUMAN	sp|Q92979|NEP1_HUMAN Ribosomal RNA small subunit methyltransferase NEP1 OS=Homo sapiens OX=9606 GN=EMG1 PE=1 SV=4	5	22.5	26.72	0	33.44	39842000	9	1	23.1793	22.8206	21.7407	16.5802	18.49	18.2032	17.7578	23.7254	23.7329	22.2392	17.5463	18.1915	16.0645	17.2675	-5.96505	-4.82245	-0.490333
sp|P04632|CPNS1_HUMAN	sp|P04632|CPNS1_HUMAN	sp|P04632|CPNS1_HUMAN Calpain small subunit 1 OS=Homo sapiens OX=9606 GN=CAPNS1 PE=1 SV=1	5	30.2	28.315	0	41.756	12052000	10	1	21.4676	21.8446	20.9694	17.7149	17.5579	17.9961	17.7563	21.4122	21.8415	17.6673	17.2522	18.0657	16.7525	17.3568	-2.95023	-3.67087	-0.399492
sp|Q96EK9|KTI12_HUMAN	sp|Q96EK9|KTI12_HUMAN	sp|Q96EK9|KTI12_HUMAN Protein KTI12 homolog OS=Homo sapiens OX=9606 GN=KTI12 PE=1 SV=1	1	6.8	38.615	0.0009058	7.6563	298740	1	1	16.2662	16.7149	16.5992	17.4735	18.1639	17.5421	17.7265	16.6754	15.9506	15.6076	17.3232	18.2061	16.2646	17.2646	1.18676	1.19973	-0.461879
sp|Q9UBP6|TRMB_HUMAN	sp|Q9UBP6|TRMB_HUMAN	sp|Q9UBP6|TRMB_HUMAN tRNA (guanine-N(7)-)-methyltransferase OS=Homo sapiens OX=9606 GN=METTL1 PE=1 SV=1	4	20.7	31.471	0	29.607	2243500	7	1	19.0954	19.0569	19.5113	17.1713	18.8584	17.232	17.7539	18.3709	18.4519	15.2804	16.3326	17.1636	16.559	16.6851	-0.682693	-1.46729	-1.06885
sp|P22695|QCR2_HUMAN	sp|P22695|QCR2_HUMAN	sp|P22695|QCR2_HUMAN Cytochrome b-c1 complex subunit 2, mitochondrial OS=Homo sapiens OX=9606 GN=UQCRC2 PE=1 SV=3	3	14.6	48.442	0	20.198	1435700	3	1	17.9441	17.4933	18.3956	17.1841	18.5038	17.5688	17.7522	16.8734	16.5971	15.3217	16.9919	18.0663	15.9049	16.9877	0.723608	-0.192074	-0.76454
sp|P21926|CD9_HUMAN	sp|P21926|CD9_HUMAN	sp|P21926|CD9_HUMAN CD9 antigen OS=Homo sapiens OX=9606 GN=CD9 PE=1 SV=4	1	4.4	25.416	0	37.706	5542100	3	1	20.8689	21.0929	20.1415	16.8399	18.1107	18.0668	17.6724	17.7984	17.0832	15.1175	16.5599	18.4106	16.789	17.2531	0.586798	-3.02866	-0.419302
sp|Q8N183|NDUF2_HUMAN	sp|Q8N183|NDUF2_HUMAN	sp|Q8N183|NDUF2_HUMAN NADH dehydrogenase [ubiquinone] 1 alpha subcomplex assembly factor 2 OS=Homo sapiens OX=9606 GN=NDUFAF2 PE=1 SV=1	3	24.9	19.856	0	22.805	8448400	5	1	21.2269	21.583	20.5156	17.6847	17.5143	18.0575	17.7522	19.6066	20.0834	15.7963	18.3157	17.829	16.5552	17.5667	-0.92878	-3.35634	-0.185501
sp|P25685|DNJB1_HUMAN	sp|P25685|DNJB1_HUMAN	sp|P25685|DNJB1_HUMAN DnaJ homolog subfamily B member 1 OS=Homo sapiens OX=9606 GN=DNAJB1 PE=1 SV=4	7	22.4	38.044	0	49.341	26057000	16	1	22.4483	22.6732	22.9152	16.8041	18.1486	18.2883	17.747	22.6263	22.2594	18.8469	17.0402	18.3073	17.6926	17.6801	-3.56414	-4.93195	-0.0669352
sp|P50395|GDIB_HUMAN;sp|P31150|GDIA_HUMAN	sp|P50395|GDIB_HUMAN;sp|P31150|GDIA_HUMAN	sp|P50395|GDIB_HUMAN Rab GDP dissociation inhibitor beta OS=Homo sapiens OX=9606 GN=GDI2 PE=1 SV=2;sp|P31150|GDIA_HUMAN Rab GDP dissociation inhibitor alpha OS=Homo sapiens OX=9606 GN=GDI1 PE=1 SV=2	4	12.1	50.663	0	29.149	6940200	9	2	20.5948	20.7256	21.1432	17.1034	17.6022	18.5328	17.7461	19.3262	20.0502	16.3255	17.994	17.5373	18.0791	17.8701	-0.697159	-3.07507	0.12402
sp|P18615|NELFE_HUMAN	sp|P18615|NELFE_HUMAN	sp|P18615|NELFE_HUMAN Negative elongation factor E OS=Homo sapiens OX=9606 GN=NELFE PE=1 SV=3	1	3.4	43.239	0.00081766	6.5953	964750	3	1	18.1306	18.2591	18.3075	18.4057	17.5314	18.6208	18.186	16.27	16.2766	16.8441	17.1561	17.5894	16.9918	17.2458	0.782188	-0.0464395	-0.940214
sp|Q92597|NDRG1_HUMAN	sp|Q92597|NDRG1_HUMAN	sp|Q92597|NDRG1_HUMAN Protein NDRG1 OS=Homo sapiens OX=9606 GN=NDRG1 PE=1 SV=1	3	13.7	42.835	0	50.117	11729000	7	1	21.1516	20.9673	22.5021	17.1271	18.4968	17.6131	17.7457	21.4203	20.8119	15.6332	17.4501	17.4989	17.6735	17.5408	-1.74765	-3.7947	-0.204819
sp|Q13084|RM28_HUMAN	sp|Q13084|RM28_HUMAN	sp|Q13084|RM28_HUMAN 39S ribosomal protein L28, mitochondrial OS=Homo sapiens OX=9606 GN=MRPL28 PE=1 SV=4	1	9	30.156	0	17.937	1462700	2	1	18.9987	18.6964	18.6512	17.4431	18.4371	18.573	18.1511	16.5082	17.859	15.6904	16.5435	18.8698	16.3143	17.2425	0.556668	-0.631004	-0.908544
sp|Q15181|IPYR_HUMAN	sp|Q15181|IPYR_HUMAN	sp|Q15181|IPYR_HUMAN Inorganic pyrophosphatase OS=Homo sapiens OX=9606 GN=PPA1 PE=1 SV=2	9	34.3	32.66	0	179.27	39854000	23	1	23.5228	23.1942	23.2772	17.3806	18.2685	17.587	17.7454	22.0645	22.1124	19.6884	18.1215	18.7774	16.5698	17.8229	-3.46555	-5.58602	0.0775146
sp|Q86UE4|LYRIC_HUMAN	sp|Q86UE4|LYRIC_HUMAN	sp|Q86UE4|LYRIC_HUMAN Protein LYRIC OS=Homo sapiens OX=9606 GN=MTDH PE=1 SV=2	3	12.5	63.836	0	28.707	2844500	7	1	19.1916	19.6836	19.6001	18.1325	17.6772	17.4226	17.7441	19.5312	19.477	15.1149	17.8873	18.4999	16.5591	17.6488	-0.392246	-1.74768	-0.0953019
sp|P49006|MRP_HUMAN	sp|P49006|MRP_HUMAN	sp|P49006|MRP_HUMAN MARCKS-related protein OS=Homo sapiens OX=9606 GN=MARCKSL1 PE=1 SV=2	6	73.8	19.529	0	323.31	36514000	17	1	23.538	23.6261	23.1119	17.3124	17.7516	18.1581	17.7407	17.5739	17.3439	17.8479	17.6159	18.5168	17.6863	17.9397	0.351139	-5.68463	0.198978
sp|P53985|MOT1_HUMAN	sp|P53985|MOT1_HUMAN	sp|P53985|MOT1_HUMAN Monocarboxylate transporter 1 OS=Homo sapiens OX=9606 GN=SLC16A1 PE=1 SV=3	1	4	53.944	0	54.308	12229000	6	1	19.9326	20.5142	21.9198	16.8186	18.6031	19.0529	18.1582	21.4857	20.6326	19.9135	16.7038	18.3229	16.6787	17.2351	-3.44214	-2.63068	-0.923032
sp|Q9BVK6|TMED9_HUMAN	sp|Q9BVK6|TMED9_HUMAN	sp|Q9BVK6|TMED9_HUMAN Transmembrane emp24 domain-containing protein 9 OS=Homo sapiens OX=9606 GN=TMED9 PE=1 SV=2	2	15.7	27.277	0	14.312	1440500	3	1	18.6655	17.3312	18.3436	17.1018	18.8226	19.1709	18.3651	17.6139	18.0165	14.6146	17.0837	18.2962	16.302	17.2273	0.478958	0.25169	-1.13782
sp|P61026|RAB10_HUMAN;sp|P51153|RAB13_HUMAN	sp|P61026|RAB10_HUMAN;sp|P51153|RAB13_HUMAN	sp|P61026|RAB10_HUMAN Ras-related protein Rab-10 OS=Homo sapiens OX=9606 GN=RAB10 PE=1 SV=1;sp|P51153|RAB13_HUMAN Ras-related protein Rab-13 OS=Homo sapiens OX=9606 GN=RAB13 PE=1 SV=1	3	15	22.541	0	13.472	12121000	6	2	21.6483	21.7183	21.4062	17.3279	18.4891	17.3936	17.7369	21.4015	21.688	18.0492	17.6125	18.593	18.2291	18.1449	-2.2347	-3.85405	0.407991
sp|P26640|SYVC_HUMAN	sp|P26640|SYVC_HUMAN	sp|P26640|SYVC_HUMAN Valine--tRNA ligase OS=Homo sapiens OX=9606 GN=VARS PE=1 SV=4	2	2.5	140.47	0	17.182	1430600	5	1	18.2432	18.6803	18.8268	18.3601	17.7161	18.5831	18.2198	18.2028	18.0614	15.8891	17.2122	17.7987	16.6572	17.2227	-0.161722	-0.36368	-0.997103
sp|P11233|RALA_HUMAN	sp|P11233|RALA_HUMAN	sp|P11233|RALA_HUMAN Ras-related protein Ral-A OS=Homo sapiens OX=9606 GN=RALA PE=1 SV=1	2	14.1	23.567	0	11.915	2782600	6	1	19.1734	19.4569	18.4307	17.3931	18.6974	18.9845	18.3583	16.4356	16.3711	18.2558	16.9507	17.6125	17.1003	17.2212	0.200389	-0.661993	-1.13712
sp|Q14978|NOLC1_HUMAN	sp|Q14978|NOLC1_HUMAN	sp|Q14978|NOLC1_HUMAN Nucleolar and coiled-body phosphoprotein 1 OS=Homo sapiens OX=9606 GN=NOLC1 PE=1 SV=2	2	2.3	73.602	0	12.475	6915000	5	1	19.977	20.5528	20.1207	17.2486	18.0408	19.1941	18.1612	21.966	21.7469	16.3587	16.8024	17.6291	17.2275	17.2197	-2.8042	-2.05569	-0.94149
sp|P62993|GRB2_HUMAN	sp|P62993|GRB2_HUMAN	sp|P62993|GRB2_HUMAN Growth factor receptor-bound protein 2 OS=Homo sapiens OX=9606 GN=GRB2 PE=1 SV=1	4	18	25.206	0	24.494	8901000	9	1	21.4174	21.2732	20.6512	16.9148	18.0062	18.2858	17.7356	20.9063	20.7988	17.6983	18.0645	19.3247	18.8228	18.7373	-1.06378	-3.37833	1.00173
sp|Q9H3N1|TMX1_HUMAN	sp|Q9H3N1|TMX1_HUMAN	sp|Q9H3N1|TMX1_HUMAN Thioredoxin-related transmembrane protein 1 OS=Homo sapiens OX=9606 GN=TMX1 PE=1 SV=1	4	16.4	31.791	0	32.661	20293000	7	1	23.301	22.2372	21.222	17.1244	18.0893	17.9916	17.7351	22.0206	21.96	15.2841	18.2523	18.2995	16.4308	17.6609	-2.094	-4.51831	-0.074248
sp|Q8WWM7|ATX2L_HUMAN	sp|Q8WWM7|ATX2L_HUMAN	sp|Q8WWM7|ATX2L_HUMAN Ataxin-2-like protein OS=Homo sapiens OX=9606 GN=ATXN2L PE=1 SV=2	2	3	113.37	0	12.539	687120	3	1	17.8453	17.077	17.8502	17.4783	18.6744	18.5912	18.248	18.1019	15.7735	14.6397	17.8523	17.8462	15.9279	17.2088	1.03713	0.65715	-1.03917
sp|P62847|RS24_HUMAN	sp|P62847|RS24_HUMAN	sp|P62847|RS24_HUMAN 40S ribosomal protein S24 OS=Homo sapiens OX=9606 GN=RPS24 PE=1 SV=1	2	17.3	15.423	0	12.149	2695100	4	1	17.6151	18.9767	18.8994	17.7544	17.7437	17.4559	17.6513	19.6548	20.5168	15.6328	17.1974	17.8844	16.5345	17.2054	-1.39604	-0.845741	-0.445882
sp|Q6PKG0|LARP1_HUMAN	sp|Q6PKG0|LARP1_HUMAN	sp|Q6PKG0|LARP1_HUMAN La-related protein 1 OS=Homo sapiens OX=9606 GN=LARP1 PE=1 SV=2	1	2.3	123.51	0	16.612	3305900	3	1	19.1018	20.5553	19.9762	18.1585	17.9254	18.4371	18.1737	16.4159	16.2751	15.9149	17.3626	17.956	16.2969	17.2052	1.0032	-1.70411	-0.968505
sp|P43487|RANG_HUMAN	sp|P43487|RANG_HUMAN	sp|P43487|RANG_HUMAN Ran-specific GTPase-activating protein OS=Homo sapiens OX=9606 GN=RANBP1 PE=1 SV=1	6	45.8	23.31	0	323.31	65180000	20	1	24.0651	24.2293	23.5551	17.2921	18.0527	17.8548	17.7332	23.5182	23.7625	20.5298	18.1443	18.2702	17.9353	18.1166	-4.48695	-6.21659	0.383373
sp|Q13185|CBX3_HUMAN	sp|Q13185|CBX3_HUMAN	sp|Q13185|CBX3_HUMAN Chromobox protein homolog 3 OS=Homo sapiens OX=9606 GN=CBX3 PE=1 SV=4	5	21.3	20.811	0	46.019	14567000	16	1	21.9665	22.2157	21.7539	15.4087	19.2948	18.4906	17.7314	20.7025	21.6486	17.1578	18.0048	18.3692	19.1849	18.5196	-1.31667	-4.24731	0.788274
sp|P32929|CGL_HUMAN	sp|P32929|CGL_HUMAN	sp|P32929|CGL_HUMAN Cystathionine gamma-lyase OS=Homo sapiens OX=9606 GN=CTH PE=1 SV=3	3	9.1	44.508	0	22.611	9451500	9	1	21.3455	20.9888	21.6571	16.5199	18.342	18.3085	17.7235	20.5076	19.1755	16.6633	17.5801	18.3486	16.2382	17.389	-1.39314	-3.60701	-0.334518
sp|Q8NFH3|NUP43_HUMAN	sp|Q8NFH3|NUP43_HUMAN	sp|Q8NFH3|NUP43_HUMAN Nucleoporin Nup43 OS=Homo sapiens OX=9606 GN=NUP43 PE=1 SV=1	2	8.2	42.15	0	17.916	4871000	5	1	17.8138	18.4014	18.7626	18.4144	18.2129	17.8037	18.1437	19.0571	18.1008	20.1459	18.7625	16.3232	16.5205	17.2021	-1.8992	-0.182302	-0.941574
sp|Q9NZJ6|COQ3_HUMAN	sp|Q9NZJ6|COQ3_HUMAN	sp|Q9NZJ6|COQ3_HUMAN Ubiquinone biosynthesis O-methyltransferase, mitochondrial OS=Homo sapiens OX=9606 GN=COQ3 PE=1 SV=3	1	4.6	41.054	0.00090827	7.7197	483460	3	1	17.3676	17.2088	17.1383	18.0767	18.4375	18.3434	18.2859	17.3363	16.9025	16.5022	17.7661	17.7154	16.1152	17.1989	0.285172	1.04764	-1.08701
sp|Q9BRQ6|MIC25_HUMAN	sp|Q9BRQ6|MIC25_HUMAN	sp|Q9BRQ6|MIC25_HUMAN MICOS complex subunit MIC25 OS=Homo sapiens OX=9606 GN=CHCHD6 PE=1 SV=1	2	10.2	26.457	0	11.978	3435000	3	1	16.4094	17.5075	16.4203	17.015	17.7065	18.2719	17.6645	18.8915	19.3616	20.5051	16.7917	17.7768	17.0213	17.1966	-2.38948	0.885397	-0.467866
sp|O15173|PGRC2_HUMAN	sp|O15173|PGRC2_HUMAN	sp|O15173|PGRC2_HUMAN Membrane-associated progesterone receptor component 2 OS=Homo sapiens OX=9606 GN=PGRMC2 PE=1 SV=1	4	18.8	23.818	0	83.252	8136400	6	1	21.581	21.3435	20.3643	16.781	17.7377	18.6303	17.7163	20.2395	20.7593	15.5129	17.4734	17.9545	15.5403	16.9894	-1.84781	-3.37993	-0.726923
sp|O94979|SC31A_HUMAN	sp|O94979|SC31A_HUMAN	sp|O94979|SC31A_HUMAN Protein transport protein Sec31A OS=Homo sapiens OX=9606 GN=SEC31A PE=1 SV=3	3	2.8	133.01	0	18.465	3260500	4	1	19.7646	19.6794	19.5747	17.9535	17.0698	18.1118	17.7117	19.1688	19.05	15.3072	17.7707	18.0071	17.2394	17.6724	-0.1696	-1.96119	-0.0393308
sp|P60468|SC61B_HUMAN	sp|P60468|SC61B_HUMAN	sp|P60468|SC61B_HUMAN Protein transport protein Sec61 subunit beta OS=Homo sapiens OX=9606 GN=SEC61B PE=1 SV=2	1	15.6	9.9743	0.00083963	6.7462	4745900	3	1	19.7138	20.4335	20.7336	18.2814	19.8174	19.7758	19.2915	21.222	17.2204	15.6098	17.7231	17.4269	16.4312	17.1937	-0.823676	-1.00213	-2.09779
sp|O75880|SCO1_HUMAN	sp|O75880|SCO1_HUMAN	sp|O75880|SCO1_HUMAN Protein SCO1 homolog, mitochondrial OS=Homo sapiens OX=9606 GN=SCO1 PE=1 SV=1	2	8	33.814	0	12.424	5019500	4	1	20.5836	20.4495	20.4968	17.1607	18.9734	18.7792	18.3044	19.425	20.1178	14.6291	17.1867	18.1863	16.2077	17.1936	-0.86373	-2.20552	-1.11089
sp|Q15814|TBCC_HUMAN	sp|Q15814|TBCC_HUMAN	sp|Q15814|TBCC_HUMAN Tubulin-specific chaperone C OS=Homo sapiens OX=9606 GN=TBCC PE=1 SV=2	2	12.4	39.248	0	12.604	1566900	3	1	17.3685	19.1333	18.8822	18.2437	18.605	18.6874	18.512	18.165	18.2641	14.926	17.6944	17.202	16.6742	17.1902	0.0718053	0.0507151	-1.32185
sp|P21291|CSRP1_HUMAN	sp|P21291|CSRP1_HUMAN	sp|P21291|CSRP1_HUMAN Cysteine and glycine-rich protein 1 OS=Homo sapiens OX=9606 GN=CSRP1 PE=1 SV=3	3	25.4	20.567	0	50.381	16205000	10	1	20.4541	20.5237	19.8719	17.7304	17.7901	17.6032	17.7079	21.1955	22.0523	20.9314	17.1427	19.0179	16.7814	17.6473	-3.74572	-2.57538	-0.0605412
sp|Q9Y3B2|EXOS1_HUMAN	sp|Q9Y3B2|EXOS1_HUMAN	sp|Q9Y3B2|EXOS1_HUMAN Exosome complex component CSL4 OS=Homo sapiens OX=9606 GN=EXOSC1 PE=1 SV=1	1	8.2	21.452	0.00083056	6.6742	851220	2	1	17.9931	18.0396	17.9413	17.5547	17.9202	17.8907	17.7885	17.4844	16.6504	15.333	16.7565	17.7482	17.0484	17.1844	0.695147	-0.202808	-0.604124
sp|P43121|MUC18_HUMAN	sp|P43121|MUC18_HUMAN	sp|P43121|MUC18_HUMAN Cell surface glycoprotein MUC18 OS=Homo sapiens OX=9606 GN=MCAM PE=1 SV=2	1	2.3	71.607	0.0016013	6.4801	553490	2	1	17.8644	17.0279	17.3173	17.5657	18.3483	18.2521	18.0554	17.1534	16.3206	15.8701	18.0012	16.7944	16.7471	17.1809	0.732861	0.652194	-0.874477
sp|Q08945|SSRP1_HUMAN	sp|Q08945|SSRP1_HUMAN	sp|Q08945|SSRP1_HUMAN FACT complex subunit SSRP1 OS=Homo sapiens OX=9606 GN=SSRP1 PE=1 SV=1	1	2	81.074	0.00091575	7.8565	1319300	2	1	16.8808	18.0513	17.8834	18.0482	18.1542	19.5725	18.5916	17.7805	17.3501	17.1832	17.2006	17.6617	16.6699	17.1774	-0.260503	0.986432	-1.41418
sp|Q9Y606|TRUA_HUMAN	sp|Q9Y606|TRUA_HUMAN	sp|Q9Y606|TRUA_HUMAN tRNA pseudouridine synthase A OS=Homo sapiens OX=9606 GN=PUS1 PE=1 SV=3	3	8.9	47.47	0	18.399	5449600	6	1	20.2997	20.0988	19.9624	17.7376	17.4283	17.9454	17.7038	20.2041	19.6701	18.4816	18.5476	18.5385	16.9976	18.0279	-1.42398	-2.41655	0.324172
sp|Q9H2U2|IPYR2_HUMAN	sp|Q9H2U2|IPYR2_HUMAN	sp|Q9H2U2|IPYR2_HUMAN Inorganic pyrophosphatase 2, mitochondrial OS=Homo sapiens OX=9606 GN=PPA2 PE=1 SV=2	2	9.6	37.92	0	13.464	2114000	5	1	19.0085	18.8575	18.6485	17.7217	19.4056	18.4536	18.5269	18.999	18.4622	15.9533	17.3388	17.4402	16.7257	17.1682	-0.636607	-0.311229	-1.3587
sp|P22234|PUR6_HUMAN	sp|P22234|PUR6_HUMAN	sp|P22234|PUR6_HUMAN Multifunctional protein ADE2 OS=Homo sapiens OX=9606 GN=PAICS PE=1 SV=3	7	15.8	47.079	0	71.625	30393000	20	1	22.9767	22.9394	23.4429	17.1269	17.6941	18.2713	17.6974	20.6426	22.062	14.6385	18.3216	18.8133	16.4533	17.8627	-1.25163	-5.42226	0.165326
sp|Q9H0W9|CK054_HUMAN	sp|Q9H0W9|CK054_HUMAN	sp|Q9H0W9|CK054_HUMAN Ester hydrolase C11orf54 OS=Homo sapiens OX=9606 GN=C11orf54 PE=1 SV=1	2	5.7	35.117	0	12.973	2699000	3	1	19.5892	19.6707	19.8864	17.1665	17.3648	18.8065	17.7792	16.5563	16.3372	15.4545	17.3282	17.6056	16.5579	17.1639	1.0479	-1.93617	-0.615359
sp|O00161|SNP23_HUMAN	sp|O00161|SNP23_HUMAN	sp|O00161|SNP23_HUMAN Synaptosomal-associated protein 23 OS=Homo sapiens OX=9606 GN=SNAP23 PE=1 SV=1	1	6.6	23.354	0.0016026	6.4834	1228900	2	1	18.7342	18.4604	18.2975	17.0686	17.8361	19.2651	18.0566	18.358	16.9447	16.0239	16.1244	18.8482	16.514	17.1622	0.0533091	-0.440765	-0.894417
sp|Q9NP72|RAB18_HUMAN	sp|Q9NP72|RAB18_HUMAN	sp|Q9NP72|RAB18_HUMAN Ras-related protein Rab-18 OS=Homo sapiens OX=9606 GN=RAB18 PE=1 SV=1	4	29.1	22.977	0	26.145	7561500	8	1	20.2919	21.3994	20.7687	17.6033	17.869	17.6195	17.6973	20.3394	20.3857	15.7615	18.3546	17.3934	18.8671	18.2051	-0.623802	-3.12274	0.507804
sp|P29218|IMPA1_HUMAN	sp|P29218|IMPA1_HUMAN	sp|P29218|IMPA1_HUMAN Inositol monophosphatase 1 OS=Homo sapiens OX=9606 GN=IMPA1 PE=1 SV=1	4	18.4	30.188	0	28.256	12377000	7	1	22.0197	21.4768	21.3792	17.4066	17.5384	18.133	17.6927	21.3819	20.9716	15.6881	17.1621	18.1436	17.4848	17.5968	-1.75037	-3.93259	-0.0958182
sp|P47756|CAPZB_HUMAN	sp|P47756|CAPZB_HUMAN	sp|P47756|CAPZB_HUMAN F-actin-capping protein subunit beta OS=Homo sapiens OX=9606 GN=CAPZB PE=1 SV=4	1	4.7	31.35	0.00090744	7.7184	1592000	4	1	17.5814	18.2267	19.195	17.2014	18.9208	19.0317	18.3846	19.0002	19.3801	14.7767	15.7819	18.1299	17.5612	17.1577	-0.561309	0.0502968	-1.22697
sp|P49411|EFTU_HUMAN	sp|P49411|EFTU_HUMAN	sp|P49411|EFTU_HUMAN Elongation factor Tu, mitochondrial OS=Homo sapiens OX=9606 GN=TUFM PE=1 SV=2	8	24.1	49.541	0	81.137	25437000	21	1	22.5308	22.4307	22.8587	16.7911	18.0125	18.2716	17.6917	20.8442	22.0086	15.4665	18.2669	16.9498	22.6086	19.2751	-0.164672	-4.915	1.58337
sp|A6NJ78|MET15_HUMAN	sp|A6NJ78|MET15_HUMAN	sp|A6NJ78|MET15_HUMAN Probable methyltransferase-like protein 15 OS=Homo sapiens OX=9606 GN=METTL15 PE=1 SV=1	1	3.4	46.121	0	12.171	1970900	3	1	18.715	19.437	18.9301	17.71	17.7594	19.2924	18.2539	19.4089	19.0467	15.642	17.1138	18.0812	16.2651	17.1534	-0.879132	-0.773467	-1.10054
sp|O14745|NHRF1_HUMAN	sp|O14745|NHRF1_HUMAN	sp|O14745|NHRF1_HUMAN Na(+)/H(+) exchange regulatory cofactor NHE-RF1 OS=Homo sapiens OX=9606 GN=SLC9A3R1 PE=1 SV=4	6	26	38.868	0	58.114	12619000	14	1	21.6539	21.0774	20.8182	16.7265	17.9343	18.4083	17.6897	20.5427	20.4989	19.9955	18.0291	17.1035	17.9902	17.7076	-2.63809	-3.49344	0.0179011
sp|Q9BWF3|RBM4_HUMAN;sp|Q9BQ04|RBM4B_HUMAN	sp|Q9BWF3|RBM4_HUMAN;sp|Q9BQ04|RBM4B_HUMAN	sp|Q9BWF3|RBM4_HUMAN RNA-binding protein 4 OS=Homo sapiens OX=9606 GN=RBM4 PE=1 SV=1;sp|Q9BQ04|RBM4B_HUMAN RNA-binding protein 4B OS=Homo sapiens OX=9606 GN=RBM4B PE=1 SV=1	6	28	40.313	0	323.31	57243000	15	2	20.5883	21.0828	21.76	16.6221	17.8167	18.6089	17.6826	23.4917	22.7453	23.2423	22.1244	17.4895	21.4422	20.352	-2.80773	-3.46113	2.66946
sp|Q04323|UBXN1_HUMAN	sp|Q04323|UBXN1_HUMAN	sp|Q04323|UBXN1_HUMAN UBX domain-containing protein 1 OS=Homo sapiens OX=9606 GN=UBXN1 PE=1 SV=2	4	22.9	33.325	0	29.133	14888000	7	1	22.4946	21.6888	21.2041	18.2906	17.1096	17.6411	17.6804	20.9051	20.3152	14.8469	22.3518	18.2692	17.4635	19.3615	0.672381	-4.11537	1.68103
sp|Q7Z2W4|ZCCHV_HUMAN	sp|Q7Z2W4|ZCCHV_HUMAN	sp|Q7Z2W4|ZCCHV_HUMAN Zinc finger CCCH-type antiviral protein 1 OS=Homo sapiens OX=9606 GN=ZC3HAV1 PE=1 SV=3	2	3.4	101.43	0	14.482	1657000	3	1	19.2714	19.1105	18.2537	17.8156	18.3512	18.1523	18.1064	17.7979	18.1467	16.725	17.0764	18.4732	15.8805	17.1433	-0.413181	-0.77218	-0.963012
sp|Q9UNK0|STX8_HUMAN	sp|Q9UNK0|STX8_HUMAN	sp|Q9UNK0|STX8_HUMAN Syntaxin-8 OS=Homo sapiens OX=9606 GN=STX8 PE=1 SV=2	1	7.6	26.906	0.00091659	7.8904	749880	1	1	17.0789	17.6484	18.5099	16.0446	18.9048	18.4676	17.8057	16.775	16.7782	15.5863	17.3267	17.3765	16.7169	17.1401	0.760203	0.0599753	-0.66564
sp|O43633|CHM2A_HUMAN	sp|O43633|CHM2A_HUMAN	sp|O43633|CHM2A_HUMAN Charged multivesicular body protein 2a OS=Homo sapiens OX=9606 GN=CHMP2A PE=1 SV=1	2	9	25.104	0	20.286	2644700	6	1	18.4464	19.1926	19.8609	21.0369	17.9059	18.2443	19.0624	18.8376	18.4641	16.8057	17.1092	17.2458	17.0566	17.1372	-0.898609	-0.104259	-1.92517
sp|Q8NEV1|CSK23_HUMAN;sp|P68400|CSK21_HUMAN	sp|Q8NEV1|CSK23_HUMAN;sp|P68400|CSK21_HUMAN	sp|Q8NEV1|CSK23_HUMAN Casein kinase II subunit alpha 3 OS=Homo sapiens OX=9606 GN=CSNK2A3 PE=1 SV=2;sp|P68400|CSK21_HUMAN Casein kinase II subunit alpha OS=Homo sapiens OX=9606 GN=CSNK2A1 PE=1 SV=1	1	4.6	45.219	0.00094697	9.5403	1048100	3	2	17.9798	18.2518	18.7252	16.5471	18.5847	19.2255	18.1191	16.6647	16.9641	15.2854	17.4977	17.603	16.2768	17.1258	0.821051	-0.199829	-0.993306
sp|P22102|PUR2_HUMAN	sp|P22102|PUR2_HUMAN	sp|P22102|PUR2_HUMAN Trifunctional purine biosynthetic protein adenosine-3 OS=Homo sapiens OX=9606 GN=GART PE=1 SV=1	5	9	107.77	0	38.928	4489500	9	1	20.0823	19.7786	19.9593	17.7403	17.2502	18.0274	17.6726	19.4253	18.7506	14.7971	18.3648	17.3394	17.8469	17.8504	0.192685	-2.26745	0.177757
sp|Q9H9J2|RM44_HUMAN	sp|Q9H9J2|RM44_HUMAN	sp|Q9H9J2|RM44_HUMAN 39S ribosomal protein L44, mitochondrial OS=Homo sapiens OX=9606 GN=MRPL44 PE=1 SV=1	2	9	37.535	0	13.338	7002300	6	1	18.805	19.1172	19.3973	18.5132	18.1178	17.4256	18.0189	17.2083	18.7471	20.8005	15.839	18.1837	17.3403	17.121	-1.79765	-1.08764	-0.897854
sp|Q9NS69|TOM22_HUMAN	sp|Q9NS69|TOM22_HUMAN	sp|Q9NS69|TOM22_HUMAN Mitochondrial import receptor subunit TOM22 homolog OS=Homo sapiens OX=9606 GN=TOMM22 PE=1 SV=3	1	14.8	15.521	0.00096154	10.602	548730	3	1	17.4882	17.8054	16.7749	17.8554	18.4074	18.6762	18.313	18.0432	18.6471	15.742	17.7859	18.3075	15.2553	17.1162	-0.36123	0.956803	-1.19677
sp|Q9NRV9|HEBP1_HUMAN	sp|Q9NRV9|HEBP1_HUMAN	sp|Q9NRV9|HEBP1_HUMAN Heme-binding protein 1 OS=Homo sapiens OX=9606 GN=HEBP1 PE=1 SV=1	2	13.8	21.097	0	13.638	5792700	5	1	20.5565	20.622	21.1918	18.3831	17.9819	18.8801	18.415	15.9064	16.4542	16.3935	17.5301	16.5692	17.2487	17.116	0.864643	-2.37508	-1.29901
sp|Q96HC4|PDLI5_HUMAN	sp|Q96HC4|PDLI5_HUMAN	sp|Q96HC4|PDLI5_HUMAN PDZ and LIM domain protein 5 OS=Homo sapiens OX=9606 GN=PDLIM5 PE=1 SV=5	1	5.4	63.944	0.00081433	6.5821	1962100	2	1	19.6682	19.1559	18.2887	17.2593	18.0809	17.8042	17.7148	18.8126	18.3798	17.0871	16.9887	17.8167	16.5401	17.1151	-0.978032	-1.32276	-0.599667
sp|P62873|GBB1_HUMAN;sp|P16520|GBB3_HUMAN	sp|P62873|GBB1_HUMAN	sp|P62873|GBB1_HUMAN Guanine nucleotide-binding protein G(I)/G(S)/G(T) subunit beta-1 OS=Homo sapiens OX=9606 GN=GNB1 PE=1 SV=3	6	22.9	37.377	0	76.443	23551000	12	2	21.625	21.2766	21.0861	16.4133	17.8055	18.7936	17.6708	21.7268	21.3336	21.7079	17.9132	18.0772	18.0448	18.0117	-3.5777	-3.65841	0.340918
sp|Q9H2H8|PPIL3_HUMAN	sp|Q9H2H8|PPIL3_HUMAN	sp|Q9H2H8|PPIL3_HUMAN Peptidyl-prolyl cis-trans isomerase-like 3 OS=Homo sapiens OX=9606 GN=PPIL3 PE=1 SV=1	1	11.8	18.154	0.0008881	7.2807	1175000	3	1	18.3979	18.9788	17.4413	18.2361	18.0601	18.3239	18.2067	15.6357	18.622	17.3169	16.9838	17.5321	16.8104	17.1088	-0.0827611	-0.0659701	-1.09791
sp|P60763|RAC3_HUMAN;sp|P63000|RAC1_HUMAN;sp|P15153|RAC2_HUMAN	sp|P60763|RAC3_HUMAN;sp|P63000|RAC1_HUMAN;sp|P15153|RAC2_HUMAN	sp|P60763|RAC3_HUMAN Ras-related C3 botulinum toxin substrate 3 OS=Homo sapiens OX=9606 GN=RAC3 PE=1 SV=1;sp|P63000|RAC1_HUMAN Ras-related C3 botulinum toxin substrate 1 OS=Homo sapiens OX=9606 GN=RAC1 PE=1 SV=1;sp|P15153|RAC2_HUMAN Ras-related C3 botulinu	2	9.9	21.379	0	11.831	8290600	6	3	20.9526	21.3594	20.4625	17.0575	17.9704	18.1328	17.7202	17.254	20.2452	18.7981	16.7885	17.812	16.7172	17.1059	-1.65984	-3.20461	-0.614317
sp|P30405|PPIF_HUMAN	sp|P30405|PPIF_HUMAN	sp|P30405|PPIF_HUMAN Peptidyl-prolyl cis-trans isomerase F, mitochondrial OS=Homo sapiens OX=9606 GN=PPIF PE=1 SV=1	2	18.8	22.04	0	12.388	3095900	5	1	20.1661	19.9131	19.0666	18.0177	18.9497	18.4809	18.4828	17.4545	18.9415	15.5477	17.1696	17.7164	16.4282	17.1047	-0.209848	-1.23247	-1.37804
sp|P49427|UB2R1_HUMAN	sp|P49427|UB2R1_HUMAN	sp|P49427|UB2R1_HUMAN Ubiquitin-conjugating enzyme E2 R1 OS=Homo sapiens OX=9606 GN=CDC34 PE=1 SV=2	1	4.2	26.736	0.00087796	7.1802	3038900	6	1	19.7381	19.6983	20.0048	17.0953	17.2872	18.4159	17.5995	15.7864	19.4152	15.6571	16.6738	18.8311	15.8087	17.1045	0.151607	-2.21428	-0.494933
sp|P04183|KITH_HUMAN	sp|P04183|KITH_HUMAN	sp|P04183|KITH_HUMAN Thymidine kinase, cytosolic OS=Homo sapiens OX=9606 GN=TK1 PE=1 SV=2	3	24.4	25.468	0	19.424	7676700	8	1	20.8289	21.3044	20.7919	17.0777	17.7042	18.2173	17.6664	20.2514	16.9831	15.488	18.036	17.6733	17.518	17.7425	0.168262	-3.30865	0.0760447
sp|Q9Y320|TMX2_HUMAN	sp|Q9Y320|TMX2_HUMAN	sp|Q9Y320|TMX2_HUMAN Thioredoxin-related transmembrane protein 2 OS=Homo sapiens OX=9606 GN=TMX2 PE=1 SV=1	2	12.5	34.037	0	30.01	16076000	6	1	21.5742	21.5389	22.0646	17.1806	19.0086	18.1527	18.114	21.652	21.9366	20.0004	17.4125	17.6985	16.1954	17.1021	-4.09425	-3.61193	-1.01185
sp|Q5T440|CAF17_HUMAN	sp|Q5T440|CAF17_HUMAN	sp|Q5T440|CAF17_HUMAN Putative transferase CAF17, mitochondrial OS=Homo sapiens OX=9606 GN=IBA57 PE=1 SV=1	1	4.2	38.155	0.00095329	10.098	826510	2	1	18.0592	17.8717	18.1045	16.3375	19.3802	18.6505	18.1227	18.2251	18.0546	16.3493	16.9327	17.0671	17.3063	17.1021	-0.44096	0.110926	-1.02067
sp|O95197|RTN3_HUMAN	sp|O95197|RTN3_HUMAN	sp|O95197|RTN3_HUMAN Reticulon-3 OS=Homo sapiens OX=9606 GN=RTN3 PE=1 SV=2	2	4.8	112.61	0	58.786	13679000	4	1	20.9812	21.7654	21.7141	18.6267	17.9981	17.9899	18.2049	21.0817	20.8995	16.3679	17.5201	18.5629	15.2218	17.1016	-2.3481	-3.282	-1.10331
sp|Q07021|C1QBP_HUMAN	sp|Q07021|C1QBP_HUMAN	sp|Q07021|C1QBP_HUMAN Complement component 1 Q subcomponent-binding protein, mitochondrial OS=Homo sapiens OX=9606 GN=C1QBP PE=1 SV=1	7	42.9	31.362	0	143.32	40141000	25	1	23.1112	23.3265	22.8623	17.3656	17.4922	18.128	17.6619	21.5773	22.8718	20.7638	18.3814	17.2463	15.578	17.0685	-4.66909	-5.43808	-0.593389
sp|Q7L1Q6|BZW1_HUMAN	sp|Q7L1Q6|BZW1_HUMAN	sp|Q7L1Q6|BZW1_HUMAN Basic leucine zipper and W2 domain-containing protein 1 OS=Homo sapiens OX=9606 GN=BZW1 PE=1 SV=1	4	12.6	48.043	0	88.688	11605000	7	1	21.9169	21.0769	21.9023	17.4678	17.5508	17.9472	17.6553	17.4222	20.4204	17.1072	17.8812	18.4047	16.1825	17.4895	-0.827116	-3.97672	-0.165819
sp|Q8WTS1|ABHD5_HUMAN	sp|Q8WTS1|ABHD5_HUMAN	sp|Q8WTS1|ABHD5_HUMAN 1-acylglycerol-3-phosphate O-acyltransferase ABHD5 OS=Homo sapiens OX=9606 GN=ABHD5 PE=1 SV=1	1	4.3	39.095	0.00089606	7.424	571570	3	1	17.9443	17.1616	16.8911	17.4946	18.0352	18.5947	18.0415	17.3885	16.9964	15.5414	17.3789	17.0866	16.8343	17.1	0.457841	0.70915	-0.941536
sp|P50897|PPT1_HUMAN	sp|P50897|PPT1_HUMAN	sp|P50897|PPT1_HUMAN Palmitoyl-protein thioesterase 1 OS=Homo sapiens OX=9606 GN=PPT1 PE=1 SV=1	4	15.4	34.193	0	28.411	16329000	10	1	21.2976	22.5744	22.1478	16.7728	17.0236	19.1673	17.6546	20.8816	20.0323	17.0227	17.239	17.8458	16.1755	17.0868	-2.22541	-4.352	-0.567804
sp|P53365|ARFP2_HUMAN	sp|P53365|ARFP2_HUMAN	sp|P53365|ARFP2_HUMAN Arfaptin-2 OS=Homo sapiens OX=9606 GN=ARFIP2 PE=1 SV=1	2	7.9	37.855	0	12.343	1306700	3	1	18.6216	18.0092	18.773	18.1732	17.3684	17.9889	17.8435	18.2911	17.4027	16.1358	16.9697	16.7829	17.5269	17.0932	-0.183401	-0.624454	-0.750336
sp|Q7L0Y3|TM10C_HUMAN	sp|Q7L0Y3|TM10C_HUMAN	sp|Q7L0Y3|TM10C_HUMAN tRNA methyltransferase 10 homolog C OS=Homo sapiens OX=9606 GN=TRMT10C PE=1 SV=2	2	6	47.346	0	19.673	4814600	5	1	19.7332	19.6782	20.0454	17.6554	18.8067	18.4647	18.3089	19.7858	18.9694	18.4096	17.308	17.5685	16.3988	17.0918	-1.96314	-1.51	-1.21715
sp|O14908|GIPC1_HUMAN	sp|O14908|GIPC1_HUMAN	sp|O14908|GIPC1_HUMAN PDZ domain-containing protein GIPC1 OS=Homo sapiens OX=9606 GN=GIPC1 PE=1 SV=2	5	17.7	36.049	0	36.907	5806100	13	1	19.9113	20.4102	20.7266	18.0986	17.1631	17.6715	17.6444	19.9014	19.969	15.9828	18.1865	19.2409	17.2644	18.2306	-0.387178	-2.70497	0.586194
sp|Q9NXW9|ALKB4_HUMAN	sp|Q9NXW9|ALKB4_HUMAN	sp|Q9NXW9|ALKB4_HUMAN Alpha-ketoglutarate-dependent dioxygenase alkB homolog 4 OS=Homo sapiens OX=9606 GN=ALKBH4 PE=1 SV=1	2	13.2	33.837	0	14.399	1303400	3	1	18.7878	18.4861	18.7227	17.2263	18.5208	18.2377	17.9949	17.0203	17.0419	14.9982	17.1434	17.92	16.1983	17.0872	0.733771	-0.670589	-0.907707
sp|P30040|ERP29_HUMAN	sp|P30040|ERP29_HUMAN	sp|P30040|ERP29_HUMAN Endoplasmic reticulum resident protein 29 OS=Homo sapiens OX=9606 GN=ERP29 PE=1 SV=4	5	23.8	28.993	0	32.315	30936000	10	1	22.8664	23.3936	22.6355	17.3462	17.9757	17.6009	17.6409	22.5117	22.5002	15.9506	17.5439	18.8143	16.6013	17.6532	-2.66766	-5.32425	0.0122274
sp|P68366|TBA4A_HUMAN	sp|P68366|TBA4A_HUMAN	sp|P68366|TBA4A_HUMAN Tubulin alpha-4A chain OS=Homo sapiens OX=9606 GN=TUBA4A PE=1 SV=1	12	43.1	49.924	0	12.772	1928700	5	1	18.5558	18.8903	18.6248	16.8889	17.0208	18.9984	17.636	19.2025	15.9303	15.1863	18.8415	17.5036	19.8388	18.728	1.95494	-1.0543	1.09195
sp|Q9Y5N6|ORC6_HUMAN	sp|Q9Y5N6|ORC6_HUMAN	sp|Q9Y5N6|ORC6_HUMAN Origin recognition complex subunit 6 OS=Homo sapiens OX=9606 GN=ORC6 PE=1 SV=1	1	6.7	28.107	0.0060929	6.2005	2960300	1	1	17.8071	17.4075	18.2298	16.5156	18.4795	18.8724	17.9559	18.2399	17.6178	18.9427	17.545	16.9015	16.7972	17.0812	-1.18557	0.141052	-0.874638
sp|Q8NBK3|SUMF1_HUMAN	sp|Q8NBK3|SUMF1_HUMAN	sp|Q8NBK3|SUMF1_HUMAN Formylglycine-generating enzyme OS=Homo sapiens OX=9606 GN=SUMF1 PE=1 SV=3	2	7.2	40.556	0	12.215	908880	3	1	18.4174	18.0939	17.9055	18.4041	17.5522	18.4121	18.1228	17.1736	16.9843	16.0897	16.9266	17.3509	16.9504	17.0759	0.326739	-0.016154	-1.04685
sp|Q96IJ6|GMPPA_HUMAN	sp|Q96IJ6|GMPPA_HUMAN	sp|Q96IJ6|GMPPA_HUMAN Mannose-1-phosphate guanyltransferase alpha OS=Homo sapiens OX=9606 GN=GMPPA PE=1 SV=1	1	3.3	46.291	0.000815	6.5873	1379500	3	1	18.6447	18.7323	18.8666	17.3471	17.8909	18.6261	17.9547	18.2007	16.8927	17.0369	16.8072	17.8378	16.577	17.074	-0.302809	-0.793168	-0.880723
sp|P08708|RS17_HUMAN	sp|P08708|RS17_HUMAN	sp|P08708|RS17_HUMAN 40S ribosomal protein S17 OS=Homo sapiens OX=9606 GN=RPS17 PE=1 SV=2	5	44.4	15.55	0	31.407	21454000	14	1	22.4109	22.5447	22.0346	17.5401	17.5333	17.8235	17.6323	21.2281	22.2012	18.5633	18.7705	17.9022	18.8473	18.5067	-2.15754	-4.69774	0.874331
sp|Q9NR31|SAR1A_HUMAN;sp|Q9Y6B6|SAR1B_HUMAN	sp|Q9NR31|SAR1A_HUMAN;sp|Q9Y6B6|SAR1B_HUMAN	sp|Q9NR31|SAR1A_HUMAN GTP-binding protein SAR1a OS=Homo sapiens OX=9606 GN=SAR1A PE=1 SV=1;sp|Q9Y6B6|SAR1B_HUMAN GTP-binding protein SAR1b OS=Homo sapiens OX=9606 GN=SAR1B PE=1 SV=1	2	11.6	22.367	0	11.999	1828900	5	2	19.2008	19.2293	18.5498	18.1498	18.1772	18.318	18.215	18.5105	18.6595	15.6557	17.8077	16.4757	16.9302	17.0712	-0.537321	-0.778331	-1.14377
sp|Q99426|TBCB_HUMAN	sp|Q99426|TBCB_HUMAN	sp|Q99426|TBCB_HUMAN Tubulin-folding cofactor B OS=Homo sapiens OX=9606 GN=TBCB PE=1 SV=2	9	42.2	27.325	0	181.37	32549000	19	1	23.1538	22.8697	23.1632	16.8735	17.6457	18.3763	17.6319	22.3778	22.5998	15.955	17.8024	19.1746	16.3099	17.7623	-2.54855	-5.43036	0.130438
sp|Q92685|ALG3_HUMAN	sp|Q92685|ALG3_HUMAN	sp|Q92685|ALG3_HUMAN Dol-P-Man:Man(5)GlcNAc(2)-PP-Dol alpha-1,3-mannosyltransferase OS=Homo sapiens OX=9606 GN=ALG3 PE=1 SV=1	1	2.7	50.126	0.00085911	6.9043	24997000	1	1	16.1516	18.2607	16.6621	17.9083	18.1891	18.2223	18.1066	20.2215	19.2994	22.3129	16.5959	18.6829	15.9225	17.0671	-3.54417	1.08174	-1.03948
sp|Q8NC51|PAIRB_HUMAN	sp|Q8NC51|PAIRB_HUMAN	sp|Q8NC51|PAIRB_HUMAN Plasminogen activator inhibitor 1 RNA-binding protein OS=Homo sapiens OX=9606 GN=SERBP1 PE=1 SV=2	3	9.1	44.965	0	23.619	30759000	6	1	22.8518	23.4122	22.8597	17.5846	17.7374	17.5626	17.6282	17.3527	16.5725	20.5426	17.6508	17.523	17.0178	17.3972	-0.758745	-5.41304	-0.231034
sp|P56134|ATPK_HUMAN	sp|P56134|ATPK_HUMAN	sp|P56134|ATPK_HUMAN ATP synthase subunit f, mitochondrial OS=Homo sapiens OX=9606 GN=ATP5MF PE=1 SV=3	4	30.9	10.918	0	28.134	9139400	12	1	21.1916	21.4925	21.1612	17.2719	17.4799	18.1148	17.6222	20.5798	20.8118	15.6964	17.7429	18.5459	16.7397	17.6762	-1.35315	-3.65958	0.0540002
sp|Q15006|EMC2_HUMAN	sp|Q15006|EMC2_HUMAN	sp|Q15006|EMC2_HUMAN ER membrane protein complex subunit 2 OS=Homo sapiens OX=9606 GN=EMC2 PE=1 SV=1	5	28.6	34.833	0	72.064	21941000	12	1	21.9539	22.0226	22.4021	17.5162	17.8044	17.5438	17.6214	22.6735	22.005	19.7748	19.1269	18.5639	17.6668	18.4525	-3.0319	-4.50476	0.831083
sp|P06132|DCUP_HUMAN	sp|P06132|DCUP_HUMAN	sp|P06132|DCUP_HUMAN Uroporphyrinogen decarboxylase OS=Homo sapiens OX=9606 GN=UROD PE=1 SV=2	4	19.3	40.786	0	27.681	8459900	8	1	20.8032	21.6961	20.9389	16.9763	17.7239	18.1478	17.616	19.8775	16.5817	16.0478	17.9889	17.6181	17.476	17.6943	0.191973	-3.53006	0.0783297
sp|Q969X5|ERGI1_HUMAN	sp|Q969X5|ERGI1_HUMAN	sp|Q969X5|ERGI1_HUMAN Endoplasmic reticulum-Golgi intermediate compartment protein 1 OS=Homo sapiens OX=9606 GN=ERGIC1 PE=1 SV=1	4	15.5	32.592	0	24.97	7859900	8	1	20.4921	21.3945	21.4346	16.8255	17.9919	18.0299	17.6157	19.9157	19.2881	16.8544	17.079	18.4687	16.4631	17.337	-1.34912	-3.49129	-0.278792
sp|Q9BQB6|VKOR1_HUMAN	sp|Q9BQB6|VKOR1_HUMAN	sp|Q9BQB6|VKOR1_HUMAN Vitamin K epoxide reductase complex subunit 1 OS=Homo sapiens OX=9606 GN=VKORC1 PE=1 SV=1	1	8	18.234	0.00086655	7.0221	3468000	3	1	20.3577	18.8249	19.1477	18.2409	17.4049	18.3316	17.9925	18.4964	19.0084	17.4464	17.9094	17.2843	15.9712	17.0549	-1.26211	-1.45095	-0.937508
sp|Q5RKV6|EXOS6_HUMAN	sp|Q5RKV6|EXOS6_HUMAN	sp|Q5RKV6|EXOS6_HUMAN Exosome complex component MTR3 OS=Homo sapiens OX=9606 GN=EXOSC6 PE=1 SV=1	2	11.4	28.235	0	18.444	4605400	2	1	19.3544	18.0239	17.1278	17.0554	19.2693	18.2321	18.1856	18.678	18.7613	19.0752	17.0171	17.8231	16.3166	17.0523	-1.78588	0.016887	-1.13331
sp|O75844|FACE1_HUMAN	sp|O75844|FACE1_HUMAN	sp|O75844|FACE1_HUMAN CAAX prenyl protease 1 homolog OS=Homo sapiens OX=9606 GN=ZMPSTE24 PE=1 SV=2	4	10.5	54.812	0	28.381	10490000	8	1	21.176	21.6598	21.698	16.9031	18.0266	17.9114	17.6137	20.6601	20.2535	15.5785	17.102	18.1685	16.7242	17.3316	-1.49912	-3.89762	-0.282107
sp|Q93052|LPP_HUMAN	sp|Q93052|LPP_HUMAN	sp|Q93052|LPP_HUMAN Lipoma-preferred partner OS=Homo sapiens OX=9606 GN=LPP PE=1 SV=1	2	3.1	65.746	0	13.382	878850	4	1	17.646	18.2302	18.3007	17.5839	18.4959	18.4021	18.1606	17.6475	16.7025	14.6046	16.4461	17.4947	17.1881	17.043	0.724753	0.101637	-1.11765
sp|Q15942|ZYX_HUMAN	sp|Q15942|ZYX_HUMAN	sp|Q15942|ZYX_HUMAN Zyxin OS=Homo sapiens OX=9606 GN=ZYX PE=1 SV=1	9	25.5	61.277	0	78.551	18311000	18	1	22.8821	22.139	21.4353	16.2102	18.29	18.331	17.6104	21.6574	21.5021	18.8015	17.8795	17.94	17.2155	17.6783	-2.97534	-4.54172	0.0678883
sp|Q9UNF1|MAGD2_HUMAN	sp|Q9UNF1|MAGD2_HUMAN	sp|Q9UNF1|MAGD2_HUMAN Melanoma-associated antigen D2 OS=Homo sapiens OX=9606 GN=MAGED2 PE=1 SV=2	2	5.9	64.953	0	13.288	1623800	4	1	19.2134	18.7035	18.5542	18.5035	18.6783	17.984	18.3886	15.953	18.4197	15.2663	17.0143	17.5638	16.5127	17.0303	0.483969	-0.435105	-1.35831
sp|P04818|TYSY_HUMAN	sp|P04818|TYSY_HUMAN	sp|P04818|TYSY_HUMAN Thymidylate synthase OS=Homo sapiens OX=9606 GN=TYMS PE=1 SV=3	1	2.9	35.716	0.0009311	8.6676	7600600	3	1	19.8213	21.2594	21.7324	17.7255	18.0199	18.8342	18.1932	20.6482	16.4649	14.9968	17.4918	17.6734	15.9211	17.0288	-0.341166	-2.74448	-1.16443
sp|P0DPI2|GAL3A_HUMAN;sp|A0A0B4J2D5|GAL3B_HUMAN	sp|P0DPI2|GAL3A_HUMAN;sp|A0A0B4J2D5|GAL3B_HUMAN	sp|P0DPI2|GAL3A_HUMAN Glutamine amidotransferase-like class 1 domain-containing protein 3A, mitochondrial OS=Homo sapiens OX=9606 GN=GATD3A PE=1 SV=1;sp|A0A0B4J2D5|GAL3B_HUMAN Glutamine amidotransferase-like class 1 domain-containing protein 3B, mitochondr	2	12.3	28.17	0	15.788	3974300	4	2	20.0858	19.969	20.2929	17.3976	17.9945	19.206	18.1994	19.5953	19.9056	15.6745	17.0892	18.3433	15.6416	17.0247	-1.36708	-1.91654	-1.17464
sp|P60981|DEST_HUMAN	sp|P60981|DEST_HUMAN	sp|P60981|DEST_HUMAN Destrin OS=Homo sapiens OX=9606 GN=DSTN PE=1 SV=3	2	13.9	18.506	0	18.012	5426900	6	1	20.5959	19.7561	21.0059	17.3317	18.9889	18.4974	18.2727	19.8949	19.9009	14.5367	16.1828	18.1183	16.7369	17.0126	-1.09818	-2.17995	-1.26003
sp|P07711|CATL1_HUMAN	sp|P07711|CATL1_HUMAN	sp|P07711|CATL1_HUMAN Cathepsin L1 OS=Homo sapiens OX=9606 GN=CTSL PE=1 SV=2	1	3.6	37.564	0.00087719	7.1782	1016700	3	1	18.3208	18.0938	18.5001	17.5602	18.1076	17.3801	17.6826	16.1374	17.3336	15.4961	17.4666	17.509	16.0344	17.0033	0.680959	-0.622269	-0.679291
sp|P35637|FUS_HUMAN;sp|Q92804|RBP56_HUMAN	sp|P35637|FUS_HUMAN	sp|P35637|FUS_HUMAN RNA-binding protein FUS OS=Homo sapiens OX=9606 GN=FUS PE=1 SV=1	3	6.3	53.425	0	20.881	8230100	4	2	19.1532	18.8352	18.5986	16.7437	17.8479	18.2289	17.6069	19.074	18.6337	20.473	17.2356	17.0357	16.7313	17.0009	-2.39269	-1.25547	-0.605959
sp|P06493|CDK1_HUMAN	sp|P06493|CDK1_HUMAN	sp|P06493|CDK1_HUMAN Cyclin-dependent kinase 1 OS=Homo sapiens OX=9606 GN=CDK1 PE=1 SV=3	8	27.6	34.095	0	69.763	35409000	20	1	22.9498	22.1043	23.0677	17.303	17.3924	18.1102	17.6019	22.3619	22.5013	21.0163	17.7251	19.1208	22.0429	19.6296	-2.33019	-5.10541	2.02777
sp|P60953|CDC42_HUMAN	sp|P60953|CDC42_HUMAN	sp|P60953|CDC42_HUMAN Cell division control protein 42 homolog OS=Homo sapiens OX=9606 GN=CDC42 PE=1 SV=2	4	25.1	21.258	0	35.899	20001000	12	1	22.5079	22.681	22.3277	17.3436	17.8077	17.6256	17.5923	19.8402	21.8898	15.2459	17.7819	18.4102	17.0613	17.7511	-1.24081	-4.91325	0.158841
sp|P46783|RS10_HUMAN;sp|Q9NQ39|RS10L_HUMAN	sp|P46783|RS10_HUMAN;sp|Q9NQ39|RS10L_HUMAN	sp|P46783|RS10_HUMAN 40S ribosomal protein S10 OS=Homo sapiens OX=9606 GN=RPS10 PE=1 SV=1;sp|Q9NQ39|RS10L_HUMAN Putative 40S ribosomal protein S10-like OS=Homo sapiens OX=9606 GN=RPS10P5 PE=5 SV=1	4	20	18.898	0	31.758	16149000	13	2	22.1877	21.8829	21.6951	17.6138	17.7682	17.3861	17.5894	20.9095	21.6367	15.6431	20	17.5249	17.5704	18.3651	-1.03132	-4.33252	0.775769
sp|Q9H910|JUPI2_HUMAN	sp|Q9H910|JUPI2_HUMAN	sp|Q9H910|JUPI2_HUMAN Jupiter microtubule associated homolog 2 OS=Homo sapiens OX=9606 GN=JPT2 PE=1 SV=1	1	7.4	20.063	0	11.982	2176900	3	1	18.8241	19.0749	19.935	17.3754	17.7321	18.9595	18.0223	18.4384	16.9782	16.1927	16.5134	18.0761	16.3723	16.9873	-0.215819	-1.25568	-1.03504
sp|Q9P287|BCCIP_HUMAN	sp|Q9P287|BCCIP_HUMAN	sp|Q9P287|BCCIP_HUMAN BRCA2 and CDKN1A-interacting protein OS=Homo sapiens OX=9606 GN=BCCIP PE=1 SV=1	4	14.6	35.979	0	162.09	4992500	7	1	20.2151	20.2202	20.1766	16.2612	18.2201	18.2832	17.5882	17.8415	20.0751	16.7811	17.7934	18.8001	17.2902	17.9612	-0.271325	-2.6158	0.373048
sp|Q9NQR4|NIT2_HUMAN	sp|Q9NQR4|NIT2_HUMAN	sp|Q9NQR4|NIT2_HUMAN Omega-amidase NIT2 OS=Homo sapiens OX=9606 GN=NIT2 PE=1 SV=1	7	27.9	30.608	0	58.522	17044000	17	1	22.2764	22.1587	22.075	16.9769	17.4017	18.3807	17.5864	21.4745	21.1289	16.3014	18.3537	18.2485	18.666	18.4227	-1.21223	-4.58358	0.83628
sp|P04843|RPN1_HUMAN	sp|P04843|RPN1_HUMAN	sp|P04843|RPN1_HUMAN Dolichyl-diphosphooligosaccharide--protein glycosyltransferase subunit 1 OS=Homo sapiens OX=9606 GN=RPN1 PE=1 SV=1	2	5.1	68.569	0	14.68	1408900	3	1	17.4686	17.3632	17.4002	17.8807	18.364	19.2074	18.4841	16.9639	17.0128	14.8377	15.9894	18.2748	16.5705	16.9449	0.673451	1.07339	-1.53917
sp|Q86W42|THOC6_HUMAN	sp|Q86W42|THOC6_HUMAN	sp|Q86W42|THOC6_HUMAN THO complex subunit 6 homolog OS=Homo sapiens OX=9606 GN=THOC6 PE=1 SV=1	4	17.6	37.535	0	39.144	14288000	4	1	18.1384	18.6741	18.5307	16.1964	17.6934	18.8681	17.586	20.4714	20.3615	20.8806	16.8071	17.7087	17.098	17.2046	-3.36658	-0.861759	-0.38135
sp|Q9UNM6|PSD13_HUMAN	sp|Q9UNM6|PSD13_HUMAN	sp|Q9UNM6|PSD13_HUMAN 26S proteasome non-ATPase regulatory subunit 13 OS=Homo sapiens OX=9606 GN=PSMD13 PE=1 SV=2	5	14.1	42.945	0	52.894	11388000	12	1	20.7621	21.9579	22.1535	16.2347	18.059	18.4196	17.5711	20.5169	20.8997	18.4283	17.5041	17.9305	15.8511	17.0953	-2.85304	-4.05343	-0.475837
sp|Q15404|RSU1_HUMAN	sp|Q15404|RSU1_HUMAN	sp|Q15404|RSU1_HUMAN Ras suppressor protein 1 OS=Homo sapiens OX=9606 GN=RSU1 PE=1 SV=3	2	14.8	31.54	0	33.2	1749600	2	1	17.9137	18.1731	17.7339	18.0948	18.2254	18.9051	18.4085	17.7616	17.3948	14.5974	16.2882	17.8613	16.625	16.9249	0.340258	0.468224	-1.48359
sp|P32754|HPPD_HUMAN	sp|P32754|HPPD_HUMAN	sp|P32754|HPPD_HUMAN 4-hydroxyphenylpyruvate dioxygenase OS=Homo sapiens OX=9606 GN=HPD PE=1 SV=2	4	13	44.934	0	25.818	10495000	8	1	21.2835	20.6518	22.2602	16.9821	17.5922	18.1277	17.5674	20.9765	18.7172	15.1189	17.0339	18.646	19.9126	18.5308	0.259936	-3.83115	0.963437
sp|P62701|RS4X_HUMAN;sp|Q8TD47|RS4Y2_HUMAN;sp|P22090|RS4Y1_HUMAN	sp|P62701|RS4X_HUMAN	sp|P62701|RS4X_HUMAN 40S ribosomal protein S4, X isoform OS=Homo sapiens OX=9606 GN=RPS4X PE=1 SV=2	15	54.8	29.597	0	280.17	138970000	33	3	23.8897	24.0923	23.9081	17.5951	18.0036	17.1022	17.567	23.9974	23.7676	24.0156	20.2479	16.756	18.2671	18.4237	-5.50317	-6.39642	0.856754
sp|P10768|ESTD_HUMAN	sp|P10768|ESTD_HUMAN	sp|P10768|ESTD_HUMAN S-formylglutathione hydrolase OS=Homo sapiens OX=9606 GN=ESD PE=1 SV=2	5	21.3	31.462	0	41.614	10779000	9	1	20.9259	20.8014	22.314	16.6383	17.9808	18.0392	17.5528	20.8476	20.4726	15.8317	18.3705	16.2061	16.1844	16.9203	-2.1303	-3.79431	-0.632453
sp|O43488|ARK72_HUMAN;sp|Q8NHP1|ARK74_HUMAN	sp|O43488|ARK72_HUMAN;sp|Q8NHP1|ARK74_HUMAN	sp|O43488|ARK72_HUMAN Aflatoxin B1 aldehyde reductase member 2 OS=Homo sapiens OX=9606 GN=AKR7A2 PE=1 SV=3;sp|Q8NHP1|ARK74_HUMAN Aflatoxin B1 aldehyde reductase member 4 OS=Homo sapiens OX=9606 GN=AKR7L PE=2 SV=7	2	9.5	39.589	0	16.904	1551100	3	2	18.602	19.0398	19.0603	18.2646	18.8487	18.9036	18.6723	16.5102	17.5772	17.9806	16.7151	17.9601	16.0501	16.9084	-0.447565	-0.228455	-1.76384
sp|Q13162|PRDX4_HUMAN	sp|Q13162|PRDX4_HUMAN	sp|Q13162|PRDX4_HUMAN Peroxiredoxin-4 OS=Homo sapiens OX=9606 GN=PRDX4 PE=1 SV=1	7	26.2	30.54	0	24.551	5253900	7	1	20.6722	19.3053	20.0546	16.4564	17.9068	18.2585	17.5405	19.474	19.5025	15.7658	19.0141	20.1882	19.1914	19.4646	1.21714	-2.47015	1.92401
sp|O75947|ATP5H_HUMAN	sp|O75947|ATP5H_HUMAN	sp|O75947|ATP5H_HUMAN ATP synthase subunit d, mitochondrial OS=Homo sapiens OX=9606 GN=ATP5PD PE=1 SV=3	4	28	18.491	0	23.922	9460600	5	1	20.9403	21.7415	21.2054	17.4807	17.7662	17.3063	17.5177	19.1261	20.596	18.0205	16.5293	18.4746	17.3742	17.4594	-1.78815	-3.778	-0.0583719
sp|P61224|RAP1B_HUMAN;sp|P62834|RAP1A_HUMAN;sp|A6NIZ1|RP1BL_HUMAN	sp|P61224|RAP1B_HUMAN;sp|P62834|RAP1A_HUMAN;sp|A6NIZ1|RP1BL_HUMAN	sp|P61224|RAP1B_HUMAN Ras-related protein Rap-1b OS=Homo sapiens OX=9606 GN=RAP1B PE=1 SV=1;sp|P62834|RAP1A_HUMAN Ras-related protein Rap-1A OS=Homo sapiens OX=9606 GN=RAP1A PE=1 SV=1;sp|A6NIZ1|RP1BL_HUMAN Ras-related protein Rap-1b-like protein OS=Homo sa	4	25	20.825	0	24.548	8020400	6	3	21.2465	20.674	19.9273	17.3291	17.6214	17.5912	17.5139	20.2677	20.351	21.1403	18.3464	18.2377	19.5601	18.7147	-1.8716	-3.10206	1.20087
sp|Q14331|FRG1_HUMAN	sp|Q14331|FRG1_HUMAN	sp|Q14331|FRG1_HUMAN Protein FRG1 OS=Homo sapiens OX=9606 GN=FRG1 PE=1 SV=1	1	5	29.172	0.0089485	6.1071	2059900	3	1	16.7663	17.9853	14.9674	17.5846	18.2597	18.4973	18.1138	17.7246	16.541	18.4198	16.5749	18.0908	15.9469	16.8709	-0.690907	1.54086	-1.24295
sp|O75607|NPM3_HUMAN	sp|O75607|NPM3_HUMAN	sp|O75607|NPM3_HUMAN Nucleoplasmin-3 OS=Homo sapiens OX=9606 GN=NPM3 PE=1 SV=3	1	9	19.343	0	42.695	7520000	2	1	20.7291	21.3884	20.9475	19.3185	18.7549	19.6114	19.2283	16.498	19.9273	16.5619	16.6515	17.6302	16.2811	16.8543	-0.808151	-1.79338	-2.374
sp|Q13838|DX39B_HUMAN;sp|O00148|DX39A_HUMAN	sp|Q13838|DX39B_HUMAN;sp|O00148|DX39A_HUMAN	sp|Q13838|DX39B_HUMAN Spliceosome RNA helicase DDX39B OS=Homo sapiens OX=9606 GN=DDX39B PE=1 SV=1;sp|O00148|DX39A_HUMAN ATP-dependent RNA helicase DDX39A OS=Homo sapiens OX=9606 GN=DDX39A PE=1 SV=2	6	20.3	48.991	0	56.619	10502000	8	2	19.1977	19.9339	19.6179	17.1794	17.2614	18.094	17.5116	20.8435	19.0248	20.3376	18.7373	17.9557	15.5049	17.3993	-2.6693	-2.07155	-0.112288
sp|O43402|EMC8_HUMAN	sp|O43402|EMC8_HUMAN	sp|O43402|EMC8_HUMAN ER membrane protein complex subunit 8 OS=Homo sapiens OX=9606 GN=EMC8 PE=1 SV=1	1	4.3	23.773	0.00082169	6.6264	1345100	3	1	18.8727	18.6689	18.3067	17.6069	17.8764	19.1555	18.2129	17.4076	17.5919	15.7537	16.835	17.1079	16.5678	16.8369	-0.0808318	-0.403159	-1.37604
sp|P62910|RL32_HUMAN	sp|P62910|RL32_HUMAN	sp|P62910|RL32_HUMAN 60S ribosomal protein L32 OS=Homo sapiens OX=9606 GN=RPL32 PE=1 SV=2	2	14.8	15.86	0	16.287	5074400	9	1	19.8258	20.0807	19.9985	17.994	18.4347	18.1868	18.2052	19.7185	20.2489	18.5618	16.637	18.3176	15.5087	16.8211	-2.68866	-1.76317	-1.38412
sp|Q9BWM7|SFXN3_HUMAN	sp|Q9BWM7|SFXN3_HUMAN	sp|Q9BWM7|SFXN3_HUMAN Sideroflexin-3 OS=Homo sapiens OX=9606 GN=SFXN3 PE=1 SV=3	5	24	35.503	0	24.351	3561800	9	1	20.3515	19.47	19.7175	16.6494	17.9223	17.9568	17.5095	19.2413	18.9033	15.6348	17.4214	18.2299	17.3869	17.6794	-0.247089	-2.33689	0.169925
sp|Q9UBX3|DIC_HUMAN	sp|Q9UBX3|DIC_HUMAN	sp|Q9UBX3|DIC_HUMAN Mitochondrial dicarboxylate carrier OS=Homo sapiens OX=9606 GN=SLC25A10 PE=1 SV=2	2	13.9	31.282	0	22.627	9235000	9	1	21.5221	21.5088	20.374	17.0235	18.8497	18.2432	18.0388	20.1587	20.0231	16.1393	16.5884	17.9755	15.8696	16.8112	-1.96252	-3.09613	-1.22767
sp|P62333|PRS10_HUMAN	sp|P62333|PRS10_HUMAN	sp|P62333|PRS10_HUMAN 26S proteasome regulatory subunit 10B OS=Homo sapiens OX=9606 GN=PSMC6 PE=1 SV=1	9	28.8	44.172	0	72.52	15391000	20	1	21.876	21.9523	21.9792	17.2304	17.5275	17.7504	17.5027	21.106	21.203	16.0584	16.8809	18.3312	17.0117	17.4079	-2.04785	-4.43308	-0.0948111
sp|Q99832|TCPH_HUMAN	sp|Q99832|TCPH_HUMAN	sp|Q99832|TCPH_HUMAN T-complex protein 1 subunit eta OS=Homo sapiens OX=9606 GN=CCT7 PE=1 SV=2	5	11.4	59.366	0	31.948	2518500	5	1	17.1506	17.3629	16.2423	17.4095	17.0192	18.0465	17.4917	17.0613	17.6141	15.9334	17.4208	19.441	24.3044	20.3887	3.51912	0.573102	2.89704
sp|Q99942|RNF5_HUMAN	sp|Q99942|RNF5_HUMAN	sp|Q99942|RNF5_HUMAN E3 ubiquitin-protein ligase RNF5 OS=Homo sapiens OX=9606 GN=RNF5 PE=1 SV=1	1	8.3	19.881	0.00088968	7.3038	683270	1	1	18.2029	17.9777	16.5795	17.8495	18.251	18.2479	18.1161	15.3961	16.3367	14.9037	16.6379	17.8304	15.8291	16.7658	1.22032	0.529435	-1.35032
sp|Q09028|RBBP4_HUMAN	sp|Q09028|RBBP4_HUMAN	sp|Q09028|RBBP4_HUMAN Histone-binding protein RBBP4 OS=Homo sapiens OX=9606 GN=RBBP4 PE=1 SV=3	1	3.3	47.655	0.00082645	6.6402	649820	1	1	18.1545	17.3171	17.4081	16.7211	17.4978	19.0267	17.7485	17.5548	16.758	15.5326	16.9262	17.4647	15.9027	16.7645	0.149368	0.122007	-0.984019
sp|P24941|CDK2_HUMAN;sp|Q00526|CDK3_HUMAN	sp|P24941|CDK2_HUMAN;sp|Q00526|CDK3_HUMAN	sp|P24941|CDK2_HUMAN Cyclin-dependent kinase 2 OS=Homo sapiens OX=9606 GN=CDK2 PE=1 SV=2;sp|Q00526|CDK3_HUMAN Cyclin-dependent kinase 3 OS=Homo sapiens OX=9606 GN=CDK3 PE=1 SV=1	6	21.8	33.929	0	25.33	3193000	4	2	20.4829	19.4363	19.7903	16.4675	17.5447	18.4617	17.4913	16.1967	17.153	15.183	17.668	18.2816	18.5297	18.1597	1.98216	-2.41188	0.668444
sp|Q9Y6H1|CHCH2_HUMAN;sp|Q5T1J5|CHCH9_HUMAN	sp|Q9Y6H1|CHCH2_HUMAN;sp|Q5T1J5|CHCH9_HUMAN	sp|Q9Y6H1|CHCH2_HUMAN Coiled-coil-helix-coiled-coil-helix domain-containing protein 2 OS=Homo sapiens OX=9606 GN=CHCHD2 PE=1 SV=1;sp|Q5T1J5|CHCH9_HUMAN Putative coiled-coil-helix-coiled-coil-helix domain-containing protein CHCHD2P9, mitochondrial OS=Homo s	3	33.8	15.512	0	34.912	18613000	7	2	22.5359	23.0209	20.6149	16.1774	18.085	18.1792	17.4805	21.1557	21.5364	15.4253	17.643	17.5801	17.8482	17.6904	-1.68207	-4.57667	0.2099
sp|O00193|SMAP_HUMAN	sp|O00193|SMAP_HUMAN	sp|O00193|SMAP_HUMAN Small acidic protein OS=Homo sapiens OX=9606 GN=SMAP PE=1 SV=1	1	12.6	20.332	0	12.653	2525200	5	1	19.3454	19.5174	19.9245	16.9029	17.4648	18.7262	17.6979	16.8999	17.1071	15.8174	16.2928	18.687	15.2222	16.734	0.125853	-1.89784	-0.963977
sp|Q12907|LMAN2_HUMAN	sp|Q12907|LMAN2_HUMAN	sp|Q12907|LMAN2_HUMAN Vesicular integral-membrane protein VIP36 OS=Homo sapiens OX=9606 GN=LMAN2 PE=1 SV=1	6	16.3	40.228	0	41.054	18668000	11	1	22.0758	21.7953	22.2666	17.5574	16.9981	17.8043	17.4533	21.1997	21.0124	19.68	18.9577	18.8395	17.1285	18.3085	-2.32214	-4.59263	0.855265
sp|Q8NBN7|RDH13_HUMAN	sp|Q8NBN7|RDH13_HUMAN	sp|Q8NBN7|RDH13_HUMAN Retinol dehydrogenase 13 OS=Homo sapiens OX=9606 GN=RDH13 PE=1 SV=2	4	18.1	35.932	0	23.371	3788400	7	1	20.0556	20.2676	19.9895	16.6073	17.6582	17.9685	17.4113	17.4812	19.0999	15.347	17.7483	17.7171	17.3848	17.6168	0.307371	-2.69295	0.205444
sp|P78417|GSTO1_HUMAN	sp|P78417|GSTO1_HUMAN	sp|P78417|GSTO1_HUMAN Glutathione S-transferase omega-1 OS=Homo sapiens OX=9606 GN=GSTO1 PE=1 SV=2	2	7.5	27.566	0	14.729	16856000	5	1	22.1973	21.5288	21.5167	18.4682	18.1228	18.8327	18.4745	21.3837	21.3267	16.5945	17.3671	17.4904	15.1887	16.6821	-3.0862	-3.27306	-1.79244
sp|O43681|ASNA_HUMAN	sp|O43681|ASNA_HUMAN	sp|O43681|ASNA_HUMAN ATPase ASNA1 OS=Homo sapiens OX=9606 GN=ASNA1 PE=1 SV=2	4	13.8	38.792	0	29.815	8627700	11	1	21.4478	21.2183	20.5123	17.1415	17.0414	17.9877	17.3902	20.1347	20.2379	17.8217	18.2602	18.3797	16.5511	17.7304	-1.66777	-3.66925	0.340146
sp|P33316|DUT_HUMAN	sp|P33316|DUT_HUMAN	sp|P33316|DUT_HUMAN Deoxyuridine 5-triphosphate nucleotidohydrolase, mitochondrial OS=Homo sapiens OX=9606 GN=DUT PE=1 SV=4	6	29	26.563	0	112.14	33687000	21	1	22.7473	23.3389	22.9679	16.8993	17.5752	17.6808	17.3851	21.2861	22.9951	15.5377	17.0031	17.6526	17.2674	17.3077	-2.63195	-5.63293	-0.0774167
sp|O43615|TIM44_HUMAN	sp|O43615|TIM44_HUMAN	sp|O43615|TIM44_HUMAN Mitochondrial import inner membrane translocase subunit TIM44 OS=Homo sapiens OX=9606 GN=TIMM44 PE=1 SV=2	1	3.1	51.355	0.002381	6.4115	897720	2	1	18.5171	18.2803	17.1779	17.0034	18.5564	18.048	17.8693	18.2156	16.7599	15.2941	15.7888	17.4841	16.7018	16.6582	-0.098313	-0.122503	-1.21104
sp|Q01658|NC2B_HUMAN	sp|Q01658|NC2B_HUMAN	sp|Q01658|NC2B_HUMAN Protein Dr1 OS=Homo sapiens OX=9606 GN=DR1 PE=1 SV=1	2	15.3	19.443	0	17.033	1460900	6	1	18.6876	19.0807	18.6822	17.2631	18.348	18.2842	17.9651	16.5536	16.6793	15.2891	16.5278	17.1658	16.2759	16.6565	0.482554	-0.851756	-1.30855

## Sheet: CLIP-MS_LFQ_imputed
Protein IDs	Majority protein IDs	Fasta headers	Peptides	Sequence coverage [%]	Mol. weight [kDa]	Q-value	Score	Intensity	MS/MS count	Number of proteins	avgAb	avgTF	avgIgG	Ab1	Ab2	Ab3	IgG1	IgG2	IgG3	TF1	TF2	TF3	Ab vs IgG
sp|P05783|K1C18_HUMAN;CON__H-INV:HIT000015463;CON__Q92764;sp|Q92764|KRT35_HUMAN;CON__Q497I4	sp|P05783|K1C18_HUMAN	sp|P05783|K1C18_HUMAN Keratin, type I cytoskeletal 18 OS=Homo sapiens OX=9606 GN=KRT18 PE=1 SV=2	61	85.1	48.057	0	323.31	11211000000	592	5	29.5873	29.3008	29.0682	29.919	29.6544	29.1884	29.1648	28.6597	29.3801	28.8148	29.4801	29.6076	0.519122
sp|P22626|ROA2_HUMAN	sp|P22626|ROA2_HUMAN	sp|P22626|ROA2_HUMAN Heterogeneous nuclear ribonucleoproteins A2/B1 OS=Homo sapiens OX=9606 GN=HNRNPA2B1 PE=1 SV=2	34	74.8	37.429	0	323.31	2754900000	197	1	27.1159	25.3335	23.1922	24.7388	28.1314	28.4776	23.36	23.0644	23.1521	25.1741	25.2025	25.6239	3.92379
sp|P08670|VIME_HUMAN;sp|P41219|PERI_HUMAN;sp|P17661|DESM_HUMAN;sp|Q16352|AINX_HUMAN;sp|P07197|NFM_HUMAN;sp|P07196|NFL_HUMAN;sp|P12036|NFH_HUMAN	sp|P08670|VIME_HUMAN	sp|P08670|VIME_HUMAN Vimentin OS=Homo sapiens OX=9606 GN=VIM PE=1 SV=4	72	97.2	53.651	0	323.31	6178300000	605	7	28.6347	28.4783	28.2359	28.6773	28.7903	28.4363	28.2375	28.253	28.2171	28.5778	28.4149	28.4421	0.398776
sp|P60709|ACTB_HUMAN;sp|P63267|ACTH_HUMAN;sp|P68133|ACTS_HUMAN;sp|P68032|ACTC_HUMAN;sp|P62736|ACTA_HUMAN;sp|Q6S8J3|POTEE_HUMAN;sp|A5A3E0|POTEF_HUMAN;sp|P0CG38|POTEI_HUMAN;sp|Q9BYX7|ACTBM_HUMAN;sp|P0CG39|POTEJ_HUMAN	sp|P60709|ACTB_HUMAN;sp|P63267|ACTH_HUMAN;sp|P68133|ACTS_HUMAN;sp|P68032|ACTC_HUMAN;sp|P62736|ACTA_HUMAN	sp|P60709|ACTB_HUMAN Actin, cytoplasmic 1 OS=Homo sapiens OX=9606 GN=ACTB PE=1 SV=1;sp|P63267|ACTH_HUMAN Actin, gamma-enteric smooth muscle OS=Homo sapiens OX=9606 GN=ACTG2 PE=1 SV=1;sp|P68133|ACTS_HUMAN Actin, alpha skeletal muscle OS=Homo sapiens OX=9606	28	73.3	41.736	0	323.31	2331500000	285	10	27.0075	27.238	26.8999	27.4402	26.9733	26.6091	27.3843	27.0107	26.3045	27.0064	27.3951	27.3124	0.107663
sp|P43243|MATR3_HUMAN	sp|P43243|MATR3_HUMAN	sp|P43243|MATR3_HUMAN Matrin-3 OS=Homo sapiens OX=9606 GN=MATR3 PE=1 SV=2	29	34.9	94.622	0	323.31	552180000	70	1	24.5997	21.6978	17.0048	21.0599	26.5818	26.1576	17.8057	18.0315	15.1772	21.4983	21.4118	22.1833	7.59496
sp|P52272|HNRPM_HUMAN	sp|P52272|HNRPM_HUMAN	sp|P52272|HNRPM_HUMAN Heterogeneous nuclear ribonucleoprotein M OS=Homo sapiens OX=9606 GN=HNRNPM PE=1 SV=3	40	52.3	77.515	0	323.31	582580000	127	1	24.8063	23.1441	21.1677	22.4353	26.1407	25.843	20.482	21.0325	21.9887	23.1223	23.0243	23.2857	3.6386
sp|P51991|ROA3_HUMAN	sp|P51991|ROA3_HUMAN	sp|P51991|ROA3_HUMAN Heterogeneous nuclear ribonucleoprotein A3 OS=Homo sapiens OX=9606 GN=HNRNPA3 PE=1 SV=2	14	34.7	39.594	0	323.31	412880000	55	1	24.4711	22.8647	16.8358	22.4443	25.405	25.5641	16.0444	14.8886	19.5743	23.0987	22.8632	22.6324	7.63538
sp|Q96PK6|RBM14_HUMAN	sp|Q96PK6|RBM14_HUMAN	sp|Q96PK6|RBM14_HUMAN RNA-binding protein 14 OS=Homo sapiens OX=9606 GN=RBM14 PE=1 SV=2	27	39.8	69.491	0	323.31	1060200000	140	1	25.9726	26.2855	17.4918	26.7362	25.8635	25.318	19.2689	15.0813	18.1252	25.9965	26.3124	26.5476	8.48081
sp|P09651|ROA1_HUMAN;sp|Q32P51|RA1L2_HUMAN	sp|P09651|ROA1_HUMAN	sp|P09651|ROA1_HUMAN Heterogeneous nuclear ribonucleoprotein A1 OS=Homo sapiens OX=9606 GN=HNRNPA1 PE=1 SV=5	14	40.3	38.746	0	265.08	434390000	64	2	24.7971	23.4027	21.8211	23.1109	26.1369	25.1436	21.6664	21.4586	22.3382	23.4843	23.1785	23.5453	2.97603
sp|Q15149|PLEC_HUMAN	sp|Q15149|PLEC_HUMAN	sp|Q15149|PLEC_HUMAN Plectin OS=Homo sapiens OX=9606 GN=PLEC PE=1 SV=3	85	21.2	531.78	0	323.31	529380000	250	1	25.0258	24.7964	25.1188	25.2734	25.2729	24.5312	25.1408	24.7895	25.4261	24.3599	25.0388	24.9904	-0.0930157
sp|P01857|IGHG1_HUMAN;sp|P0DOX5|IGG1_HUMAN;sp|P01860|IGHG3_HUMAN;sp|P01859|IGHG2_HUMAN;sp|P01861|IGHG4_HUMAN	sp|P01857|IGHG1_HUMAN;sp|P0DOX5|IGG1_HUMAN;sp|P01860|IGHG3_HUMAN	sp|P01857|IGHG1_HUMAN Immunoglobulin heavy constant gamma 1 OS=Homo sapiens OX=9606 GN=IGHG1 PE=1 SV=1;sp|P0DOX5|IGG1_HUMAN Immunoglobulin gamma-1 heavy chain OS=Homo sapiens OX=9606 PE=1 SV=2;sp|P01860|IGHG3_HUMAN Immunoglobulin heavy constant gamma 3 OS=	4	9.4	36.105	0	71.925	2862200000	93	5	23.6753	26.0662	29.4663	24.1095	22.6311	24.2855	29.5686	30.3875	28.4428	27.6594	25.4231	25.116	-5.79099
sp|P31943|HNRH1_HUMAN;sp|P55795|HNRH2_HUMAN	sp|P31943|HNRH1_HUMAN	sp|P31943|HNRH1_HUMAN Heterogeneous nuclear ribonucleoprotein H OS=Homo sapiens OX=9606 GN=HNRNPH1 PE=1 SV=4	16	41.6	49.229	0	323.31	220500000	72	2	23.9189	23.3413	19.2501	23.068	24.4885	24.2001	19.1588	19.8736	18.7178	23.2219	23.4382	23.3639	4.66877
sp|Q00839|HNRPU_HUMAN	sp|Q00839|HNRPU_HUMAN	sp|Q00839|HNRPU_HUMAN Heterogeneous nuclear ribonucleoprotein U OS=Homo sapiens OX=9606 GN=HNRNPU PE=1 SV=6	18	21.5	90.583	0	323.31	196870000	40	1	23.4399	21.6982	19.5628	21.5716	24.883	23.865	18.9126	18.7868	20.989	20.929	22.1741	21.9915	3.87711
sp|P07910|HNRPC_HUMAN;sp|P0DMR1|HNRC4_HUMAN;sp|O60812|HNRC1_HUMAN;sp|B7ZW38|HNRC3_HUMAN;sp|B2RXH8|HNRC2_HUMAN	sp|P07910|HNRPC_HUMAN	sp|P07910|HNRPC_HUMAN Heterogeneous nuclear ribonucleoproteins C1/C2 OS=Homo sapiens OX=9606 GN=HNRNPC PE=1 SV=4	7	22.9	33.67	0	323.31	88103000	21	5	22.4087	21.3535	19.0491	20.3283	23.1371	23.7607	18.3724	18.7294	20.0457	20.8441	21.676	21.5404	3.35954
sp|P35579|MYH9_HUMAN;sp|P35749|MYH11_HUMAN	sp|P35579|MYH9_HUMAN	sp|P35579|MYH9_HUMAN Myosin-9 OS=Homo sapiens OX=9606 GN=MYH9 PE=1 SV=4	42	25.8	226.53	0	323.31	265790000	142	2	23.9809	23.8813	23.1	24.3989	24.2678	23.276	23.1632	22.8017	23.335	23.6888	24.0627	23.8924	0.880923
sp|P38159|RBMX_HUMAN;sp|O75526|RMXL2_HUMAN;sp|Q8N7X1|RMXL3_HUMAN	sp|P38159|RBMX_HUMAN	sp|P38159|RBMX_HUMAN RNA-binding motif protein, X chromosome OS=Homo sapiens OX=9606 GN=RBMX PE=1 SV=3	21	43	42.331	0	323.31	241750000	68	3	23.9173	23.8223	17.853	24.2596	24.5982	22.8941	20.9275	16.9592	15.6723	23.5095	24.023	23.9345	6.06428
sp|P52597|HNRPF_HUMAN	sp|P52597|HNRPF_HUMAN	sp|P52597|HNRPF_HUMAN Heterogeneous nuclear ribonucleoprotein F OS=Homo sapiens OX=9606 GN=HNRNPF PE=1 SV=3	11	32.3	45.671	0	127.23	109910000	36	1	22.8335	22.4786	20.6407	22.507	23.2059	22.7875	20.465	20.7285	20.7286	21.9475	22.9862	22.5022	2.19277
sp|Q92945|FUBP2_HUMAN	sp|Q92945|FUBP2_HUMAN	sp|Q92945|FUBP2_HUMAN Far upstream element-binding protein 2 OS=Homo sapiens OX=9606 GN=KHSRP PE=1 SV=4	20	31.2	73.114	0	323.31	207060000	70	1	23.5175	24.2626	15.7045	24.2412	23.6137	22.6975	16.8217	14.8828	15.4092	24.0264	24.246	24.5154	7.81293
sp|P21333|FLNA_HUMAN	sp|P21333|FLNA_HUMAN	sp|P21333|FLNA_HUMAN Filamin-A OS=Homo sapiens OX=9606 GN=FLNA PE=1 SV=4	31	18.6	280.74	0	323.31	172790000	94	1	23.2737	23.4131	23.3295	23.6093	23.524	22.6877	23.5718	23.1299	23.2869	23.2811	23.4633	23.4948	-0.0558732
sp|Q12906|ILF3_HUMAN	sp|Q12906|ILF3_HUMAN	sp|Q12906|ILF3_HUMAN Interleukin enhancer-binding factor 3 OS=Homo sapiens OX=9606 GN=ILF3 PE=1 SV=3	9	15.4	95.337	0	323.31	67087000	24	1	22.1392	20.2036	16.8474	20.5289	23.4663	22.4226	15.2536	17.145	18.1435	19.7524	20.2505	20.6078	5.29185
sp|Q03001|DYST_HUMAN	sp|Q03001|DYST_HUMAN	sp|Q03001|DYST_HUMAN Dystonin OS=Homo sapiens OX=9606 GN=DST PE=1 SV=4	1	0.2	860.65	0	15.397	665360000	11	1	23.8111	25.3024	23.7283	26.9965	22.1177	22.319	24.579	24.5863	22.0197	25.7111	25.4169	24.7794	0.0827268
sp|Q92841|DDX17_HUMAN	sp|Q92841|DDX17_HUMAN	sp|Q92841|DDX17_HUMAN Probable ATP-dependent RNA helicase DDX17 OS=Homo sapiens OX=9606 GN=DDX17 PE=1 SV=2	12	17	80.272	0	323.31	123630000	38	1	22.7738	23.0499	17.4398	22.1693	23.8707	22.2814	15.7913	17.1173	19.4107	23.3385	22.9775	22.8338	5.33404
sp|P14866|HNRPL_HUMAN	sp|P14866|HNRPL_HUMAN	sp|P14866|HNRPL_HUMAN Heterogeneous nuclear ribonucleoprotein L OS=Homo sapiens OX=9606 GN=HNRNPL PE=1 SV=2	10	23.1	64.132	0	94.943	65832000	25	1	22.1838	21.1838	16.3197	21.1957	23.0975	22.2581	16.1554	15.6897	17.114	20.8379	21.6355	21.0782	5.86407
sp|P26599|PTBP1_HUMAN	sp|P26599|PTBP1_HUMAN	sp|P26599|PTBP1_HUMAN Polypyrimidine tract-binding protein 1 OS=Homo sapiens OX=9606 GN=PTBP1 PE=1 SV=1	8	25.4	57.221	0	80.804	40989000	20	1	21.817	19.3386	16.774	20.8081	22.391	22.2519	16.0332	16.103	18.1858	19.6703	20.6096	17.7358	5.04299
sp|Q15233|NONO_HUMAN	sp|Q15233|NONO_HUMAN	sp|Q15233|NONO_HUMAN Non-POU domain-containing octamer-binding protein OS=Homo sapiens OX=9606 GN=NONO PE=1 SV=4	9	24.2	54.231	0	193.57	68243000	37	1	22.2597	21.7537	18.5421	21.785	22.8166	22.1775	16.473	19.2504	19.903	21.0597	21.9217	22.2796	3.71758
sp|Q07666|KHDR1_HUMAN	sp|Q07666|KHDR1_HUMAN	sp|Q07666|KHDR1_HUMAN KH domain-containing, RNA-binding, signal transduction-associated protein 1 OS=Homo sapiens OX=9606 GN=KHDRBS1 PE=1 SV=1	6	18.7	48.227	0	45.419	32479000	18	1	21.2784	21.2944	16.7521	20.7498	21.3269	21.7585	15.7801	15.8325	18.6437	20.9436	21.5545	21.3852	4.52628
sp|P17844|DDX5_HUMAN	sp|P17844|DDX5_HUMAN	sp|P17844|DDX5_HUMAN Probable ATP-dependent RNA helicase DDX5 OS=Homo sapiens OX=9606 GN=DDX5 PE=1 SV=1	9	16.3	69.147	0	56.726	36651000	18	1	21.5616	20.1554	17.8522	21.1202	21.9264	21.6382	18.1576	16.4463	18.9527	19.4356	20.2555	20.775	3.70937
sp|O43707|ACTN4_HUMAN;sp|P35609|ACTN2_HUMAN;sp|Q08043|ACTN3_HUMAN	sp|O43707|ACTN4_HUMAN	sp|O43707|ACTN4_HUMAN Alpha-actinin-4 OS=Homo sapiens OX=9606 GN=ACTN4 PE=1 SV=2	12	18.9	104.85	0	92.735	70774000	33	3	21.8535	22.2014	21.4547	22.0595	21.8862	21.6148	21.4346	20.8688	22.0606	22.1481	22.4359	22.0202	0.398839
sp|P11142|HSP7C_HUMAN;sp|P54652|HSP72_HUMAN	sp|P11142|HSP7C_HUMAN	sp|P11142|HSP7C_HUMAN Heat shock cognate 71 kDa protein OS=Homo sapiens OX=9606 GN=HSPA8 PE=1 SV=1	9	20.1	70.897	0	126.24	91509000	39	2	22.4064	22.8097	22.5815	22.723	22.8948	21.6015	21.8658	22.5987	23.2799	22.3697	22.8484	23.2109	-0.175043
sp|O43390|HNRPR_HUMAN;sp|O60506|HNRPQ_HUMAN	sp|O43390|HNRPR_HUMAN	sp|O43390|HNRPR_HUMAN Heterogeneous nuclear ribonucleoprotein R OS=Homo sapiens OX=9606 GN=HNRNPR PE=1 SV=1	7	13.3	70.942	0	113.4	26356000	16	2	20.733	20.4141	15.1634	19.1824	21.4441	21.5726	15.1849	14.6014	15.7039	20.5818	19.9966	20.6639	5.56962
sp|P02545|LMNA_HUMAN	sp|P02545|LMNA_HUMAN	sp|P02545|LMNA_HUMAN Prelamin-A/C OS=Homo sapiens OX=9606 GN=LMNA PE=1 SV=1	13	27.6	74.139	0	130.76	49907000	30	1	21.4957	21.0515	19.9402	20.4612	22.5057	21.5202	19.507	19.9596	20.3541	21.3819	20.8516	20.9211	1.55548
sp|P61978|HNRPK_HUMAN	sp|P61978|HNRPK_HUMAN	sp|P61978|HNRPK_HUMAN Heterogeneous nuclear ribonucleoprotein K OS=Homo sapiens OX=9606 GN=HNRNPK PE=1 SV=1	7	19.4	50.976	0	55.385	34080000	13	1	21.0245	20.1008	17.3356	19.4912	22.0912	21.4909	14.337	17.8266	19.8431	19.3996	20.5255	20.3773	3.68889
sp|P58107|EPIPL_HUMAN	sp|P58107|EPIPL_HUMAN	sp|P58107|EPIPL_HUMAN Epiplakin OS=Homo sapiens OX=9606 GN=EPPK1 PE=1 SV=3	10	15.3	555.65	0	109.14	48530000	31	1	21.2639	21.3939	21.4026	21.0061	21.6591	21.1266	21.4499	21.0953	21.6626	21.2182	21.2234	21.7402	-0.138685
sp|Q9NXZ2|DDX43_HUMAN	sp|Q9NXZ2|DDX43_HUMAN	sp|Q9NXZ2|DDX43_HUMAN Probable ATP-dependent RNA helicase DDX43 OS=Homo sapiens OX=9606 GN=DDX43 PE=2 SV=2	1	2	72.843	0	6.7506	46211000	4	1	21.2653	21.7029	21.6627	21.5359	21.1613	21.0986	22.2946	22.6463	20.0471	22.3898	21.4253	21.2936	-0.3974
sp|Q9UHB6|LIMA1_HUMAN	sp|Q9UHB6|LIMA1_HUMAN	sp|Q9UHB6|LIMA1_HUMAN LIM domain and actin-binding protein 1 OS=Homo sapiens OX=9606 GN=LIMA1 PE=1 SV=1	5	7.1	85.225	0	38.708	28483000	16	1	20.3815	21.5347	20.1124	19.6133	20.4516	21.0797	20.9104	20.0682	19.3587	20.9313	21.7132	21.9595	0.26911
sp|P35637|FUS_HUMAN	sp|P35637|FUS_HUMAN	sp|P35637|FUS_HUMAN RNA-binding protein FUS OS=Homo sapiens OX=9606 GN=FUS PE=1 SV=1	5	12.5	53.425	0	72.023	84359000	26	1	21.8866	22.6326	16.7279	22.6437	21.9549	21.0612	17.3298	17.7365	15.1174	22.3466	22.8224	22.7287	5.15868
sp|P01282|VIP_HUMAN	sp|P01282|VIP_HUMAN	sp|P01282|VIP_HUMAN VIP peptides OS=Homo sapiens OX=9606 GN=VIP PE=1 SV=1	1	7.1	19.168	0	15.306	25525000	11	1	20.4281	21.4479	21.1331	19.8646	20.3932	21.0265	20.8416	22.2506	20.3072	21.447	20.9106	21.9861	-0.705016
sp|P23246|SFPQ_HUMAN	sp|P23246|SFPQ_HUMAN	sp|P23246|SFPQ_HUMAN Splicing factor, proline- and glutamine-rich OS=Homo sapiens OX=9606 GN=SFPQ PE=1 SV=2	5	9.5	76.149	0	60.901	87130000	14	1	21.7861	21.1809	17.8162	21.8888	22.5366	20.9328	16.0721	18.4009	18.9756	16.3822	22.7842	24.3764	3.96988
sp|P31942|HNRH3_HUMAN	sp|P31942|HNRH3_HUMAN	sp|P31942|HNRH3_HUMAN Heterogeneous nuclear ribonucleoprotein H3 OS=Homo sapiens OX=9606 GN=HNRNPH3 PE=1 SV=2	5	24.9	36.926	0	49.379	18630000	9	1	19.9826	18.586	16.348	17.6646	21.4129	20.8702	15.8979	15.4822	17.6639	18.4891	18.4254	18.8435	3.63457
sp|P10809|CH60_HUMAN	sp|P10809|CH60_HUMAN	sp|P10809|CH60_HUMAN 60 kDa heat shock protein, mitochondrial OS=Homo sapiens OX=9606 GN=HSPD1 PE=1 SV=2	2	5.9	61.054	0	323.31	78209000	19	1	20.4687	21.8644	24.6527	20.8724	19.6749	20.8588	24.0411	25.2091	24.708	22.2905	21.7788	21.524	-4.18406
sp|P07355|ANXA2_HUMAN;sp|A6NMY6|AXA2L_HUMAN	sp|P07355|ANXA2_HUMAN;sp|A6NMY6|AXA2L_HUMAN	sp|P07355|ANXA2_HUMAN Annexin A2 OS=Homo sapiens OX=9606 GN=ANXA2 PE=1 SV=2;sp|A6NMY6|AXA2L_HUMAN Putative annexin A2-like protein OS=Homo sapiens OX=9606 GN=ANXA2P2 PE=5 SV=2	4	14.5	38.604	0	29.141	13218000	9	2	20.1582	20.3546	20.8032	19.8155	19.8898	20.7695	20.1478	20.8105	21.4512	20.1818	19.832	21.0501	-0.644913
sp|Q01082|SPTB2_HUMAN	sp|Q01082|SPTB2_HUMAN	sp|Q01082|SPTB2_HUMAN Spectrin beta chain, non-erythrocytic 1 OS=Homo sapiens OX=9606 GN=SPTBN1 PE=1 SV=2	13	7.2	274.61	0	106.43	56781000	32	1	21.4368	21.6903	21.6931	21.7804	21.777	20.7531	22.1583	21.5822	21.3388	21.6585	21.9075	21.505	-0.256247
sp|P05496|AT5G1_HUMAN;sp|Q06055|AT5G2_HUMAN;sp|P48201|AT5G3_HUMAN	sp|P05496|AT5G1_HUMAN;sp|Q06055|AT5G2_HUMAN;sp|P48201|AT5G3_HUMAN	sp|P05496|AT5G1_HUMAN ATP synthase F(0) complex subunit C1, mitochondrial OS=Homo sapiens OX=9606 GN=ATP5MC1 PE=1 SV=2;sp|Q06055|AT5G2_HUMAN ATP synthase F(0) complex subunit C2, mitochondrial OS=Homo sapiens OX=9606 GN=ATP5MC2 PE=1 SV=1;sp|P48201|AT5G3_HU	2	27.9	14.277	0	203.51	27488000	13	3	20.2885	21.0475	22.6899	20.671	19.4603	20.7341	21.7738	22.7458	23.5502	21.085	21.141	20.9166	-2.40144
sp|Q14103|HNRPD_HUMAN	sp|Q14103|HNRPD_HUMAN	sp|Q14103|HNRPD_HUMAN Heterogeneous nuclear ribonucleoprotein D0 OS=Homo sapiens OX=9606 GN=HNRNPD PE=1 SV=1	3	8.7	38.434	0	22.766	18425000	9	1	18.9672	18.4788	17.2407	14.6256	21.5597	20.7163	16.5355	16.4132	18.7735	17.9438	18.8097	18.6829	1.72652
sp|Q15424|SAFB1_HUMAN	sp|Q15424|SAFB1_HUMAN	sp|Q15424|SAFB1_HUMAN Scaffold attachment factor B1 OS=Homo sapiens OX=9606 GN=SAFB PE=1 SV=4	7	13.2	102.64	0	181.51	49093000	24	1	21.4599	21.8659	15.0669	21.9254	21.7639	20.6903	15.3867	15.1666	14.6473	21.4763	21.5244	22.5971	6.393
sp|Q13148|TADBP_HUMAN	sp|Q13148|TADBP_HUMAN	sp|Q13148|TADBP_HUMAN TAR DNA-binding protein 43 OS=Homo sapiens OX=9606 GN=TARDBP PE=1 SV=1	5	18.8	44.739	0	58.632	33945000	14	1	21.1653	20.9683	15.113	21.1714	21.6499	20.6746	15.5995	13.6313	16.1082	20.4747	21.4665	20.9638	6.0523
sp|P62805|H4_HUMAN	sp|P62805|H4_HUMAN	sp|P62805|H4_HUMAN Histone H4 OS=Homo sapiens OX=9606 GN=HIST1H4A PE=1 SV=2	3	31.1	11.367	0	17.361	29055000	8	1	20.418	20.888	21.8238	21.2151	19.3673	20.6716	21.0877	21.8285	22.5551	21.1645	20.8928	20.6068	-1.40577
sp|Q9BQE3|TBA1C_HUMAN;sp|Q71U36|TBA1A_HUMAN;sp|P68363|TBA1B_HUMAN;sp|P0DPH8|TBA3D_HUMAN;sp|P0DPH7|TBA3C_HUMAN;sp|P68366|TBA4A_HUMAN;sp|Q9NY65|TBA8_HUMAN;sp|Q6PEY2|TBA3E_HUMAN;sp|A6NHL2|TBAL3_HUMAN	sp|Q9BQE3|TBA1C_HUMAN;sp|Q71U36|TBA1A_HUMAN;sp|P68363|TBA1B_HUMAN;sp|P0DPH8|TBA3D_HUMAN;sp|P0DPH7|TBA3C_HUMAN	sp|Q9BQE3|TBA1C_HUMAN Tubulin alpha-1C chain OS=Homo sapiens OX=9606 GN=TUBA1C PE=1 SV=1;sp|Q71U36|TBA1A_HUMAN Tubulin alpha-1A chain OS=Homo sapiens OX=9606 GN=TUBA1A PE=1 SV=1;sp|P68363|TBA1B_HUMAN Tubulin alpha-1B chain OS=Homo sapiens OX=9606 GN=TUBA1B	7	21.6	49.895	0	81.449	25817000	17	9	21.0969	20.7858	21.0037	21.5747	21.0767	20.6393	20.2842	21.1942	21.5326	20.2945	20.887	21.1758	0.0932287
sp|Q99729|ROAA_HUMAN	sp|Q99729|ROAA_HUMAN	sp|Q99729|ROAA_HUMAN Heterogeneous nuclear ribonucleoprotein A/B OS=Homo sapiens OX=9606 GN=HNRNPAB PE=1 SV=2	4	11.4	36.224	0	37.847	14190000	7	1	19.8423	17.1716	17.2281	17.8121	21.1028	20.6119	17.1877	17.4012	17.0953	16.8449	17.2832	17.3867	2.61419
sp|Q08211|DHX9_HUMAN	sp|Q08211|DHX9_HUMAN	sp|Q08211|DHX9_HUMAN ATP-dependent RNA helicase A OS=Homo sapiens OX=9606 GN=DHX9 PE=1 SV=4	7	8.3	140.96	0	69.768	30605000	13	1	20.6546	19.6192	15.6761	19.1784	22.2433	20.5421	15.517	15.2972	16.214	19.3002	19.9912	19.5663	4.97851
sp|Q5BKZ1|ZN326_HUMAN	sp|Q5BKZ1|ZN326_HUMAN	sp|Q5BKZ1|ZN326_HUMAN DBIRD complex subunit ZNF326 OS=Homo sapiens OX=9606 GN=ZNF326 PE=1 SV=2	6	14.9	65.653	0	57.027	19641000	13	1	20.172	19.6273	15.228	19.0249	21.0654	20.4257	14.578	15.1813	15.9248	19.6017	19.664	19.6162	4.94396
sp|Q13151|ROA0_HUMAN	sp|Q13151|ROA0_HUMAN	sp|Q13151|ROA0_HUMAN Heterogeneous nuclear ribonucleoprotein A0 OS=Homo sapiens OX=9606 GN=HNRNPA0 PE=1 SV=1	3	10.5	30.84	0	36.535	10286000	9	1	18.4142	19.4493	15.4051	15.1375	19.7228	20.3822	15.5996	14.1854	16.4304	20.8294	18.7217	18.7968	3.00901
sp|P63261|ACTG_HUMAN	sp|P63261|ACTG_HUMAN	sp|P63261|ACTG_HUMAN Actin, cytoplasmic 2 OS=Homo sapiens OX=9606 GN=ACTG1 PE=1 SV=1	28	73.3	41.792	0	88.222	36411000	14	1	20.5	21.0195	21.3593	21.1039	20.1699	20.2262	21.4445	21.9763	20.6569	21.3599	19.3894	22.3091	-0.859247
sp|O60333|KIF1B_HUMAN	sp|O60333|KIF1B_HUMAN	sp|O60333|KIF1B_HUMAN Kinesin-like protein KIF1B OS=Homo sapiens OX=9606 GN=KIF1B PE=1 SV=5	1	0.9	204.47	0	6.6055	65339000	6	1	21.5754	21.7855	21.7728	22.7096	22.0044	20.0121	22.6059	21.9503	20.7622	20.7763	22.1993	22.3809	-0.197454
sp|Q15717|ELAV1_HUMAN	sp|Q15717|ELAV1_HUMAN	sp|Q15717|ELAV1_HUMAN ELAV-like protein 1 OS=Homo sapiens OX=9606 GN=ELAVL1 PE=1 SV=2	4	16.3	36.091	0	39.261	26108000	13	1	20.3431	19.9019	16.2933	18.9873	22.0437	19.9982	14.1838	16.6833	18.0127	19.5242	19.9229	20.2586	4.04979
sp|Q8IVT2|MISP_HUMAN	sp|Q8IVT2|MISP_HUMAN	sp|Q8IVT2|MISP_HUMAN Mitotic interactor and substrate of PLK1 OS=Homo sapiens OX=9606 GN=MISP PE=1 SV=1	4	10	75.356	0	32.573	23750000	12	1	20.5568	21.2653	20.3225	21.0751	20.6291	19.9663	20.2691	20.1277	20.5708	21.0292	21.0037	21.7631	0.234312
sp|Q15365|PCBP1_HUMAN	sp|Q15365|PCBP1_HUMAN	sp|Q15365|PCBP1_HUMAN Poly(rC)-binding protein 1 OS=Homo sapiens OX=9606 GN=PCBP1 PE=1 SV=2	5	25	37.497	0	44.547	18947000	9	1	20.129	20.2001	19.0821	19.9265	20.5254	19.9352	18.9009	18.9636	19.3818	19.9738	19.9119	20.7146	1.04695
sp|P06748|NPM_HUMAN	sp|P06748|NPM_HUMAN	sp|P06748|NPM_HUMAN Nucleophosmin OS=Homo sapiens OX=9606 GN=NPM1 PE=1 SV=2	2	17	32.575	0	26.563	10362000	4	1	18.0506	20.3524	20.0025	19.3633	14.8745	19.9138	19.499	20.1216	20.3869	20.418	20.1675	20.4715	-1.95195
sp|P18583|SON_HUMAN	sp|P18583|SON_HUMAN	sp|P18583|SON_HUMAN Protein SON OS=Homo sapiens OX=9606 GN=SON PE=1 SV=4	1	0.7	263.83	1	-2	8272300	2	1	16.9262	17.2452	20.3021	15.928	15.0106	19.8399	21.2295	21.2453	18.4314	15.7294	15.1021	20.9043	-3.37589
sp|P14625|ENPL_HUMAN	sp|P14625|ENPL_HUMAN	sp|P14625|ENPL_HUMAN Endoplasmin OS=Homo sapiens OX=9606 GN=HSP90B1 PE=1 SV=1	3	7.6	92.468	0	162.85	29198000	5	1	18.127	20.645	22.8828	15.4186	19.1424	19.82	23.4697	23.4072	21.7716	21.4469	20.8666	19.6216	-4.75586
sp|P68104|EF1A1_HUMAN;sp|Q5VTE0|EF1A3_HUMAN;sp|Q05639|EF1A2_HUMAN	sp|P68104|EF1A1_HUMAN;sp|Q5VTE0|EF1A3_HUMAN;sp|Q05639|EF1A2_HUMAN	sp|P68104|EF1A1_HUMAN Elongation factor 1-alpha 1 OS=Homo sapiens OX=9606 GN=EEF1A1 PE=1 SV=1;sp|Q5VTE0|EF1A3_HUMAN Putative elongation factor 1-alpha-like 3 OS=Homo sapiens OX=9606 GN=EEF1A1P5 PE=5 SV=1;sp|Q05639|EF1A2_HUMAN Elongation factor 1-alpha 2 OS	4	13	50.14	0	55.554	16909000	11	3	18.679	19.5842	20.4819	14.9832	21.2569	19.7969	20.1241	20.4223	20.8993	19.6169	20.3007	18.835	-1.80295
sp|P07437|TBB5_HUMAN;sp|Q9BVA1|TBB2B_HUMAN;sp|Q13885|TBB2A_HUMAN;sp|Q13509|TBB3_HUMAN;sp|A6NNZ2|TBB8L_HUMAN;sp|Q9BUF5|TBB6_HUMAN;sp|Q9H4B7|TBB1_HUMAN;CON__ENSEMBL:ENSBTAP00000025008	sp|P07437|TBB5_HUMAN;sp|Q9BVA1|TBB2B_HUMAN;sp|Q13885|TBB2A_HUMAN;sp|Q13509|TBB3_HUMAN	sp|P07437|TBB5_HUMAN Tubulin beta chain OS=Homo sapiens OX=9606 GN=TUBB PE=1 SV=2;sp|Q9BVA1|TBB2B_HUMAN Tubulin beta-2B chain OS=Homo sapiens OX=9606 GN=TUBB2B PE=1 SV=1;sp|Q13885|TBB2A_HUMAN Tubulin beta-2A chain OS=Homo sapiens OX=9606 GN=TUBB2A PE=1 SV=	10	28.4	49.67	0	65.632	17731000	20	8	19.2798	20.9176	19.5925	18.991	19.0729	19.7755	20.2206	18.7153	19.8415	19.9506	21.3182	21.4841	-0.312676
sp|Q8N7Z5|ANR31_HUMAN	sp|Q8N7Z5|ANR31_HUMAN	sp|Q8N7Z5|ANR31_HUMAN Putative ankyrin repeat domain-containing protein 31 OS=Homo sapiens OX=9606 GN=ANKRD31 PE=5 SV=2	1	1.1	210.81	0	6.8905	66499000	1	1	21.3545	21.8055	22.1435	22.9167	21.3819	19.765	23.1871	22.9662	20.2772	20.9781	22.2536	22.1848	-0.788947
sp|P08238|HS90B_HUMAN;sp|P07900|HS90A_HUMAN;sp|Q14568|HS902_HUMAN;sp|Q58FF8|H90B2_HUMAN	sp|P08238|HS90B_HUMAN;sp|P07900|HS90A_HUMAN	sp|P08238|HS90B_HUMAN Heat shock protein HSP 90-beta OS=Homo sapiens OX=9606 GN=HSP90AB1 PE=1 SV=4;sp|P07900|HS90A_HUMAN Heat shock protein HSP 90-alpha OS=Homo sapiens OX=9606 GN=HSP90AA1 PE=1 SV=5	6	15.6	83.263	0	39.427	11198000	9	4	19.0659	19.0469	21.5508	18.8989	18.5776	19.7211	21.7765	20.5702	22.3056	19.4345	18.9769	18.7292	-2.48493
sp|P15924|DESP_HUMAN	sp|P15924|DESP_HUMAN	sp|P15924|DESP_HUMAN Desmoplakin OS=Homo sapiens OX=9606 GN=DSP PE=1 SV=3	9	4.1	331.77	0	60.909	22767000	15	1	20.313	20.2534	20.3716	20.4882	20.819	19.6317	20.1653	20.3759	20.5737	19.7278	20.6187	20.4138	-0.0586828
sp|P04406|G3P_HUMAN	sp|P04406|G3P_HUMAN	sp|P04406|G3P_HUMAN Glyceraldehyde-3-phosphate dehydrogenase OS=Homo sapiens OX=9606 GN=GAPDH PE=1 SV=3	6	34.9	36.053	0	178.41	34751000	21	1	19.9581	20.5913	23.0952	19.3795	20.8733	19.6215	22.9969	22.7479	23.5407	21.1411	20.3319	20.3011	-3.13711
sp|P04075|ALDOA_HUMAN	sp|P04075|ALDOA_HUMAN	sp|P04075|ALDOA_HUMAN Fructose-bisphosphate aldolase A OS=Homo sapiens OX=9606 GN=ALDOA PE=1 SV=2	3	18.1	39.42	0	40.891	19208000	17	1	19.7746	20.4321	22.219	20.1862	19.529	19.6088	21.9232	21.8371	22.8966	20.5585	20.3511	20.3868	-2.44432
sp|Q02413|DSG1_HUMAN	sp|Q02413|DSG1_HUMAN	sp|Q02413|DSG1_HUMAN Desmoglein-1 OS=Homo sapiens OX=9606 GN=DSG1 PE=1 SV=2	4	6.8	113.75	0	32.385	14308000	12	1	19.3393	20.5684	18.2528	20.0469	18.4273	19.5439	20.0121	20.8992	13.8472	20.866	20.5637	20.2756	1.08652
sp|P39023|RL3_HUMAN	sp|P39023|RL3_HUMAN	sp|P39023|RL3_HUMAN 60S ribosomal protein L3 OS=Homo sapiens OX=9606 GN=RPL3 PE=1 SV=2	2	9.7	46.108	0	48.804	12424000	4	1	17.83	18.8866	22.1876	15.6478	18.3814	19.4608	20.7312	21.344	24.4876	18.7469	18.7729	19.1401	-4.35763
sp|P62917|RL8_HUMAN	sp|P62917|RL8_HUMAN	sp|P62917|RL8_HUMAN 60S ribosomal protein L8 OS=Homo sapiens OX=9606 GN=RPL8 PE=1 SV=2	1	6.2	28.024	0	6.6452	33748000	4	1	20.038	20.9995	15.9674	20.1914	20.5303	19.3924	15.7845	15.5737	16.5441	18.4773	20.84	23.6812	4.07061
sp|P52907|CAZA1_HUMAN	sp|P52907|CAZA1_HUMAN	sp|P52907|CAZA1_HUMAN F-actin-capping protein subunit alpha-1 OS=Homo sapiens OX=9606 GN=CAPZA1 PE=1 SV=3	2	11.9	32.922	0	11.795	11262000	2	1	18.0672	18.511	16.1341	18.8405	15.9795	19.3815	15.099	16.6529	16.6505	18.6141	17.8394	19.0795	1.93304
sp|Q9Y336|SIGL9_HUMAN	sp|Q9Y336|SIGL9_HUMAN	sp|Q9Y336|SIGL9_HUMAN Sialic acid-binding Ig-like lectin 9 OS=Homo sapiens OX=9606 GN=SIGLEC9 PE=1 SV=2	2	7.1	50.081	0	14.754	9783600	14	1	18.5528	19.1607	20.7362	18.563	17.7714	19.3241	20.3521	20.4078	21.4487	19.3589	19.2499	18.8734	-2.18336
sp|P81605|DCD_HUMAN	sp|P81605|DCD_HUMAN	sp|P81605|DCD_HUMAN Dermcidin OS=Homo sapiens OX=9606 GN=DCD PE=1 SV=2	3	22.7	11.284	0	21.204	42177000	16	1	20.8684	21.0924	21.7474	21.894	21.4154	19.2957	21.5695	21.5391	22.1335	20.9032	21.4877	20.8861	-0.879021
sp|Q9NWH9|SLTM_HUMAN	sp|Q9NWH9|SLTM_HUMAN	sp|Q9NWH9|SLTM_HUMAN SAFB-like transcription modulator OS=Homo sapiens OX=9606 GN=SLTM PE=1 SV=2	3	4.6	117.15	0	66.277	8244200	7	1	18.7928	18.6225	15.9895	17.2837	19.8442	19.2503	15.3482	17.1707	15.4497	17.7851	19.3586	18.7238	2.80322
sp|Q99880|H2B1L_HUMAN;sp|Q99879|H2B1M_HUMAN;sp|Q99877|H2B1N_HUMAN;sp|Q93079|H2B1H_HUMAN;sp|Q5QNW6|H2B2F_HUMAN;sp|Q16778|H2B2E_HUMAN;sp|P62807|H2B1C_HUMAN;sp|P58876|H2B1D_HUMAN;sp|P57053|H2BFS_HUMAN;sp|P33778|H2B1B_HUMAN;sp|P23527|H2B1O_HUMAN;sp|P06899|H2B1J_HUMAN;sp|O60814|H2B1K_HUMAN;sp|Q8N257|H2B3B_HUMAN;sp|Q96A08|H2B1A_HUMAN	sp|Q99880|H2B1L_HUMAN;sp|Q99879|H2B1M_HUMAN;sp|Q99877|H2B1N_HUMAN;sp|Q93079|H2B1H_HUMAN;sp|Q5QNW6|H2B2F_HUMAN;sp|Q16778|H2B2E_HUMAN;sp|P62807|H2B1C_HUMAN;sp|P58876|H2B1D_HUMAN;sp|P57053|H2BFS_HUMAN;sp|P33778|H2B1B_HUMAN;sp|P23527|H2B1O_HUMAN;sp|P06899|H2B1J_HUMAN;sp|O60814|H2B1K_HUMAN;sp|Q8N257|H2B3B_HUMAN;sp|Q96A08|H2B1A_HUMAN	sp|Q99880|H2B1L_HUMAN Histone H2B type 1-L OS=Homo sapiens OX=9606 GN=HIST1H2BL PE=1 SV=3;sp|Q99879|H2B1M_HUMAN Histone H2B type 1-M OS=Homo sapiens OX=9606 GN=HIST1H2BM PE=1 SV=3;sp|Q99877|H2B1N_HUMAN Histone H2B type 1-N OS=Homo sapiens OX=9606 GN=HIST1H	2	17.5	13.952	0	13.525	6882200	6	15	17.7523	19.0018	19.4796	18.5565	15.5544	19.1458	17.8747	20.3221	20.2419	19.3221	18.8831	18.8004	-1.72732
sp|P0DMV8|HS71A_HUMAN;sp|P0DMV9|HS71B_HUMAN;sp|P34931|HS71L_HUMAN	sp|P0DMV8|HS71A_HUMAN;sp|P0DMV9|HS71B_HUMAN	sp|P0DMV8|HS71A_HUMAN Heat shock 70 kDa protein 1A OS=Homo sapiens OX=9606 GN=HSPA1A PE=1 SV=1;sp|P0DMV9|HS71B_HUMAN Heat shock 70 kDa protein 1B OS=Homo sapiens OX=9606 GN=HSPA1B PE=1 SV=1	6	12.2	70.051	0	38.26	13618000	9	3	19.7547	19.5066	19.4044	20.8982	19.2945	19.0713	19.1718	19.1951	19.8465	19.1414	19.9977	19.3806	0.350227
sp|P62987|RL40_HUMAN;sp|P62979|RS27A_HUMAN;sp|P0CG47|UBB_HUMAN;sp|P0CG48|UBC_HUMAN	sp|P62987|RL40_HUMAN;sp|P62979|RS27A_HUMAN;sp|P0CG47|UBB_HUMAN;sp|P0CG48|UBC_HUMAN	sp|P62987|RL40_HUMAN Ubiquitin-60S ribosomal protein L40 OS=Homo sapiens OX=9606 GN=UBA52 PE=1 SV=2;sp|P62979|RS27A_HUMAN Ubiquitin-40S ribosomal protein S27a OS=Homo sapiens OX=9606 GN=RPS27A PE=1 SV=2;sp|P0CG47|UBB_HUMAN Polyubiquitin-B OS=Homo sapiens O	3	24.2	14.728	0	32.533	12620000	8	4	17.9843	20.3031	19.2729	15.4123	19.4784	19.0622	17.9554	19.9079	19.9553	20.0617	20.7741	20.0734	-1.28859
sp|P68371|TBB4B_HUMAN;sp|P04350|TBB4A_HUMAN;sp|Q3ZCM7|TBB8_HUMAN	sp|P68371|TBB4B_HUMAN	sp|P68371|TBB4B_HUMAN Tubulin beta-4B chain OS=Homo sapiens OX=9606 GN=TUBB4B PE=1 SV=1	7	18	49.83	0	11.721	5289000	4	3	17.5768	18.9137	18.3651	15.2084	18.4645	19.0575	16.9462	18.6841	19.4649	18.4922	19.2787	18.9701	-0.788303
sp|O15027|SC16A_HUMAN	sp|O15027|SC16A_HUMAN	sp|O15027|SC16A_HUMAN Protein transport protein Sec16A OS=Homo sapiens OX=9606 GN=SEC16A PE=1 SV=4	6	4.8	251.89	0	48.76	29246000	14	1	19.9398	21.9311	15.954	21.3444	19.4332	19.0418	14.5487	16.6271	16.6864	21.7536	22.1582	21.8815	3.98577
sp|Q96I24|FUBP3_HUMAN	sp|Q96I24|FUBP3_HUMAN	sp|Q96I24|FUBP3_HUMAN Far upstream element-binding protein 3 OS=Homo sapiens OX=9606 GN=FUBP3 PE=1 SV=2	4	11.2	61.64	0	21.651	6010300	4	1	18.9678	17.4473	15.1882	18.758	19.1564	18.989	15.0105	15.1807	15.3735	16.3696	16.8601	19.1123	3.77956
sp|Q14151|SAFB2_HUMAN	sp|Q14151|SAFB2_HUMAN	sp|Q14151|SAFB2_HUMAN Scaffold attachment factor B2 OS=Homo sapiens OX=9606 GN=SAFB2 PE=1 SV=1	5	10.6	107.47	0	32.603	4892500	4	1	18.654	17.7283	15.4968	18.6141	18.3599	18.9879	15.1235	14.4209	16.9461	18.3643	19.4946	15.326	3.15714
sp|Q92804|RBP56_HUMAN	sp|Q92804|RBP56_HUMAN	sp|Q92804|RBP56_HUMAN TATA-binding protein-associated factor 2N OS=Homo sapiens OX=9606 GN=TAF15 PE=1 SV=1	4	13.9	61.829	0	39.117	8271100	11	1	19.2742	18.1775	15.0856	18.9178	19.933	18.9717	15.9533	14.5281	14.7753	18.4951	18.2468	17.7906	4.1886
sp|P38646|GRP75_HUMAN	sp|P38646|GRP75_HUMAN	sp|P38646|GRP75_HUMAN Stress-70 protein, mitochondrial OS=Homo sapiens OX=9606 GN=HSPA9 PE=1 SV=2	4	9.7	73.68	0	32.932	9055800	10	1	17.3064	19.3251	21.431	16.214	16.7884	18.9169	21.2125	21.4644	21.6162	19.7005	19.3863	18.8883	-4.12459
sp|O75369|FLNB_HUMAN	sp|O75369|FLNB_HUMAN	sp|O75369|FLNB_HUMAN Filamin-B OS=Homo sapiens OX=9606 GN=FLNB PE=1 SV=2	9	5.1	278.16	0	49.542	10168000	12	1	18.8329	19.4751	19.6302	18.135	19.4721	18.8917	19.9151	19.6104	19.3651	19.1661	19.7669	19.4922	-0.797296
sp|P62995|TRA2B_HUMAN	sp|P62995|TRA2B_HUMAN	sp|P62995|TRA2B_HUMAN Transformer-2 protein homolog beta OS=Homo sapiens OX=9606 GN=TRA2B PE=1 SV=1	2	9	33.665	0	12.066	5014900	2	1	17.3855	18.2097	14.6173	14.1359	19.3192	18.7015	14.8825	13.6136	15.3556	18.3617	18.1275	18.1399	2.76826
sp|Q9BUJ2|HNRL1_HUMAN	sp|Q9BUJ2|HNRL1_HUMAN	sp|Q9BUJ2|HNRL1_HUMAN Heterogeneous nuclear ribonucleoprotein U-like protein 1 OS=Homo sapiens OX=9606 GN=HNRNPUL1 PE=1 SV=2	5	10.3	95.737	0	40.433	13361000	8	1	19.3835	16.7244	15.9033	18.4278	21.0383	18.6844	13.0799	17.8557	16.7744	15.9907	18.2273	15.9553	3.48016
sp|Q8WX93|PALLD_HUMAN	sp|Q8WX93|PALLD_HUMAN	sp|Q8WX93|PALLD_HUMAN Palladin OS=Homo sapiens OX=9606 GN=PALLD PE=1 SV=3	2	2.3	150.56	0	15.909	5472500	5	1	17.6176	19.452	17.7592	15.9359	18.3619	18.5549	16.0704	18.5993	18.6081	19.6334	19.1103	19.6123	-0.141661
sp|P31944|CASPE_HUMAN	sp|P31944|CASPE_HUMAN	sp|P31944|CASPE_HUMAN Caspase-14 OS=Homo sapiens OX=9606 GN=CASP14 PE=1 SV=2	1	4.5	27.679	0.0047619	6.2222	4852000	2	1	18.3089	17.9984	16.9976	17.745	18.6548	18.527	15.8539	16.2803	18.8586	18.2075	15.9524	19.8354	1.31135
sp|P55265|DSRAD_HUMAN	sp|P55265|DSRAD_HUMAN	sp|P55265|DSRAD_HUMAN Double-stranded RNA-specific adenosine deaminase OS=Homo sapiens OX=9606 GN=ADAR PE=1 SV=4	2	2.4	136.06	0	11.8	2253500	3	1	17.7411	16.0542	15.4648	16.5954	18.102	18.5258	15.9808	15.5945	14.819	15.5083	15.9878	16.6665	2.27633
sp|P35030|TRY3_HUMAN	sp|P35030|TRY3_HUMAN	sp|P35030|TRY3_HUMAN Trypsin-3 OS=Homo sapiens OX=9606 GN=PRSS3 PE=1 SV=2	1	4.3	32.528	0	6.4346	3657400	3	1	16.0741	16.1186	20.253	14.7759	15.0127	18.4337	19.9847	19.9704	20.804	18.7264	13.8582	15.7711	-4.1789
sp|P05109|S10A8_HUMAN	sp|P05109|S10A8_HUMAN	sp|P05109|S10A8_HUMAN Protein S100-A8 OS=Homo sapiens OX=9606 GN=S100A8 PE=1 SV=1	1	11.8	10.834	0	6.5337	6422000	5	1	18.7555	18.0047	17.0398	19.6114	18.2466	18.4085	16.7253	14.7298	19.6644	15.7742	19.836	18.404	1.71563
sp|P61626|LYSC_HUMAN	sp|P61626|LYSC_HUMAN	sp|P61626|LYSC_HUMAN Lysozyme C OS=Homo sapiens OX=9606 GN=LYZ PE=1 SV=1	1	8.1	16.537	0	6.9785	5511100	5	1	18.3356	17.8627	18.9998	18.1485	18.5442	18.314	18.7545	19.2783	18.9666	15.5785	18.8869	19.1226	-0.664251
sp|Q13547|HDAC1_HUMAN;sp|Q92769|HDAC2_HUMAN	sp|Q13547|HDAC1_HUMAN;sp|Q92769|HDAC2_HUMAN	sp|Q13547|HDAC1_HUMAN Histone deacetylase 1 OS=Homo sapiens OX=9606 GN=HDAC1 PE=1 SV=1;sp|Q92769|HDAC2_HUMAN Histone deacetylase 2 OS=Homo sapiens OX=9606 GN=HDAC2 PE=1 SV=2	1	2.5	55.102	1	-2	2035300	2	2	17.4843	15.9246	16.6809	16.2957	17.8532	18.3041	16.7173	16.396	16.9294	15.9768	15.2352	16.5618	0.803421
sp|Q6ZRV2|FA83H_HUMAN	sp|Q6ZRV2|FA83H_HUMAN	sp|Q6ZRV2|FA83H_HUMAN Protein FAM83H OS=Homo sapiens OX=9606 GN=FAM83H PE=1 SV=3	1	1.4	127.12	0.0050251	6.3347	3448300	5	1	17.9511	17.4065	15.6364	18.3277	17.2995	18.2261	16.2237	14.7323	15.9532	14.7293	18.2813	19.209	2.31473
sp|O00148|DX39A_HUMAN;sp|Q13838|DX39B_HUMAN	sp|O00148|DX39A_HUMAN;sp|Q13838|DX39B_HUMAN	sp|O00148|DX39A_HUMAN ATP-dependent RNA helicase DDX39A OS=Homo sapiens OX=9606 GN=DDX39A PE=1 SV=2;sp|Q13838|DX39B_HUMAN Spliceosome RNA helicase DDX39B OS=Homo sapiens OX=9606 GN=DDX39B PE=1 SV=1	2	5.6	49.129	0	13.167	3656700	3	2	17.8051	17.5932	16.6466	17.0002	18.2255	18.1895	16.2674	15.2512	18.4212	17.0621	18.2792	17.4383	1.15846
sp|Q16643|DREB_HUMAN	sp|Q16643|DREB_HUMAN	sp|Q16643|DREB_HUMAN Drebrin OS=Homo sapiens OX=9606 GN=DBN1 PE=1 SV=4	5	15.3	71.428	0	80.124	27754000	15	1	20.2174	20.6965	19.5676	21.0303	21.487	18.1348	17.6455	20.0696	20.9878	20.3988	21.1765	20.5141	0.649709
sp|P14923|PLAK_HUMAN	sp|P14923|PLAK_HUMAN	sp|P14923|PLAK_HUMAN Junction plakoglobin OS=Homo sapiens OX=9606 GN=JUP PE=1 SV=3	5	8.7	81.744	0	29.999	9151000	12	1	18.8527	19.5737	18.6996	19.438	19.1477	17.9724	18.3336	18.9149	18.8504	19.0357	20.0091	19.6764	0.153051
sp|P11021|BIP_HUMAN	sp|P11021|BIP_HUMAN	sp|P11021|BIP_HUMAN Endoplasmic reticulum chaperone BiP OS=Homo sapiens OX=9606 GN=HSPA5 PE=1 SV=2	3	7.6	72.332	0	18.743	7602700	6	1	18.843	19.0246	20.0117	20.1525	18.5151	17.8615	20.1325	19.517	20.3855	18.749	18.9391	19.3857	-1.16865
sp|P31025|LCN1_HUMAN;sp|Q5VSP4|LC1L1_HUMAN	sp|P31025|LCN1_HUMAN;sp|Q5VSP4|LC1L1_HUMAN	sp|P31025|LCN1_HUMAN Lipocalin-1 OS=Homo sapiens OX=9606 GN=LCN1 PE=1 SV=1;sp|Q5VSP4|LC1L1_HUMAN Putative lipocalin 1-like protein 1 OS=Homo sapiens OX=9606 GN=LCN1P1 PE=5 SV=1	2	12.5	19.25	0	12.313	4643000	3	2	18.1522	18.1338	16.0983	19.4781	17.2196	17.7589	15.8642	16.0022	16.4285	17.8122	17.9795	18.6097	2.05386
sp|P68871|HBB_HUMAN	sp|P68871|HBB_HUMAN	sp|P68871|HBB_HUMAN Hemoglobin subunit beta OS=Homo sapiens OX=9606 GN=HBB PE=1 SV=2	1	8.8	15.998	0	7.5524	4782400	5	1	17.8061	18.544	19.1719	18.7797	16.9116	17.7271	18.7949	19.0782	19.6427	19.0608	18.3602	18.211	-1.36584
sp|P26641|EF1G_HUMAN	sp|P26641|EF1G_HUMAN	sp|P26641|EF1G_HUMAN Elongation factor 1-gamma OS=Homo sapiens OX=9606 GN=EEF1G PE=1 SV=3	1	3	50.118	0	8.7062	3397900	1	1	17.5837	17.5531	17.5589	16.5629	18.486	17.7022	16.3925	17.3149	18.9692	17.4767	16.9877	18.1947	0.0248458
sp|Q9H0D6|XRN2_HUMAN	sp|Q9H0D6|XRN2_HUMAN	sp|Q9H0D6|XRN2_HUMAN 5-3 exoribonuclease 2 OS=Homo sapiens OX=9606 GN=XRN2 PE=1 SV=1	2	3.3	108.58	0	12.85	2098500	2	1	17.2713	17.0755	15.6794	16.6789	17.4792	17.6559	14.6893	15.2784	17.0706	17.0835	16.9621	17.181	1.5919
sp|O15195|VILL_HUMAN	sp|O15195|VILL_HUMAN	sp|O15195|VILL_HUMAN Villin-like protein OS=Homo sapiens OX=9606 GN=VILL PE=2 SV=3	1	3.3	95.906	0	8.8637	33886000	3	1	17.4636	19.3239	22.4705	16.117	18.6898	17.584	24.5314	22.9171	19.963	19.7777	18.5202	19.6737	-5.00689
sp|Q10570|CPSF1_HUMAN	sp|Q10570|CPSF1_HUMAN	sp|Q10570|CPSF1_HUMAN Cleavage and polyadenylation specificity factor subunit 1 OS=Homo sapiens OX=9606 GN=CPSF1 PE=1 SV=2	4	4.1	160.88	0	41.956	26489000	12	1	18.1707	20.8587	15.4045	22.7194	14.2277	17.565	15.2811	15.1111	15.8214	20.9476	21.4794	20.1492	2.76615
sp|Q13435|SF3B2_HUMAN	sp|Q13435|SF3B2_HUMAN	sp|Q13435|SF3B2_HUMAN Splicing factor 3B subunit 2 OS=Homo sapiens OX=9606 GN=SF3B2 PE=1 SV=2	2	3.9	100.23	0	18.572	9253400	7	1	18.4293	20.077	14.5753	20.3101	17.4763	17.5016	14.6619	13.974	15.0899	19.8475	20.0381	20.3456	3.85405
sp|Q86V48|LUZP1_HUMAN	sp|Q86V48|LUZP1_HUMAN	sp|Q86V48|LUZP1_HUMAN Leucine zipper protein 1 OS=Homo sapiens OX=9606 GN=LUZP1 PE=1 SV=2	2	2.3	120.27	0	12.004	1580000	2	1	16.558	16.6018	15.5468	15.3404	16.9823	17.3512	14.7633	16.0155	15.8616	16.9955	17.3924	15.4176	1.01118
sp|O00571|DDX3X_HUMAN	sp|O00571|DDX3X_HUMAN	sp|O00571|DDX3X_HUMAN ATP-dependent RNA helicase DDX3X OS=Homo sapiens OX=9606 GN=DDX3X PE=1 SV=3	2	2.6	73.243	0	12.466	1387800	2	1	16.5622	17.0398	15.2211	16.0116	16.4673	17.2078	13.7078	17.262	14.6933	17.1895	16.8096	17.1204	1.34118
sp|P31327|CPSM_HUMAN	sp|P31327|CPSM_HUMAN	sp|P31327|CPSM_HUMAN Carbamoyl-phosphate synthase [ammonia], mitochondrial OS=Homo sapiens OX=9606 GN=CPS1 PE=1 SV=2	1	1.7	164.94	0	8.4284	3872000	3	1	15.5097	17.604	20.5722	15.068	14.4656	16.9953	19.5693	20.6419	21.5054	18.9776	17.7537	16.0809	-5.06258
sp|O60361|NDK8_HUMAN;sp|P22392|NDKB_HUMAN;sp|P15531|NDKA_HUMAN	sp|O60361|NDK8_HUMAN;sp|P22392|NDKB_HUMAN;sp|P15531|NDKA_HUMAN	sp|O60361|NDK8_HUMAN Putative nucleoside diphosphate kinase OS=Homo sapiens OX=9606 GN=NME2P1 PE=5 SV=1;sp|P22392|NDKB_HUMAN Nucleoside diphosphate kinase B OS=Homo sapiens OX=9606 GN=NME2 PE=1 SV=1;sp|P15531|NDKA_HUMAN Nucleoside diphosphate kinase A OS=H	1	12.4	15.529	0	6.8758	1056700	1	3	15.8165	16.9227	16.1175	15.017	15.5492	16.8833	15.1363	17.7507	15.4654	17.0538	16.7456	16.9687	-0.300957
sp|P60660|MYL6_HUMAN;sp|P14649|MYL6B_HUMAN	sp|P60660|MYL6_HUMAN;sp|P14649|MYL6B_HUMAN	sp|P60660|MYL6_HUMAN Myosin light polypeptide 6 OS=Homo sapiens OX=9606 GN=MYL6 PE=1 SV=2;sp|P14649|MYL6B_HUMAN Myosin light chain 6B OS=Homo sapiens OX=9606 GN=MYL6B PE=1 SV=1	1	8.6	16.93	0.0045662	6.0557	3123100	1	2	17.3659	17.7319	17.2357	17.0555	18.2051	16.8371	17.038	16.9087	17.7604	17.1762	17.9216	18.0979	0.130236
sp|P12814|ACTN1_HUMAN	sp|P12814|ACTN1_HUMAN	sp|P12814|ACTN1_HUMAN Alpha-actinin-1 OS=Homo sapiens OX=9606 GN=ACTN1 PE=1 SV=2	4	5.6	103.06	0	6.7269	1600600	2	1	16.7652	16.9112	15.9715	16.6817	16.8587	16.7554	16.9157	14.4226	16.5762	16.5414	16.313	17.8792	0.793708
sp|P30049|ATPD_HUMAN	sp|P30049|ATPD_HUMAN	sp|P30049|ATPD_HUMAN ATP synthase subunit delta, mitochondrial OS=Homo sapiens OX=9606 GN=ATP5F1D PE=1 SV=2	1	11.9	17.49	0	6.4291	1885800	3	1	15.675	15.8279	19.5812	15.1591	15.1909	16.6749	18.8075	20.3011	19.6351	15.2358	17.3861	14.8618	-3.90628
sp|P11940|PABP1_HUMAN;sp|Q13310|PABP4_HUMAN	sp|P11940|PABP1_HUMAN;sp|Q13310|PABP4_HUMAN	sp|P11940|PABP1_HUMAN Polyadenylate-binding protein 1 OS=Homo sapiens OX=9606 GN=PABPC1 PE=1 SV=2;sp|Q13310|PABP4_HUMAN Polyadenylate-binding protein 4 OS=Homo sapiens OX=9606 GN=PABPC4 PE=1 SV=1	1	1.7	70.67	1	-2	922940	1	2	16.3766	15.9371	15.8266	15.9565	16.5126	16.6607	14.2455	16.3807	16.8538	16.421	15.309	16.0813	0.549946
sp|Q9C0J8|WDR33_HUMAN	sp|Q9C0J8|WDR33_HUMAN	sp|Q9C0J8|WDR33_HUMAN pre-mRNA 3 end processing protein WDR33 OS=Homo sapiens OX=9606 GN=WDR33 PE=1 SV=2	20	24.8	145.89	0	323.01	127950000	53	1	18.6799	23.9335	15.7494	24.1458	15.2726	16.6212	15.1912	15.4578	16.5991	22.9333	24.2846	24.5825	2.9305
sp|Q9HCD5|NCOA5_HUMAN	sp|Q9HCD5|NCOA5_HUMAN	sp|Q9HCD5|NCOA5_HUMAN Nuclear receptor coactivator 5 OS=Homo sapiens OX=9606 GN=NCOA5 PE=1 SV=2	1	7.3	65.536	0	10.074	1719700	5	1	15.5123	18.4341	16.1046	15.3438	14.5904	16.6028	15.7494	14.7056	17.8587	18.1562	18.5257	18.6205	-0.592281
sp|Q8NDC0|MISSL_HUMAN	sp|Q8NDC0|MISSL_HUMAN	sp|Q8NDC0|MISSL_HUMAN MAPK-interacting and spindle-stabilizing protein-like OS=Homo sapiens OX=9606 GN=MAPK1IP1L PE=1 SV=4	1	6.9	24.269	0	17.447	3461300	4	1	16.6441	19.0126	14.9405	18.7466	14.6358	16.5501	15.2476	14.6815	14.8924	19.0944	18.9917	18.9518	1.70369
sp|P30043|BLVRB_HUMAN	sp|P30043|BLVRB_HUMAN	sp|P30043|BLVRB_HUMAN Flavin reductase (NADPH) OS=Homo sapiens OX=9606 GN=BLVRB PE=1 SV=3	1	15	22.119	0	7.2342	634570	2	1	14.5773	16.1775	18.1231	14.427	13.0045	16.3003	18.0404	17.8619	18.467	15.9324	16.7228	15.8774	-3.54582
sp|P09622|DLDH_HUMAN	sp|P09622|DLDH_HUMAN	sp|P09622|DLDH_HUMAN Dihydrolipoyl dehydrogenase, mitochondrial OS=Homo sapiens OX=9606 GN=DLD PE=1 SV=2	1	6.5	54.177	0	6.7451	2219500	2	1	15.645	16.9848	19.3288	15.6994	14.993	16.2426	19.4326	18.8995	19.6544	17.2746	16.4644	17.2154	-3.68382
sp|P19338|NUCL_HUMAN	sp|P19338|NUCL_HUMAN	sp|P19338|NUCL_HUMAN Nucleolin OS=Homo sapiens OX=9606 GN=NCL PE=1 SV=3	1	2.8	76.613	0.0049751	6.3007	850680	1	1	15.6012	15.4195	18.2391	15.2038	15.6321	15.9676	17.5035	18.469	18.7448	15.7826	14.6339	15.8421	-2.6379
sp|P07942|LAMB1_HUMAN	sp|P07942|LAMB1_HUMAN	sp|P07942|LAMB1_HUMAN Laminin subunit beta-1 OS=Homo sapiens OX=9606 GN=LAMB1 PE=1 SV=2	1	0.6	198.04	0.0047847	6.2258	19540000000	24	1	25.9019	27.0181	24.9045	31.4651	30.3538	15.8866	15.4125	29.602	29.699	25.0224	31.31	24.722	0.997346
sp|P49790|NU153_HUMAN	sp|P49790|NU153_HUMAN	sp|P49790|NU153_HUMAN Nuclear pore complex protein Nup153 OS=Homo sapiens OX=9606 GN=NUP153 PE=1 SV=2	1	1.1	153.94	0	6.3814	322440	1	1	14.9314	15.7113	15.8332	15.2029	13.8892	15.7022	15.4778	15.8774	16.1443	16.2599	15.6633	15.2108	-0.901727
sp|P34897|GLYM_HUMAN	sp|P34897|GLYM_HUMAN	sp|P34897|GLYM_HUMAN Serine hydroxymethyltransferase, mitochondrial OS=Homo sapiens OX=9606 GN=SHMT2 PE=1 SV=3	1	3.2	55.992	0	8.0156	1954700	2	1	15.6795	16.2395	19.6606	16.1073	15.2511	15.68	19.6684	19.4374	19.8762	17.188	16.419	15.1115	-3.98116
sp|A6NNP5|CC169_HUMAN	sp|A6NNP5|CC169_HUMAN	sp|A6NNP5|CC169_HUMAN Coiled-coil domain-containing protein 169 OS=Homo sapiens OX=9606 GN=CCDC169 PE=2 SV=4	1	9.3	25.252	0.0045872	6.1149	2527100	1	1	17.4746	15.6898	16.109	18.4667	18.3887	15.5683	16.5347	16.2861	15.5061	16.0102	14.8679	16.1913	1.36559
sp|P15880|RS2_HUMAN	sp|P15880|RS2_HUMAN	sp|P15880|RS2_HUMAN 40S ribosomal protein S2 OS=Homo sapiens OX=9606 GN=RPS2 PE=1 SV=2	1	5.8	31.324	0	7.8916	728850	1	1	15.1403	16.0145	18.2073	15.4141	14.5215	15.4854	18.0777	18.3889	18.1552	16.3308	15.2109	16.5019	-3.06694
sp|P51816|AFF2_HUMAN	sp|P51816|AFF2_HUMAN	sp|P51816|AFF2_HUMAN AF4/FMR2 family member 2 OS=Homo sapiens OX=9606 GN=AFF2 PE=1 SV=4	1	1.1	144.77	0	7.2452	83439000	6	1	17.3878	22.5291	15.3801	23.1276	13.5989	15.4367	14.4162	15.1697	16.5544	21.6739	23.2947	22.6185	2.00769
sp|P13639|EF2_HUMAN	sp|P13639|EF2_HUMAN	sp|P13639|EF2_HUMAN Elongation factor 2 OS=Homo sapiens OX=9606 GN=EEF2 PE=1 SV=4	1	3.1	95.337	0	16.984	1482400	3	1	15.7403	15.4494	18.5983	16.5417	15.2713	15.4079	19.221	18.2168	18.3571	14.082	15.1462	17.12	-2.85801
sp|Q06732|ZN33B_HUMAN;sp|Q06730|ZN33A_HUMAN	sp|Q06732|ZN33B_HUMAN;sp|Q06730|ZN33A_HUMAN	sp|Q06732|ZN33B_HUMAN Zinc finger protein 33B OS=Homo sapiens OX=9606 GN=ZNF33B PE=1 SV=2;sp|Q06730|ZN33A_HUMAN Zinc finger protein 33A OS=Homo sapiens OX=9606 GN=ZNF33A PE=1 SV=3	1	1.8	90.682	0.005	6.3081	25615000	2	2	15.6463	22.0599	15.335	16.8638	14.7023	15.3728	14.9232	15.5903	15.4915	20.4447	22.5083	23.2268	0.311291
sp|Q15366|PCBP2_HUMAN;sp|P57721|PCBP3_HUMAN	sp|Q15366|PCBP2_HUMAN;sp|P57721|PCBP3_HUMAN	sp|Q15366|PCBP2_HUMAN Poly(rC)-binding protein 2 OS=Homo sapiens OX=9606 GN=PCBP2 PE=1 SV=1;sp|P57721|PCBP3_HUMAN Poly(rC)-binding protein 3 OS=Homo sapiens OX=9606 GN=PCBP3 PE=2 SV=2	5	22.7	38.58	0	20.104	2514500	6	2	15.1727	16.0879	19.1786	16.1559	14.0934	15.2687	18.8201	19.0265	19.6891	17.359	14.3736	16.5312	-4.0059
sp|P01602|KV105_HUMAN;sp|P0DOX7|IGK_HUMAN	sp|P01602|KV105_HUMAN;sp|P0DOX7|IGK_HUMAN	sp|P01602|KV105_HUMAN Immunoglobulin kappa variable 1-5 OS=Homo sapiens OX=9606 GN=IGKV1-5 PE=1 SV=2;sp|P0DOX7|IGK_HUMAN Immunoglobulin kappa light chain OS=Homo sapiens OX=9606 PE=1 SV=1	1	9.4	12.781	0	6.5422	112500000	5	2	18.9392	24.1832	18.3736	23.1788	18.4536	15.1853	18.2575	18.8125	18.0507	23.9908	24.2731	24.2856	0.565668
sp|Q9UQ80|PA2G4_HUMAN	sp|Q9UQ80|PA2G4_HUMAN	sp|Q9UQ80|PA2G4_HUMAN Proliferation-associated protein 2G4 OS=Homo sapiens OX=9606 GN=PA2G4 PE=1 SV=3	3	14.2	43.786	0	54.651	1576500	5	1	15.487	16.59	19.2683	15.601	15.7282	15.1317	19.0228	19.3167	19.4653	17.4225	15.7015	16.646	-3.78132
sp|Q6UN15|FIP1_HUMAN	sp|Q6UN15|FIP1_HUMAN	sp|Q6UN15|FIP1_HUMAN Pre-mRNA 3-end-processing factor FIP1 OS=Homo sapiens OX=9606 GN=FIP1L1 PE=1 SV=1	3	9.9	66.526	0	21.663	4962400	7	1	14.8282	19.3757	15.3427	15.5284	13.8513	15.1049	15.0678	15.324	15.6363	18.242	19.6718	20.2134	-0.514503
sp|P22492|H1T_HUMAN;sp|P16403|H12_HUMAN;sp|Q02539|H11_HUMAN;sp|P10412|H14_HUMAN;sp|P16402|H13_HUMAN	sp|P22492|H1T_HUMAN;sp|P16403|H12_HUMAN;sp|Q02539|H11_HUMAN;sp|P10412|H14_HUMAN;sp|P16402|H13_HUMAN	sp|P22492|H1T_HUMAN Histone H1t OS=Homo sapiens OX=9606 GN=HIST1H1T PE=2 SV=4;sp|P16403|H12_HUMAN Histone H1.2 OS=Homo sapiens OX=9606 GN=HIST1H1C PE=1 SV=2;sp|Q02539|H11_HUMAN Histone H1.1 OS=Homo sapiens OX=9606 GN=HIST1H1A PE=1 SV=3;sp|P10412|H14_HUMAN	1	5.3	22.019	0.0089286	6.0249	4136300	3	5	17.0897	16.8813	19.1822	19.0223	17.1754	15.0713	18.0594	19.1078	20.3795	16.2469	19.3021	15.095	-2.09256
sp|P61964|WDR5_HUMAN	sp|P61964|WDR5_HUMAN	sp|P61964|WDR5_HUMAN WD repeat-containing protein 5 OS=Homo sapiens OX=9606 GN=WDR5 PE=1 SV=1	1	3.9	36.588	0	6.5486	2313300	3	1	15.8782	18.573	14.679	17.4069	15.1796	15.0481	15.0565	14.5792	14.4012	18.9333	18.2509	18.5348	1.19925
sp|P50995|ANX11_HUMAN	sp|P50995|ANX11_HUMAN	sp|P50995|ANX11_HUMAN Annexin A11 OS=Homo sapiens OX=9606 GN=ANXA11 PE=1 SV=1	2	5.3	54.389	0	11.552	2518000	2	1	16.1255	18.576	14.5797	18.0345	15.3221	15.0201	14.2172	14.976	14.5459	17.9937	18.63	19.1042	1.54583
sp|Q15427|SF3B4_HUMAN	sp|Q15427|SF3B4_HUMAN	sp|Q15427|SF3B4_HUMAN Splicing factor 3B subunit 4 OS=Homo sapiens OX=9606 GN=SF3B4 PE=1 SV=1	1	3.3	44.385	0	7.4158	2633200	2	1	16.3607	18.4252	15.9695	18.588	15.5726	14.9216	15.4551	14.9307	17.5226	18.0549	18.3289	18.8918	0.391273
sp|Q96AE4|FUBP1_HUMAN	sp|Q96AE4|FUBP1_HUMAN	sp|Q96AE4|FUBP1_HUMAN Far upstream element-binding protein 1 OS=Homo sapiens OX=9606 GN=FUBP1 PE=1 SV=3	3	5.3	67.56	0	11.134	6424400	2	1	18.0299	16.572	15.5966	20.3297	18.859	14.9011	15.9761	15.3322	15.4814	15.4706	15.1334	19.1118	2.43337
sp|Q5T890|ER6L2_HUMAN	sp|Q5T890|ER6L2_HUMAN	sp|Q5T890|ER6L2_HUMAN DNA excision repair protein ERCC-6-like 2 OS=Homo sapiens OX=9606 GN=ERCC6L2 PE=1 SV=2	1	0.8	177.13	0.0045455	6.054	196590000	4	1	16.4228	22.3158	21.8695	18.8281	15.634	14.8064	15.3729	25.9316	24.304	24.2364	26.2218	16.4891	-5.44667
sp|P60866|RS20_HUMAN	sp|P60866|RS20_HUMAN	sp|P60866|RS20_HUMAN 40S ribosomal protein S20 OS=Homo sapiens OX=9606 GN=RPS20 PE=1 SV=1	1	26.9	13.373	0	38.765	5684000	2	1	14.8093	17.3887	21.388	15.8839	13.7503	14.7936	20.5833	21.853	21.7278	17.9369	17.4242	16.8051	-6.57874
[truncated: 9 more rows]

## Sheet: mAb_compare_IP-MS_LFQ_Imputed
name	KO_Ms_A3A12_1	KO_Ms_A3A12_2	KO_Ms_A3A12_3	KO_Rab_Abcam_1	KO_Rab_Abcam_2	KO_Rab_Abcam_3	KO_Rab_IgG_1	KO_Rab_IgG_2	KO_Rab_IgG_3	KO_Rab_Anti_Ms_IgG_1	KO_Rab_Anti_Ms_IgG_2	KO_Rab_Anti_Ms_IgG_3	KO_Rat_IgG_1	KO_Rat_IgG_2	KO_Rat_IgG_3	KO_Rat_MAC2_1	KO_Rat_MAC2_2	KO_Rat_MAC2_3	WT_Ms_A3A12_1	WT_Ms_A3A12_2	WT_Ms_A3A12_3	WT_Rab_Abcam_1	WT_Rab_Abcam_2	WT_Rab_Abcam_3	WT_Rab_IgG_1	WT_Rab_IgG_2	WT_Rab_IgG_3	WT_Rab_Anti_Ms_IgG_1	WT_Rab_Anti_Ms_IgG_2	WT_Rab_Anti_Ms_IgG_3	WT_Rat_IgG_1	WT_Rat_IgG_2	WT_Rat_IgG_3	WT_Rat_MAC2_1	WT_Rat_MAC2_2	WT_Rat_MAC2_3	Protein.IDs	Majority.protein.IDs	Peptide.counts..all.	Peptide.counts..razor.unique.	Peptide.counts..unique.	Protein.names	Gene.names	Fasta.headers	Number.of.proteins	Peptides	Razor...unique.peptides	Unique.peptides	Peptides.KO_Ms_A3A12_1
[truncated: 2,363 more rows]
[truncated: 535 more columns]
